# Supplementary material for: Adaptive multi-view multi-label learning for identifying disease-associated candidate miRNAs
Source: PLoS Comput Biol. 2019 Apr 1;15(4):e1006931. doi: 10.1371/journal.pcbi.1006931 (PMC6459551; doi:10.1371/journal.pcbi.1006931)
Supplement: S2 File — (XLSX) [file pcbi.1006931.s005.xlsx]

## Sheet: Sheet1
Category	Number of Diseases
Neoplasms	129
Nervous System Diseases	48
Immune System Diseases	44
Cardiovascular Diseases	41
Digestive System Diseases	37
Hemic and Lymphatic Diseases	33
Pathological Conditions, Signs and Symptoms	28
Congenital, Hereditary, and Neonatal Diseases and Abnormalities	27
Female Urogenital Diseases and Pregnancy Complications	26
Skin and Connective Tissue Diseases	21
Endocrine System Diseases	20
Male Urogenital Diseases	19
Musculoskeletal Diseases	17
Nutritional and Metabolic Diseases	17
Respiratory Tract Diseases	16
Virus Diseases	14
Stomatognathic Diseases	12
Eye Diseases	12
Otorhinolaryngologic Diseases	8
Bacterial Infections and Mycoses	5
Wounds and Injuries	5
Chemically-Induced Disorders	3
Parasitic Diseases	2
Animal Diseases	1
Disorders of Environmental Origin	0
Occupational Diseases	0
