# Supplementary material for: Adaptive multi-view multi-label learning for identifying disease-associated candidate miRNAs
Source: PLoS Comput Biol. 2019 Apr 1;15(4):e1006931. doi: 10.1371/journal.pcbi.1006931 (PMC6459551; doi:10.1371/journal.pcbi.1006931)
Supplement: S3 File — (XLSX) [file pcbi.1006931.s006.xlsx]

## Sheet: Sheet1
Colonic Neoplasms	Heart Failure	Lung Neoplasms	Neoplasms	Breast Neoplasms	Muscular Disorders, Atrophic	Carcinoma, Hepatocellular	Myotonic Dystrophy	Pancreatic Neoplasms	Prostatic Neoplasms	Stomach Neoplasms	Arrhythmias, Cardiac	Cardiomyopathy, Hypertrophic	Coronary Artery Disease	Musculoskeletal Abnormalities	Heart Defects, Congenital	Hepatitis	Hepatitis C	Lipid Metabolism Disorders	Dermatitis, Atopic	Leukemia, B-Cell	Ovarian Neoplasms	Precursor B-Cell Lymphoblastic Leukemia-Lymphoma	Psoriasis	Uterine Cervical Neoplasms	Hepatitis, Chronic	Thyroid Neoplasms	Urinary Bladder Neoplasms	Long QT Syndrome	Parkinson Disease	Fragile X Syndrome	Cholangiocarcinoma	Colorectal Neoplasms	Obesity	Leukemia, Lymphocytic, Chronic, B-Cell	Asthma	Polycythemia Vera	Burkitt Lymphoma	Down Syndrome	Hodgkin Disease	Lymphoma, B-Cell	Lymphoma, Large B-Cell, Diffuse	Renal Insufficiency	Leukemia	Lymphoma	Lymphoma, Mantle-Cell	Multiple Myeloma	Pituitary Neoplasms	Autoimmune Diseases	Lymphoproliferative Disorders
Colonic Neoplasms	1	0	0.0455927	0.294118	0.156923	0	0.128065	0	0.217158	0.0445104	0.311573	0	0	0	0	0	0.0669145	0.0169972	0	0	0.0155763	0.0615034	0.00990099	0	0.026087	0.0361011	0.0756303	0.0429799	0	0	0	0.0106007	0.744	0	0.00990099	0	0.0439883	0.00795756	0	0.0283912	0.0166113	0.0102389	0	0.063197	0.0487106	0.0166113	0.0193548	0.06698	0
Heart Failure	0	1	0	0	0	0	0	0	0	0	0	0.352941	0.265306	0.205479	0	0.342857	0	0	0	0	0	0	0	0	0	0	0	0	0.206897	0	0	0	0	0	0	0	0	0	0	0	0	0	0	0	0	0	0.0571429	0	0
Lung Neoplasms	0.0455927	0	1	0.288136	0.176471	0	0.0680628	0	0.0927835	0.0681818	0.0681818	0	0	0	0	0	0	0	0	0	0.0238095	0.0792952	0.0188679	0	0.05	0	0.0967742	0.0659341	0	0	0	0.0201342	0.0461538	0	0.0188679	0.22	0.0674157	0.0153061	0	0.0361446	0.0253165	0.0194805	0	0.0704225	0.0549451	0.0253165	0.025	0.0851305	0
Neoplasms	0.294118	0	0.288136	1	0.344828	0	0.255474	0	0.257143	0.278689	0.278689	0	0	0	0	0	0	0	0	0	0.298246	0.208092	0.314286	0	0.261905	0	0.272727	0.265625	0	0	0	0.347368	0.234043	0	0.314286	0	0.274194	0.232394	0	0.321429	0.326923	0.33	0	0.454545	0.3125	0.326923	0.193548	0.218045	0
Breast Neoplasms	0.156923	0	0.176471	0.344828	1	0	0.164021	0	0.1875	0.172414	0.172414	0	0	0	0	0	0	0	0	0.111111	0.060241	0.16	0.0573248	0.166667	0.151685	0	0.195652	0.166667	0	0	0	0.0612245	0.139896	0	0.0573248	0	0.170455	0.0463918	0	0.0731707	0.0641026	0.0592105	0	0.114286	0.0888889	0.0641026	0.0504202	0.168385	0
Muscular Disorders, Atrophic	0	0	0	0	0	1	0	0.516908	0	0	0	0	0	0	0.171429	0	0	0	0	0	0	0	0	0	0	0	0	0	0	0.0887574	0.0276243	0	0	0	0	0	0	0	0.032967	0	0	0	0	0	0	0	0	0.0271941	0
Carcinoma, Hepatocellular	0.128065	0	0.0680628	0.255474	0.164021	0	1	0	0.258216	0.0666667	0.189744	0	0	0	0	0	0.223602	0.08867	0	0	0.0588235	0.0772358	0.0449438	0	0.0502513	0.145455	0.0926829	0.0646766	0	0	0	0.380952	0.130841	0	0.0449438	0	0.0659898	0.0372093	0	0.0918919	0.0621469	0.0462428	0	0.180124	0.144279	0.0621469	0.0656371	0.0825496	0
Myotonic Dystrophy	0	0	0	0	0	0.516908	0	1	0	0	0	0	0	0	0.161137	0.0358744	0	0	0	0.0885609	0	0	0	0	0	0	0	0	0.0233463	0.175	0.198413	0	0	0	0	0	0	0	0.130435	0	0	0	0	0	0	0	0	0.031107	0
Pancreatic Neoplasms	0.217158	0	0.0927835	0.257143	0.1875	0	0.258216	0	1	0.0909091	0.272727	0	0	0	0	0	0.097561	0.0485437	0	0	0.0315789	0.305221	0.0276243	0	0.0742574	0.0714286	0.346154	0.0882353	0	0	0	0.0292398	0.207373	0	0.0276243	0	0.09	0.0229358	0	0.0425532	0.0333333	0.0284091	0	0.0731707	0.0588235	0.0333333	0.0305344	0.30031	0
Prostatic Neoplasms	0.0445104	0	0.0681818	0.278689	0.172414	0	0.0666667	0	0.0909091	1	0.0666667	0	0	0	0	0	0	0	0	0	0.0232558	0.147186	0.0184049	0	0.11413	0	0.0947368	0.193548	0	0	0	0.0196078	0.0452261	0	0.0184049	0	0.0659341	0.015	0	0.0352941	0.0246914	0.0189873	0.0512821	0.0684932	0.0537634	0.0246914	0.0245902	0.083612	0
Stomach Neoplasms	0.311573	0	0.0681818	0.278689	0.172414	0	0.189744	0	0.272727	0.0666667	1	0	0	0	0	0	0.0821918	0.0319149	0	0	0.0232558	0.0779221	0.0184049	0	0.048913	0.0533333	0.0947368	0.0645161	0	0	0	0.0196078	0.316583	0	0.0184049	0	0.0659341	0.015	0	0.0352941	0.0246914	0.0189873	0	0.0684932	0.0537634	0.0246914	0.0245902	0.083612	0
Arrhythmias, Cardiac	0	0.352941	0	0	0	0	0	0	0	0	0	1	0.22807	0.176471	0	0.292683	0	0	0	0	0	0	0	0	0	0	0	0	0.606061	0	0	0	0	0.0588235	0	0	0	0	0	0	0	0	0	0	0	0	0.0512821	0	0
Cardiomyopathy, Hypertrophic	0	0.265306	0	0	0	0	0	0	0	0	0	0.22807	1	0.116022	0	0.222857	0	0	0	0	0	0	0	0	0	0	0	0	0.129187	0	0	0	0	0	0	0	0	0	0	0	0	0	0	0	0	0	0.0367347	0	0
Coronary Artery Disease	0	0.205479	0	0	0	0	0	0	0	0	0	0.176471	0.116022	1	0	0.172414	0	0	0	0	0	0	0	0	0	0	0	0	0.0865385	0	0	0	0	0	0	0	0	0	0	0	0	0	0	0	0	0	0.0737705	0	0
Musculoskeletal Abnormalities	0	0	0	0	0	0.171429	0	0.161137	0	0	0	0	0	0	1	0.230769	0	0	0	0.0588235	0	0	0	0	0	0	0	0	0.157895	0	0.162162	0	0	0	0	0	0	0	0.193548	0	0	0	0	0	0	0	0	0	0
Heart Defects, Congenital	0	0.342857	0	0	0	0	0	0.0358744	0	0	0	0.292683	0.222857	0.172414	0.230769	1	0	0	0	0.037037	0	0	0	0	0	0	0	0	0.623762	0	0.0913706	0	0	0	0	0	0	0	0.121212	0	0	0	0	0	0	0	0.0504202	0	0
Hepatitis	0.0669145	0	0	0	0	0	0.223602	0	0.097561	0	0.0821918	0	0	0	0	0	1	0.454545	0	0	0	0	0	0	0	0.724138	0	0	0	0	0	0	0.0606061	0	0	0	0	0	0	0	0	0	0	0	0	0	0	0	0
Hepatitis C	0.0169972	0	0	0	0	0	0.08867	0	0.0485437	0	0.0319149	0	0	0	0	0	0.454545	1	0	0	0	0	0	0	0	0.265823	0	0	0	0	0	0	0.0193237	0	0	0	0	0.0865385	0	0	0	0	0	0	0	0	0	0	0
Lipid Metabolism Disorders	0	0	0	0	0	0	0	0	0	0	0	0	0	0	0	0	0	0	1	0	0	0	0	0	0	0	0	0	0	0	0	0	0	0.0821918	0	0	0	0	0	0	0	0	0	0	0	0	0	0	0
Dermatitis, Atopic	0	0	0	0	0.111111	0	0	0.0885609	0	0	0	0	0	0	0.0588235	0.037037	0	0	0	1	0.0280374	0	0.0243902	0.125	0	0	0	0	0.024	0	0.0734694	0	0	0	0.0243902	0.170732	0	0.018595	0.097561	0.0283019	0.0245098	0.0225	0	0	0.0350877	0.0245098	0.027972	0	0.111111
Leukemia, B-Cell	0.0155763	0	0.0238095	0.298246	0.060241	0	0.0588235	0	0.0315789	0.0232558	0.0232558	0	0	0	0	0	0	0	0	0.0280374	1	0.0269058	0.483871	0	0.0170455	0	0.032967	0.0224719	0	0	0	0.062069	0.0157068	0	0.793548	0.0204082	0.045977	0.177083	0	0.358025	0.272727	0.226667	0	0.507246	0.505618	0.272727	0.271186	0.0289017	0.138462
Ovarian Neoplasms	0.0615034	0	0.0792952	0.208092	0.16	0	0.0772358	0	0.305221	0.147186	0.0779221	0	0	0	0	0	0	0	0	0	0.0269058	1	0.0233645	0	0.302128	0	0.315353	0.206751	0	0	0	0.0245098	0.06	0	0.0233645	0	0.0772532	0.0199203	0	0.0361991	0.028169	0.0239234	0.0724638	0.0609137	0.0506329	0.028169	0.0271186	0.278837	0
Precursor B-Cell Lymphoblastic Leukemia-Lymphoma	0.00990099	0	0.0188679	0.314286	0.0573248	0	0.0449438	0	0.0276243	0.0184049	0.0184049	0	0	0	0	0	0	0	0	0.0243902	0.483871	0.0233645	1	0	0.011976	0	0.0289017	0.0177515	0	0	0	0.0441176	0.010989	0	0.342466	0.0160428	0.0363636	0.114754	0	0.294118	0.2	0.148936	0	0.488372	0.455621	0.2	0.23348	0.0253317	0.140496
Psoriasis	0	0	0	0	0.166667	0	0	0	0	0	0	0	0	0	0	0	0	0	0	0.125	0	0	0	1	0	0	0	0	0	0	0	0	0	0	0	0	0	0	0	0	0	0	0	0	0	0	0	0	0
Uterine Cervical Neoplasms	0.026087	0	0.05	0.261905	0.151685	0	0.0502513	0	0.0742574	0.11413	0.048913	0	0	0	0	0	0	0	0	0	0.0170455	0.302128	0.011976	0	1	0	0.0773196	0.157895	0	0	0	0.0127389	0.0295567	0	0.011976	0	0.0483871	0.00980392	0	0.0287356	0.0180723	0.0123457	0.05625	0.06	0.0473684	0.0180723	0.0201613	0.0690033	0
Hepatitis, Chronic	0.0361011	0	0	0	0	0	0.145455	0	0.0714286	0	0.0533333	0	0	0	0	0	0.724138	0.265823	0	0	0	0	0	0	0	1	0	0	0	0	0	0	0.035503	0	0	0	0	0	0	0	0	0	0	0	0	0	0	0	0
Thyroid Neoplasms	0.0756303	0	0.0967742	0.272727	0.195652	0	0.0926829	0	0.346154	0.0947368	0.0947368	0	0	0	0	0	0	0	0	0	0.032967	0.315353	0.0289017	0	0.0773196	0	1	0.0918367	0	0	0	0.0306748	0.0717703	0	0.0289017	0	0.09375	0.0238095	0	0.0444444	0.0348837	0.0297619	0	0.0769231	0.0612245	0.0348837	0.0314961	0.310566	0
Urinary Bladder Neoplasms	0.0429799	0	0.0659341	0.265625	0.166667	0	0.0646766	0	0.0882353	0.193548	0.0645161	0	0	0	0	0	0	0	0	0	0.0224719	0.206751	0.0177515	0	0.157895	0	0.0918367	1	0	0	0	0.0188679	0.0439024	0	0.0177515	0	0.0638298	0.0145631	0	0.0340909	0.0238095	0.0182927	0.222222	0.0657895	0.0520833	0.0238095	0.024	0.0814332	0
Long QT Syndrome	0	0.206897	0	0	0	0	0	0.0233463	0	0	0	0.606061	0.129187	0.0865385	0.157895	0.623762	0	0	0	0.024	0	0	0	0	0	0	0	0	1	0	0.0519481	0	0	0.0288462	0	0	0	0	0.0775862	0	0	0	0	0	0	0	0.0294118	0	0
Parkinson Disease	0	0	0	0	0	0.0887574	0	0.175	0	0	0	0	0	0	0	0	0	0	0	0	0	0	0	0	0	0	0	0	0	1	0.0560748	0	0	0	0	0	0	0	0.0604651	0	0	0	0	0	0	0	0	0.1339	0
Fragile X Syndrome	0	0	0	0	0	0.0276243	0	0.198413	0	0	0	0	0	0	0.162162	0.0913706	0	0	0	0.0734694	0	0	0	0	0	0	0	0	0.0519481	0.0560748	1	0	0	0	0	0	0	0	0.436123	0	0	0	0	0	0	0	0	0.0101112	0
Cholangiocarcinoma	0.0106007	0	0.0201342	0.347368	0.0612245	0	0.380952	0	0.0292398	0.0196078	0.0196078	0	0	0	0	0	0	0	0	0	0.062069	0.0245098	0.0441176	0	0.0127389	0	0.0306748	0.0188679	0	0	0	1	0.0116279	0	0.0441176	0	0.0193548	0.0346821	0	0.104895	0.0666667	0.0458015	0	0.226891	0.169811	0.0666667	0.0691244	0.026616	0
Colorectal Neoplasms	0.744	0	0.0461538	0.234043	0.139896	0	0.130841	0	0.207373	0.0452261	0.316583	0	0	0	0	0	0.0606061	0.0193237	0	0	0.0157068	0.06	0.010989	0	0.0295567	0.035503	0.0717703	0.0439024	0	0	0	0.0116279	1	0	0.010989	0	0.0447761	0.00913242	0	0.026455	0.0165746	0.0112994	0	0.0545455	0.0439024	0.0165746	0.0190114	0.0647482	0
Obesity	0	0	0	0	0	0	0	0	0	0	0	0.0588235	0	0	0	0	0	0	0.0821918	0	0	0	0	0	0	0	0	0	0.0288462	0	0	0	0	1	0	0	0	0	0	0	0	0	0	0	0	0	0	0	0
Leukemia, Lymphocytic, Chronic, B-Cell	0.00990099	0	0.0188679	0.314286	0.0573248	0	0.0449438	0	0.0276243	0.0184049	0.0184049	0	0	0	0	0	0	0	0	0.0243902	0.793548	0.0233645	0.342466	0	0.011976	0	0.0289017	0.0177515	0	0	0	0.0441176	0.010989	0	1	0.0160428	0.0363636	0.114754	0	0.294118	0.2	0.148936	0	0.488372	0.455621	0.2	0.23348	0.0253317	0.140496
Asthma	0	0	0.22	0	0	0	0	0	0	0	0	0	0	0	0	0	0	0	0	0.170732	0.0204082	0	0.0160428	0	0	0	0	0	0	0	0	0	0	0	0.0160428	1	0	0.0111607	0	0.0206186	0.016129	0.0137363	0	0	0.0285714	0.016129	0.0223881	0	0.111111
Polycythemia Vera	0.0439883	0	0.0674157	0.274194	0.170455	0	0.0659898	0	0.09	0.0659341	0.0659341	0	0	0	0	0	0	0	0	0	0.045977	0.0772532	0.0363636	0	0.0483871	0	0.09375	0.0638298	0	0	0	0.0193548	0.0447761	0	0.0363636	0	1	0.0272277	0	0.0581395	0.0426829	0.034375	0	0.0675676	0.0851064	0.0426829	0.0731707	0.0828729	0
Burkitt Lymphoma	0.00795756	0	0.0153061	0.232394	0.0463918	0	0.0372093	0	0.0229358	0.015	0.015	0	0	0	0	0	0	0.0865385	0	0.018595	0.177083	0.0199203	0.114754	0	0.00980392	0	0.0238095	0.0145631	0	0	0	0.0346821	0.00913242	0	0.114754	0.0111607	0.0272277	1	0	0.315789	0.593407	0.404494	0	0.162651	0.524272	0.32967	0.185606	0.0214944	0.10443
Down Syndrome	0	0	0	0	0	0.032967	0	0.130435	0	0	0	0	0	0	0.193548	0.121212	0	0	0	0.097561	0	0	0	0	0	0	0	0	0.0775862	0.0604651	0.436123	0	0	0	0	0	0	0	1	0	0	0	0	0	0	0	0	0.0140987	0
Hodgkin Disease	0.0283912	0	0.0361446	0.321429	0.0731707	0	0.0918919	0	0.0425532	0.0352941	0.0352941	0	0	0	0	0	0	0	0	0.0283019	0.358025	0.0361991	0.294118	0	0.0287356	0	0.0444444	0.0340909	0	0	0	0.104895	0.026455	0	0.294118	0.0206186	0.0581395	0.315789	0	1	0.473684	0.405405	0	0.264706	0.818182	0.473684	0.299145	0.0385064	0.140625
Lymphoma, B-Cell	0.0166113	0	0.0253165	0.326923	0.0641026	0	0.0621469	0	0.0333333	0.0246914	0.0246914	0	0	0	0	0	0	0	0	0.0245098	0.272727	0.028169	0.2	0	0.0180723	0	0.0348837	0.0238095	0	0	0	0.0666667	0.0165746	0	0.2	0.016129	0.0426829	0.593407	0	0.473684	1	0.771429	0	0.234375	0.714286	0.555556	0.247788	0.030303	0.141667
Lymphoma, Large B-Cell, Diffuse	0.0102389	0	0.0194805	0.33	0.0592105	0	0.0462428	0	0.0284091	0.0189873	0.0189873	0	0	0	0	0	0	0	0	0.0225	0.226667	0.0239234	0.148936	0	0.0123457	0	0.0297619	0.0182927	0	0	0	0.0458015	0.0112994	0	0.148936	0.0137363	0.034375	0.404494	0	0.405405	0.771429	1	0	0.217742	0.658537	0.428571	0.220721	0.025958	0.142241
Renal Insufficiency	0	0	0	0	0	0	0	0	0	0.0512821	0	0	0	0	0	0	0	0	0	0	0	0.0724638	0	0	0.05625	0	0	0.222222	0	0	0	0	0	0	0	0	0	0	0	0	0	0	1	0	0	0	0	0	0
Leukemia	0.063197	0	0.0704225	0.454545	0.114286	0	0.180124	0	0.0731707	0.0684932	0.0684932	0	0	0	0	0	0	0	0	0	0.507246	0.0609137	0.488372	0	0.06	0	0.0769231	0.0657895	0	0	0	0.226891	0.0545455	0	0.488372	0	0.0675676	0.162651	0	0.264706	0.234375	0.217742	0	1	0.315789	0.234375	0.171429	0.064389	0
Lymphoma	0.0487106	0	0.0549451	0.3125	0.0888889	0	0.144279	0	0.0588235	0.0537634	0.0537634	0	0	0	0	0	0	0	0	0.0350877	0.505618	0.0506329	0.455621	0	0.0473684	0	0.0612245	0.0520833	0	0	0	0.169811	0.0439024	0	0.455621	0.0285714	0.0851064	0.524272	0	0.818182	0.714286	0.658537	0	0.315789	1	0.714286	0.392	0.053203	0.138889
Lymphoma, Mantle-Cell	0.0166113	0	0.0253165	0.326923	0.0641026	0	0.0621469	0	0.0333333	0.0246914	0.0246914	0	0	0	0	0	0	0	0	0.0245098	0.272727	0.028169	0.2	0	0.0180723	0	0.0348837	0.0238095	0	0	0	0.0666667	0.0165746	0	0.2	0.016129	0.0426829	0.32967	0	0.473684	0.555556	0.428571	0	0.234375	0.714286	1	0.247788	0.030303	0.141667
Multiple Myeloma	0.0193548	0.0571429	0.025	0.193548	0.0504202	0	0.0656371	0	0.0305344	0.0245902	0.0245902	0.0512821	0.0367347	0.0737705	0	0.0504202	0	0	0	0.027972	0.271186	0.0271186	0.23348	0	0.0201613	0	0.0314961	0.024	0.0294118	0	0	0.0691244	0.0190114	0	0.23348	0.0223881	0.0731707	0.185606	0	0.299145	0.247788	0.220721	0	0.171429	0.392	0.247788	1	0.028621	0.0990099
Pituitary Neoplasms	0.06698	0	0.0851305	0.218045	0.168385	0.0271941	0.0825496	0.031107	0.30031	0.083612	0.083612	0	0	0	0	0	0	0	0	0	0.0289017	0.278837	0.0253317	0	0.0690033	0	0.310566	0.0814332	0	0.1339	0.0101112	0.026616	0.0647482	0	0.0253317	0	0.0828729	0.0214944	0.0140987	0.0385064	0.030303	0.025958	0	0.064389	0.053203	0.030303	0.028621	1	0
Autoimmune Diseases	0	0	0	0	0	0	0	0	0	0	0	0	0	0	0	0	0	0	0	0.111111	0.138462	0	0.140496	0	0	0	0	0	0	0	0	0	0	0	0.140496	0.111111	0	0.10443	0	0.140625	0.141667	0.142241	0	0	0.138889	0.141667	0.0990099	0	1
Lymphoproliferative Disorders	0	0	0	0	0	0	0	0	0	0	0	0	0	0	0	0	0	0	0	0.0566038	0.617284	0	0.588235	0	0	0	0	0	0	0	0	0	0	0	0.588235	0.0515464	0.0581395	0.447368	0	0.625	0.592105	0.574324	0	0	0.681818	0.592105	0.401709	0	0.1875
Hematologic Neoplasms	0.160883	0	0.180723	0.357143	0.292683	0	0.167568	0	0.191489	0.176471	0.176471	0	0	0	0	0	0	0	0	0	0.123457	0.162896	0.117647	0	0.155172	0	0.2	0.170455	0	0	0	0.0629371	0.142857	0	0.117647	0	0.581395	0.0921053	0	0.1375	0.125	0.118243	0	0.117647	0.159091	0.125	0.179487	0.171529	0
Leukemia, Promyelocytic, Acute	0.0106007	0	0.0201342	0.347368	0.0612245	0	0.047619	0	0.0292398	0.0196078	0.0196078	0	0	0	0	0	0	0	0	0	0.144828	0.0245098	0.102941	0	0.0127389	0	0.0306748	0.0188679	0	0	0	0.047619	0.0116279	0	0.102941	0	0.0193548	0.0346821	0	0.104895	0.0666667	0.0458015	0	0.529412	0.169811	0.0666667	0.0691244	0.026616	0
Endomyocardial Fibrosis	0	0.310345	0	0	0	0	0	0	0	0	0	0.257143	0.390728	0.12	0	0.25	0	0	0	0	0	0	0	0	0	0	0	0	0.134831	0	0	0	0	0	0	0	0	0	0	0	0	0	0	0	0	0	0.0373832	0	0
Hypertrophy	0	0	0	0	0	0	0	0	0	0	0	0.117647	0	0	0	0	0	0	0	0	0	0	0	0	0	0	0	0	0.0689655	0	0	0	0	0.0684932	0	0	0	0	0	0	0	0	0	0	0	0	0	0	0
Brain Neoplasms	0.0445104	0	0.0681818	0.278689	0.172414	0.0506329	0.0666667	0.0480349	0.0909091	0.0666667	0.0666667	0	0	0	0	0	0	0	0	0	0.0232558	0.0779221	0.0184049	0	0.048913	0	0.0947368	0.0645161	0	0.256545	0.0246305	0.0196078	0.0452261	0	0.0184049	0	0.0659341	0.015	0.0294118	0.0352941	0.0246914	0.0189873	0	0.0684932	0.0537634	0.0246914	0.0245902	0.536232	0
Focal Epithelial Hyperplasia	0	0	0	0	0	0	0	0	0	0	0	0	0	0	0	0	0	0	0	0	0	0	0	0	0	0	0	0	0	0	0	0	0	0	0	0	0	0	0	0	0	0	0	0	0	0	0	0	0
Glioblastoma	0.00851789	0	0.0178282	0.326683	0.0574713	0	0.0764791	0	0.0269504	0.0173776	0.0173776	0	0	0	0	0	0	0	0	0	0.0549085	0.0227001	0.0371681	0	0.0107858	0	0.0282318	0.0167428	0	0	0	0.0857143	0.00987306	0	0.0371681	0	0.0171607	0.029453	0	0.0961214	0.0588235	0.0385321	0	0.211268	0.159817	0.0588235	0.064117	0.0246914	0
Heart Diseases	0	0.692308	0	0	0	0	0	0	0	0	0	0.5625	0.453237	0.391304	0	0.545455	0	0	0	0	0	0	0	0	0	0	0	0	0.361446	0	0	0	0	0	0	0	0	0	0	0	0	0	0	0	0	0	0.0990099	0	0
Tourette Syndrome	0	0	0	0	0	0.0515464	0	0.320755	0	0	0	0	0	0	0.0606061	0.0380952	0	0	0	0.0930233	0	0	0	0	0	0	0	0	0.0245902	0.453744	0.205021	0	0	0	0	0	0	0	0.133333	0	0	0	0	0	0	0	0	0.10951	0
Acquired Immunodeficiency Syndrome	0	0	0	0	0	0	0	0	0	0	0	0	0	0	0	0	0	0.156398	0	0.0326531	0.0307692	0	0.0268817	0	0	0	0	0	0	0	0	0	0	0	0.0268817	0.0264317	0	0.0964126	0	0.0310881	0.027027	0.0248619	0	0	0.0382775	0.027027	0.0299625	0	0.124224
RNA Virus Infections	0	0	0	0	0	0	0	0	0	0	0	0	0	0	0	0	0	0.465753	0	0	0	0	0	0	0	0	0	0	0	0	0	0	0	0	0	0	0	0.139241	0	0	0	0	0	0	0	0	0	0	0
Neuroblastoma	0.00851789	0	0.0178282	0.326683	0.0574713	0	0.0764791	0	0.0269504	0.0173776	0.0173776	0	0	0	0	0	0	0	0	0	0.0549085	0.0227001	0.0371681	0	0.0107858	0	0.0282318	0.0167428	0	0	0	0.0857143	0.00987306	0	0.0371681	0	0.0171607	0.029453	0	0.0961214	0.0588235	0.0385321	0	0.211268	0.159817	0.0588235	0.064117	0.0246914	0
Neoplasms, Germ Cell and Embryonal	0.063197	0	0.0704225	0.454545	0.114286	0	0.180124	0	0.0731707	0.0684932	0.0684932	0	0	0	0	0	0	0	0	0	0.217391	0.0609137	0.209302	0	0.06	0	0.0769231	0.0657895	0	0	0	0.226891	0.0545455	0	0.209302	0	0.0675676	0.162651	0	0.264706	0.234375	0.217742	0	0.428571	0.315789	0.234375	0.171429	0.064389	0
Testicular Neoplasms	0.0900693	0	0.107143	0.223529	0.189189	0	0.102881	0	0.333333	0.421053	0.105263	0	0	0	0	0	0	0	0	0	0.0363636	0.422939	0.0331754	0	0.142241	0	0.344538	0.205128	0	0	0	0.0348259	0.0850202	0	0.0331754	0	0.104348	0.0282258	0	0.0458716	0.0380952	0.0339806	0.0392157	0.0721649	0.0598291	0.0380952	0.0342466	0.303949	0
Diabetes Mellitus	0	0	0	0	0	0	0	0	0.130435	0	0	0	0	0	0	0	0	0	0.272727	0	0	0.129032	0	0	0	0	0.136364	0	0	0	0	0	0	0.0481928	0	0	0	0	0	0	0	0	0	0	0	0	0	0.11415	0
Alzheimer Disease	0	0	0	0	0	0.0632911	0	0.126638	0	0	0	0	0	0	0	0	0	0	0	0	0	0	0	0	0	0	0	0	0	0.329843	0.0344828	0	0	0	0	0	0	0	0.0392157	0	0	0	0	0	0	0	0	0.12709	0
Nasopharyngeal Neoplasms	0.0259366	0	0.0497238	0.259843	0.150838	0	0.05	0	0.0738916	0.0486486	0.0486486	0	0	0	0	0	0	0	0	0	0.0169492	0.0635593	0.0119048	0	0.031746	0	0.179487	0.0471204	0	0	0	0.0126582	0.0294118	0	0.0119048	0	0.0481283	0.0097561	0	0.0285714	0.0179641	0.0122699	0	0.0596026	0.0471204	0.0179641	0.0200803	0.0687023	0
Retinal Neovascularization	0	0	0	0	0	0	0	0	0	0	0	0.180723	0	0	0	0	0	0	0	0	0	0	0	0	0	0	0	0	0.0882353	0	0	0	0	0.0227273	0	0	0	0	0	0	0	0	0	0	0	0	0	0	0
Leukemia, Myeloid, Acute	0.0177936	0	0.027027	0.361702	0.0684932	0	0.0658683	0	0.0352941	0.0263158	0.0263158	0	0	0	0	0	0	0	0	0	0.194444	0.0295567	0.155556	0	0.0192308	0	0.037037	0.0253165	0	0	0	0.072	0.0175439	0	0.155556	0	0.025974	0.0523256	0	0.126761	0.0895522	0.0692308	0	0.59322	0.189873	0.0895522	0.0833333	0.0318471	0
Hamartoma Syndrome, Multiple	0.047619	0	0.0537634	0.30303	0.0869565	0	0.0536585	0.100418	0.0576923	0.0526316	0.0526316	0	0	0	0.0697674	0.0434783	0	0	0	0.103448	0.0549451	0.0497925	0.0520231	0	0.0463918	0	0.06	0.0510204	0.0275229	0	0.084507	0.0552147	0.0430622	0	0.0520231	0	0.0520833	0.0428571	0.11215	0.0666667	0.0581395	0.0535714	0	0.102564	0.0816327	0.0581395	0.0472441	0.0522946	0
Eczema	0	0	0	0	0.15	0	0	0	0	0	0	0	0	0	0	0	0	0	0	0.423077	0	0	0	0.176471	0	0	0	0	0	0	0	0	0	0	0	0	0	0	0	0	0	0	0	0	0	0	0	0	0
Melanoma	0.0317003	0	0.038674	0.291339	0.0726257	0	0.1	0	0.044335	0.0378378	0.0378378	0	0	0	0	0	0	0	0	0	0.118644	0.0381356	0.107143	0	0.031746	0	0.0461538	0.0366492	0	0	0	0.113924	0.0294118	0	0.107143	0	0.0374332	0.0878049	0	0.154286	0.125749	0.110429	0	0.258278	0.204188	0.125749	0.108434	0.040349	0
Myeloproliferative Disorders	0	0	0	0	0	0	0	0	0	0	0	0	0	0	0	0	0	0	0	0	0.0422535	0	0.037594	0	0	0	0	0	0	0	0	0	0	0	0.037594	0	0.592105	0.0264706	0	0.0428571	0.0378788	0.0351562	0	0	0.0512821	0.0378788	0.0841121	0	0
Liver Diseases, Alcoholic	0.0547112	0	0	0	0	0	0.188482	0	0.0824742	0	0.0681818	0	0	0	0	0	0.338028	0.163043	0	0	0	0	0	0	0	0.246575	0	0	0	0	0	0	0.0512821	0	0	0	0	0	0	0	0	0	0	0	0	0	0	0	0
ACTH-Secreting Pituitary Adenoma	0.0398936	0	0.0613811	0.240283	0.155039	0.0253521	0.144522	0.0301811	0.248276	0.0601504	0.0601504	0	0	0	0	0	0	0	0	0	0.0626632	0.231537	0.0493151	0	0.044226	0	0.257757	0.0583942	0	0.11639	0.00674157	0.121739	0.0411899	0	0.0493151	0	0.0595533	0.0410023	0.0111857	0.0949868	0.0661157	0.0507042	0	0.181269	0.145985	0.0661157	0.0683112	0.626667	0
Precursor Cell Lymphoblastic Leukemia-Lymphoma	0.0155763	0	0.0238095	0.298246	0.060241	0	0.0588235	0	0.0315789	0.0232558	0.0232558	0	0	0	0	0	0	0	0	0.0280374	0.609756	0.0269058	0.793548	0	0.0170455	0	0.032967	0.0224719	0	0	0	0.062069	0.0157068	0	0.483871	0.0204082	0.045977	0.177083	0	0.358025	0.272727	0.226667	0	0.507246	0.505618	0.272727	0.271186	0.0289017	0.138462
Astrocytoma	0.013245	0	0.022082	0.320574	0.0607029	0	0.0985915	0	0.0304709	0.0215385	0.0215385	0	0	0	0	0	0	0	0	0	0.0679612	0.0257611	0.0515464	0	0.015015	0	0.0318841	0.0207715	0	0	0	0.114391	0.0137741	0	0.0515464	0	0.0212766	0.0410959	0	0.108197	0.0726644	0.0533808	0	0.22179	0.169139	0.0726644	0.0728477	0.0278114	0
Barrett Esophagus	0.144615	0	0.0588235	0.344828	0.0952381	0	0.100529	0	0.125	0.0574713	0.195402	0	0	0	0	0	0.0857143	0.032967	0	0	0.060241	0.0533333	0.0573248	0	0.0505618	0.0555556	0.0652174	0.0555556	0	0	0	0.0612245	0.139896	0	0.0573248	0	0.0568182	0.0463918	0	0.0731707	0.0641026	0.0592105	0	0.114286	0.0888889	0.0641026	0.0504202	0.0561283	0
Carcinoma, Renal Cell	0.0238727	0	0.0459184	0.232394	0.139175	0	0.325581	0	0.0688073	0.135	0.045	0	0	0	0	0	0	0	0	0	0.046875	0.155378	0.0327869	0	0.0980392	0	0.0714286	0.349515	0	0	0	0.358382	0.0273973	0	0.0327869	0	0.0445545	0.0272727	0	0.0789474	0.0494505	0.0337079	0.289773	0.162651	0.131068	0.0494505	0.0568182	0.0644831	0
Leukemia, Myeloid, Chronic-Phase	0.00958466	0	0.0182927	0.3	0.0555556	0	0.0437158	0	0.0268817	0.0178571	0.0178571	0	0	0	0	0	0	0	0	0	0.15	0.0228311	0.10596	0	0.0116279	0	0.0280899	0.0172414	0	0	0	0.0425532	0.0106952	0	0.10596	0	0.282353	0.0398936	0	0.113924	0.0733333	0.0513699	0	0.470149	0.183908	0.0733333	0.103448	0.024735	0
Liver Cirrhosis	0.0669145	0	0	0	0	0	0.223602	0	0.097561	0	0.0821918	0	0	0	0	0	0.428571	0.194805	0	0	0	0	0	0	0	0.310345	0	0	0	0	0	0	0.0606061	0	0	0	0	0	0	0	0	0	0	0	0	0	0	0	0
Diabetic Nephropathies	0	0	0	0	0	0	0	0	0.0594059	0.0434783	0	0	0	0	0	0	0	0	0	0	0	0.131915	0	0	0.0478723	0	0.0618557	0.189474	0	0	0	0	0	0	0	0	0	0	0	0	0	0	0.425	0	0	0	0	0.0525739	0
Carcinoma, Embryonal	0.032491	0	0.0410959	0.391304	0.0833333	0	0.10303	0	0.047619	0.04	0.04	0	0	0	0	0	0	0	0	0	0.126761	0.039801	0.112782	0	0.0324675	0	0.05	0.0384615	0	0	0	0.121951	0.0295858	0	0.112782	0	0.0394737	0.0882353	0	0.171429	0.136364	0.117188	0	0.310345	0.230769	0.136364	0.11215	0.042471	0
Adenocarcinoma	0.0177936	0	0.027027	0.361702	0.0684932	0	0.568862	0	0.0352941	0.0263158	0.0263158	0	0	0	0	0	0	0	0	0	0.0833333	0.0295567	0.0666667	0	0.0192308	0	0.037037	0.0253165	0	0	0	0.744	0.0175439	0	0.0666667	0	0.025974	0.0523256	0	0.126761	0.0895522	0.0692308	0	0.254237	0.189873	0.0895522	0.0833333	0.0318471	0
Endometriosis	0	0	0	0	0	0	0	0	0	0	0	0	0	0	0	0	0	0	0	0	0	0.20398	0	0	0.227273	0	0	0.115385	0	0	0	0	0	0	0	0	0	0	0	0	0	0	0.142857	0	0	0	0	0	0
Esophageal Neoplasms	0.328244	0	0.117647	0.253333	0.207921	0	0.219731	0	0.292035	0.115385	0.461538	0	0	0	0	0	0.0689655	0.0277778	0	0	0.04	0.11583	0.0366492	0	0.0990566	0.0449438	0.284404	0.11215	0	0	0	0.038674	0.330396	0	0.0366492	0	0.114286	0.0307018	0	0.0505051	0.0421053	0.0376344	0	0.0804598	0.0654206	0.0421053	0.0367647	0.121903	0
Dementia	0	0	0	0	0	0.0625	0	0.0552764	0	0	0	0	0	0	0	0	0	0	0	0	0	0	0	0	0	0	0	0	0	0.304348	0.0289017	0	0	0	0	0	0	0	0.0344828	0	0	0	0	0	0	0	0	0.198198	0
Digestive System Neoplasms	0.508306	0	0.189873	0.384615	0.307692	0	0.514124	0	0.6	0.185185	0.555556	0	0	0	0	0	0.1875	0.105882	0	0	0.0649351	0.169014	0.062069	0	0.162651	0.151515	0.209302	0.178571	0	0	0	0.0666667	0.447514	0	0.062069	0	0.182927	0.0494505	0	0.0789474	0.0694444	0.0642857	0	0.125	0.0952381	0.0694444	0.0530973	0.178182	0
Gastrointestinal Neoplasms	0.581538	0	0.105882	0.310345	0.214286	0	0.291005	0	0.375	0.103448	0.724138	0	0	0	0	0	0.114286	0.0549451	0	0	0.0361446	0.106667	0.0318471	0	0.0842697	0.0833333	0.130435	0.1	0	0	0	0.0340136	0.544041	0	0.0318471	0	0.102273	0.0257732	0	0.0487805	0.0384615	0.0328947	0	0.0857143	0.0666667	0.0384615	0.0336134	0.113402	0
Glioma	0.0219436	0	0.0299401	0.309735	0.0666667	0	0.139785	0	0.037037	0.0292398	0.0292398	0	0	0	0	0	0	0	0	0	0.0920245	0.0315315	0.0779221	0	0.0228571	0	0.038674	0.0282486	0	0	0	0.166667	0.0210526	0	0.0779221	0	0.0289017	0.0628272	0	0.130435	0.0980392	0.0805369	0	0.240876	0.186441	0.0980392	0.0893617	0.0336818	0
Myocardial Infarction	0	0.290323	0	0	0	0	0	0	0	0	0	0.243243	0.169811	0.341772	0	0.236842	0	0	0	0	0	0	0	0	0	0	0	0	0.129032	0	0	0	0	0	0	0	0	0	0	0	0	0	0	0	0	0	0.108108	0	0
Myocardial Ischemia	0	0.375	0	0	0	0	0	0	0	0	0	0.315789	0.239264	0.555556	0	0.307692	0	0	0	0	0	0	0	0	0	0	0	0	0.189474	0	0	0	0	0	0	0	0	0	0	0	0	0	0	0	0	0	0.159292	0	0
Myocardial Reperfusion Injury	0	0.211765	0	0	0	0	0	0	0	0	0	0.340206	0.287805	0.264706	0	0.181818	0	0	0	0	0	0	0	0	0	0	0	0	0.181034	0	0	0	0	0.0196078	0	0	0	0	0	0	0	0	0	0	0	0	0.0895522	0	0
Head and Neck Neoplasms	0.189591	0	0.211268	0.454545	0.342857	0	0.192547	0	0.219512	0.205479	0.205479	0	0	0	0	0	0	0	0	0	0.0724638	0.182741	0.0697674	0	0.18	0	0.538462	0.197368	0	0	0	0.0756303	0.163636	0	0.0697674	0	0.202703	0.0542169	0	0.0882353	0.078125	0.0725806	0	0.142857	0.105263	0.078125	0.0571429	0.193167	0
Reperfusion Injury	0	0.114286	0	0	0	0	0	0	0	0	0	0.317073	0.0742857	0.172414	0	0.0952381	0	0	0	0	0	0	0	0	0	0	0	0	0.178218	0	0	0	0	0.0344828	0	0	0	0	0	0	0	0	0	0	0	0	0.151261	0	0
Hepatitis B	0.0169972	0	0	0	0	0	0.08867	0	0.0485437	0	0.0319149	0	0	0	0	0	0.454545	0.428571	0	0	0	0	0	0	0	0.265823	0	0	0	0	0	0	0.0193237	0	0	0	0	0.144231	0	0	0	0	0	0	0	0	0	0	0
Hyperglycemia	0	0	0	0	0	0	0	0	0	0	0	0	0	0	0	0	0	0	0.310345	0	0	0	0	0	0	0	0	0	0	0	0	0	0	0.0533333	0	0	0	0	0	0	0	0	0	0	0	0	0	0	0
Leukemia, Myeloid	0.032491	0	0.0410959	0.391304	0.0833333	0	0.10303	0	0.047619	0.04	0.04	0	0	0	0	0	0	0	0	0	0.295775	0.039801	0.263158	0	0.0324675	0	0.05	0.0384615	0	0	0	0.121951	0.0295858	0	0.263158	0	0.0394737	0.0882353	0	0.171429	0.136364	0.117188	0	0.724138	0.230769	0.136364	0.11215	0.042471	0
Cardiomegaly	0	0.342857	0	0	0	0	0	0	0	0	0	0.365854	0.222857	0.172414	0	0.285714	0	0	0	0	0	0	0	0	0	0	0	0	0.217822	0	0	0	0	0.0344828	0	0	0	0	0	0	0	0	0	0	0	0	0.0504202	0	0
Carcinoma, Ductal, Breast	0.0753769	0	0.094431	0.245902	0.623472	0	0.317073	0	0.111597	0.0926366	0.0926366	0	0	0	0	0	0	0	0	0.0712871	0.0716049	0.0975143	0.0594315	0.099723	0.0769231	0	0.115646	0.0900693	0	0	0	0.313351	0.0718954	0	0.0594315	0	0.0917647	0.0498915	0	0.102244	0.0753247	0.061008	0	0.184136	0.150115	0.0753247	0.0746812	0.103042	0
Sarcoma, Kaposi	0.0330789	0	0.0392157	0.253333	0.0693069	0	0.103139	0	0.0442478	0.0384615	0.0384615	0	0	0	0	0	0	0.0740741	0	0	0.12	0.03861	0.109948	0	0.0330189	0	0.0458716	0.0373832	0	0	0	0.116022	0.030837	0	0.109948	0	0.0380952	0.29386	0	0.151515	0.126316	0.112903	0	0.241379	0.196262	0.126316	0.110294	0.0406343	0
Lupus Vulgaris	0	0	0	0	0.0873362	0	0	0	0	0	0	0	0	0	0	0	0	0	0	0.0682594	0	0	0	0.101523	0	0	0	0	0	0	0	0	0	0	0	0	0	0	0	0	0	0	0	0	0	0	0	0	0
Marek Disease	0	0	0	0	0	0	0	0	0	0	0	0	0	0	0	0	0	0.097561	0	0.0285714	0.26087	0	0.226244	0	0	0	0	0	0	0	0	0	0	0	0.226244	0.0229008	0.025	0.476744	0	0.263158	0.227273	0.208333	0	0	0.327869	0.227273	0.205298	0	0.102041
Medulloblastoma	0.011976	0	0.0200573	0.278008	0.0550725	0	0.0904393	0	0.0279898	0.0196078	0.0196078	0	0	0	0	0	0	0	0	0	0.0615836	0.0239651	0.0464396	0	0.0136986	0	0.0291777	0.0189702	0	0	0	0.10231	0.0126582	0	0.0464396	0	0.0193906	0.0377834	0	0.0979228	0.0654206	0.0479233	0	0.197232	0.154472	0.0654206	0.0680412	0.0258137	0
Muscular Dystrophies	0	0	0	0	0	0.64557	0	0.68559	0	0	0	0	0	0	0.222222	0.0689655	0	0	0	0.162162	0	0	0	0	0	0	0	0	0.0480769	0.0680628	0.162562	0	0	0	0	0	0	0	0.196078	0	0	0	0	0	0	0	0	0.0156076	0
Myelodysplastic Syndromes	0	0	0	0	0	0	0	0	0	0	0	0	0	0	0	0	0	0	0	0	0.0422535	0	0.037594	0	0	0	0	0	0	0	0	0	0	0	0.037594	0	0.276316	0.0264706	0	0.0428571	0.0378788	0.0351562	0	0	0.0512821	0.0378788	0.0841121	0	0
Cardiomyopathies	0	0.428571	0	0	0	0	0	0	0	0	0	0.352941	0.591837	0.205479	0	0.342857	0	0	0	0	0	0	0	0	0	0	0	0	0.206897	0	0	0	0	0	0	0	0	0	0	0	0	0	0	0	0	0	0.0571429	0	0
Carotid Artery Diseases	0	0.0923077	0	0	0	0.0422535	0	0.0422535	0	0	0	0.0779221	0.0545455	0.109756	0	0.0759494	0	0	0	0	0	0	0	0	0	0	0	0	0.0416667	0.2	0.0160428	0	0	0	0	0	0	0	0.0212766	0	0	0	0	0	0	0	0.105263	0.117647	0
Azoospermia	0	0	0	0	0	0	0	0	0	0.118421	0	0	0	0	0	0	0	0	0	0	0	0	0	0	0	0	0	0.0379747	0	0	0	0	0	0	0	0	0	0	0	0	0	0	0.046875	0	0	0	0	0	0
Carcinoma, Non-Small-Cell Lung	0.0143084	0	0.660091	0.291196	0.152074	0	0.0421769	0	0.0682731	0.04	0.04	0	0	0	0	0	0	0	0	0	0.0139969	0.0580205	0.00823723	0	0.0217077	0	0.0713287	0.0386266	0	0	0	0.00881834	0.0199734	0	0.00823723	0.140078	0.0395315	0.00662252	0	0.0267717	0.0149254	0.00851789	0	0.0612245	0.0472103	0.0149254	0.0182599	0.0633803	0
Hearing Loss	0	0	0	0	0	0.0413793	0	0.0416667	0	0	0	0.0573248	0	0	0	0	0	0	0	0	0	0	0	0	0	0	0	0	0.025641	0.0730337	0.0473684	0	0	0.0538922	0	0	0	0	0.0628272	0	0	0	0	0	0	0	0	0.016568	0
Carcinoma, Squamous Cell	0.0159744	0	0.0243902	0.309091	0.0617284	0	0.256831	0	0.0322581	0.0238095	0.0238095	0	0	0	0	0	0	0	0	0	0.075	0.0273973	0.0596026	0	0.0174419	0	0.0337079	0.0229885	0	0	0	0.319149	0.0160428	0	0.0596026	0	0.0235294	0.0478723	0	0.113924	0.08	0.0616438	0	0.223881	0.172414	0.08	0.0775862	0.0294464	0
Osteoarthritis	0	0	0	0	0	0.131579	0	0.0807175	0	0	0	0	0	0	0.179487	0	0	0	0	0	0	0	0	0	0	0	0	0	0	0	0	0	0	0	0	0	0	0	0	0	0	0	0	0	0	0	0	0	0
Diabetes Mellitus, Type 2	0	0	0	0	0	0	0	0	0.0898876	0	0	0	0	0	0	0	0	0	0.238095	0	0	0.0947867	0	0	0	0	0.0941176	0	0	0	0	0	0	0.0375	0	0	0	0	0	0	0	0	0	0	0	0	0	0.0783354	0
Cerebellar Neoplasms	0.0167598	0	0.0402145	0.245283	0.138211	0.041543	0.0413625	0.0417537	0.0647482	0.0393701	0.0393701	0	0	0	0	0	0	0	0	0	0.0136986	0.0559006	0.00864553	0	0.0231362	0	0.0673317	0.0381679	0	0.208437	0.0187354	0.00917431	0.0214797	0	0.00864553	0	0.038961	0.00712589	0.02331	0.0249307	0.0144928	0.00890208	0	0.0543131	0.043257	0.0144928	0.0176817	0.284345	0
Salivary Gland Neoplasms	0.0445104	0	0.0681818	0.278689	0.172414	0	0.0666667	0	0.0909091	0.0666667	0.0666667	0	0	0	0	0	0	0	0	0	0.0232558	0.0779221	0.0184049	0	0.048913	0	0.221053	0.0645161	0	0	0	0.0196078	0.0452261	0	0.0184049	0	0.0659341	0.015	0	0.0352941	0.0246914	0.0189873	0	0.0684932	0.0537634	0.0246914	0.0245902	0.083612	0
Polycystic Kidney Diseases	0	0	0	0	0	0	0	0.15625	0	0.0289855	0	0	0	0	0.232804	0.159204	0	0	0	0.160643	0	0.0465116	0	0	0.028436	0	0	0.126761	0.110638	0	0.2	0	0	0	0	0	0	0	0.380952	0	0	0	0.278689	0	0	0	0	0	0
Liver Diseases	0.134387	0	0	0	0	0	0.392157	0	0.153846	0	0.144928	0	0	0	0	0	0.692308	0.369863	0	0	0	0	0	0	0	0.555556	0	0	0	0	0	0	0.11465	0	0	0	0	0	0	0	0	0	0	0	0	0	0	0	0
Pre-Eclampsia	0	0	0	0	0	0	0	0	0	0	0	0	0	0	0	0	0	0	0	0	0	0.0348259	0	0	0.0324675	0	0	0.0384615	0	0	0	0	0	0	0	0	0	0	0	0	0	0	0.047619	0	0	0	0	0	0
Lymphoma, Primary Effusion	0.0102389	0	0.0194805	0.33	0.0592105	0	0.0462428	0	0.0284091	0.0189873	0.0189873	0	0	0	0	0	0	0	0	0.0225	0.226667	0.0239234	0.148936	0	0.0123457	0	0.0297619	0.0182927	0	0	0	0.0458015	0.0112994	0	0.148936	0.0137363	0.034375	0.404494	0	0.405405	0.771429	0.529412	0	0.217742	0.658537	0.428571	0.220721	0.025958	0.142241
Adrenocortical Carcinoma	0.0242588	0	0.0466321	0.23741	0.141361	0	0.330189	0	0.209302	0.0456853	0.0456853	0	0	0	0	0	0	0	0	0	0.047619	0.197581	0.0333333	0	0.0298507	0	0.217391	0.044335	0	0	0	0.364706	0.0277778	0	0.0333333	0	0.0452261	0.0276498	0	0.0802139	0.0502793	0.0342857	0	0.165644	0.133005	0.0502793	0.0574713	0.189637	0
Neurodegenerative Diseases	0	0	0	0	0	0.172414	0	0.336898	0	0	0	0	0	0	0	0	0	0	0	0	0	0	0	0	0	0	0	0	0	0.503356	0.10559	0	0	0	0	0	0	0	0.111111	0	0	0	0	0	0	0	0	0.0960219	0
Rectal Neoplasms	0.490446	0	0.0455927	0.294118	0.156923	0	0.128065	0	0.217158	0.0445104	0.311573	0	0	0	0	0	0.0669145	0.0169972	0	0	0.0155763	0.0615034	0.00990099	0	0.026087	0.0361011	0.0756303	0.0429799	0	0	0	0.0106007	0.744	0	0.00990099	0	0.0439883	0.00795756	0	0.0283912	0.0166113	0.0102389	0	0.063197	0.0487106	0.0166113	0.0193548	0.06698	0
Retinal Degeneration	0	0	0	0	0	0	0	0	0	0	0	0	0	0	0	0	0	0	0	0	0	0	0	0	0	0	0	0	0	0	0	0	0	0	0	0	0	0	0	0	0	0	0	0	0	0	0	0	0
Rhabdomyosarcoma	0.0100334	0	0.0191083	0.320388	0.0580645	0	0.0454545	0	0.027933	0.0186335	0.0186335	0	0	0	0	0	0	0	0	0	0.0588235	0.0235849	0.0416667	0	0.0121212	0	0.0292398	0.0179641	0	0	0	0.0447761	0.0111111	0	0.0416667	0	0.0184049	0.0331492	0	0.0993377	0.0629371	0.0431655	0	0.212598	0.161677	0.0629371	0.0666667	0.0255786	0
Arthritis, Rheumatoid	0	0	0	0	0.0392157	0.106383	0	0.0694981	0	0	0	0	0	0	0.145833	0	0	0	0	0.0793651	0.049505	0	0.0466321	0.0444444	0	0	0	0	0	0	0	0	0	0	0.0466321	0.042735	0	0.0369565	0	0.05	0.046875	0.0452128	0	0	0.0555556	0.046875	0.0437956	0	0.428571
Neutropenia	0	0	0	0	0	0	0	0	0	0	0	0	0	0	0	0	0	0	0	0	0.0206897	0	0.0147059	0	0	0	0	0	0	0	0	0	0	0	0.0147059	0	0.0580645	0.00867052	0	0.020979	0.0148148	0.0114504	0	0	0.0314465	0.0148148	0.0414747	0	0
Skin Neoplasms	0.160883	0	0.180723	0.357143	0.512195	0	0.167568	0	0.191489	0.176471	0.176471	0	0	0	0	0	0	0	0	0.169811	0.0617284	0.162896	0.0588235	0.257143	0.155172	0	0.2	0.170455	0	0	0	0.0629371	0.142857	0	0.0588235	0	0.174419	0.0473684	0	0.075	0.0657895	0.0608108	0	0.117647	0.0909091	0.0657895	0.0512821	0.171529	0
Hypertension	0	0.142857	0	0	0	0	0	0	0	0	0	0.117647	0.0884354	0.205479	0	0.114286	0	0	0	0	0	0	0	0	0	0	0	0	0.0689655	0	0	0	0	0	0	0	0	0	0	0	0	0	0	0	0	0	0.171429	0	0
Tongue Neoplasms	0.0445104	0	0.0681818	0.278689	0.172414	0	0.0666667	0	0.0909091	0.0666667	0.0666667	0	0	0	0	0	0	0	0	0	0.0232558	0.0779221	0.0184049	0	0.048913	0	0.221053	0.0645161	0	0	0	0.0196078	0.0452261	0	0.0184049	0	0.0659341	0.015	0	0.0352941	0.0246914	0.0189873	0	0.0684932	0.0537634	0.0246914	0.0245902	0.083612	0
Leukemia-Lymphoma, Adult T-Cell	0.00990099	0	0.0188679	0.314286	0.0573248	0	0.0449438	0	0.0276243	0.0184049	0.0184049	0	0	0	0	0	0	0	0	0.0243902	0.483871	0.0233645	0.342466	0	0.011976	0	0.0289017	0.0177515	0	0	0	0.0441176	0.010989	0	0.342466	0.0160428	0.0363636	0.114754	0	0.294118	0.2	0.148936	0	0.488372	0.455621	0.2	0.23348	0.0253317	0.140496
Waldenstrom Macroglobulinemia	0.0184049	0.0540541	0.0238095	0.181818	0.048	0	0.0627306	0	0.0291971	0.0234375	0.0234375	0.0487805	0.0350195	0.0703125	0	0.048	0	0	0	0.0268456	0.322581	0.0260586	0.280335	0	0.0192308	0	0.0300752	0.0229008	0.028169	0	0	0.0655022	0.0181818	0	0.280335	0.0214286	0.0852713	0.224638	0	0.349593	0.294118	0.264957	0	0.162162	0.450382	0.294118	0.775	0.0274771	0.0934579
Cocaine-Related Disorders	0	0	0	0	0	0	0	0	0	0	0	0	0	0	0	0	0	0	0	0	0	0	0	0	0	0	0	0	0	0	0	0	0	0	0	0	0	0	0	0	0	0	0	0	0	0	0	0	0
Cerebral Hemorrhage	0	0.0719424	0	0	0	0.0331126	0	0.036036	0	0	0	0.245399	0.0402299	0.0693642	0	0.0598802	0	0	0	0	0	0	0	0	0	0	0	0	0.119403	0.152174	0.0102041	0	0	0.0231214	0	0	0	0	0.0152284	0	0	0	0	0	0	0	0.0759494	0.0805524	0
Arthritis	0	0	0	0	0	0.129032	0	0.0717949	0	0	0	0	0	0	0.1875	0	0	0	0	0	0	0	0	0	0	0	0	0	0	0	0	0	0	0	0	0	0	0	0	0	0	0	0	0	0	0	0	0	0
Prion Diseases	0	0	0	0	0	0.105263	0	0.192825	0	0	0	0	0	0	0	0	0	0	0	0	0	0	0	0	0	0	0	0	0	0.372973	0.0659898	0	0	0	0	0	0	0	0.0707071	0	0	0	0	0	0	0	0	0.112257	0
Meningioma	0.0453333	0	0.0666667	0.262411	0.160622	0.0338983	0.11215	0.0362903	0.0875576	0.0653266	0.0653266	0	0	0	0	0	0	0	0	0	0.0994764	0.076	0.0879121	0	0.0492611	0	0.0909091	0.0634146	0	0.0619048	0.0135135	0.0930233	0.0458716	0	0.0879121	0	0.0646766	0.0730594	0.0179372	0.132275	0.104972	0.0903955	0	0.224242	0.180488	0.104972	0.095057	0.157246	0
Stroke	0	0.0923077	0	0	0	0.0422535	0	0.0422535	0	0	0	0.0779221	0.0545455	0.109756	0	0.0759494	0	0	0	0	0	0	0	0	0	0	0	0	0.0416667	0.2	0.0160428	0	0	0	0	0	0	0	0.0212766	0	0	0	0	0	0	0	0.105263	0.117647	0
Osteosarcoma	0.0204082	0	0.027933	0.28	0.0621469	0	0.0707071	0	0.0348259	0.0273224	0.0273224	0	0	0	0	0	0	0	0	0	0.0857143	0.0299145	0.0722892	0	0.0213904	0	0.0362694	0.026455	0	0	0	0.0769231	0.019802	0	0.0722892	0	0.027027	0.0591133	0	0.121387	0.0909091	0.0745342	0	0.221477	0.174603	0.0909091	0.0850202	0.0319032	0
Atherosclerosis	0	0.0847458	0	0	0	0	0	0	0	0	0	0.0704225	0.0457516	0.394737	0	0.0684932	0	0	0	0	0	0	0	0	0	0	0	0	0.0333333	0	0	0	0	0	0	0	0	0	0	0	0	0	0	0	0	0	0.0833333	0	0
Inflammation	0	0	0	0	0	0	0	0	0	0	0	0.352941	0	0	0	0	0	0	0	0	0	0	0	0	0	0	0	0	0.206897	0	0	0	0	0.0684932	0	0	0	0	0	0	0	0	0	0	0	0	0	0	0
Liver Neoplasms	0.249231	0	0.105882	0.310345	0.214286	0	0.671958	0	0.375	0.103448	0.310345	0	0	0	0	0	0.342857	0.164835	0	0	0.0361446	0.106667	0.0318471	0	0.0842697	0.25	0.130435	0.1	0	0	0	0.0340136	0.233161	0	0.0318471	0	0.102273	0.0257732	0	0.0487805	0.0384615	0.0328947	0	0.0857143	0.0666667	0.0384615	0.0336134	0.113402	0
Glomerulonephritis, IGA	0	0	0	0	0	0	0	0	0	0.0280112	0	0	0	0	0	0	0	0	0	0.0544218	0.058651	0.0457516	0.0557276	0	0.0246575	0	0	0.121951	0	0	0	0	0	0	0.0557276	0.0493827	0	0.0428212	0	0.0593472	0.0560748	0.0543131	0.275081	0	0.0650407	0.0560748	0.0494845	0	0.527473
Granulosa Cell Tumor	0.0358852	0	0.0554273	0.209231	0.13986	0	0.0806794	0	0.234801	0.108844	0.0544218	0	0	0	0	0	0	0	0	0	0.0564706	0.779006	0.044226	0	0.207127	0	0.24295	0.152318	0	0	0	0.0465116	0.0375783	0	0.044226	0	0.0539326	0.037422	0	0.0855107	0.0592593	0.0453401	0.0534351	0.160858	0.13245	0.0592593	0.0632689	0.214353	0
Colorectal Neoplasms, Hereditary Nonpolyposis	0.457014	0	0.0678337	0.232092	0.147903	0	0.127273	0.0852575	0.193613	0.0666667	0.260215	0	0	0	0.0559441	0.0353201	0.0453401	0.012474	0.18136	0.0874317	0.0467706	0.0758377	0.0440835	0	0.0528541	0.0246914	0.0886598	0.0649895	0.0230326	0	0.0704501	0.0462287	0.586481	0.0344086	0.0440835	0	0.0660981	0.0376238	0.0935673	0.0561798	0.048951	0.0451306	0	0.0831234	0.0691824	0.048951	0.0421585	0.0803975	0
Carcinoma	0.032491	0	0.0410959	0.391304	0.0833333	0	0.466667	0	0.047619	0.04	0.04	0	0	0	0	0	0	0	0	0	0.126761	0.039801	0.112782	0	0.0324675	0	0.05	0.0384615	0	0	0	0.609756	0.0295858	0	0.112782	0	0.0394737	0.0882353	0	0.171429	0.136364	0.117188	0	0.310345	0.230769	0.136364	0.11215	0.042471	0
Choriocarcinoma	0.0395778	0	0.0456853	0.272727	0.0769231	0	0.342593	0	0.0502283	0.0447761	0.0447761	0	0	0	0	0	0	0	0	0	0.0984456	0.0634921	0.0869565	0	0.0536585	0	0.0521327	0.0628019	0	0	0	0.413793	0.0363636	0	0.0869565	0	0.044335	0.0723982	0	0.13089	0.103825	0.0893855	0.0225989	0.221557	0.178744	0.103825	0.0943396	0.0458716	0
Ischemia	0	0	0	0	0	0	0	0	0	0	0	0.352941	0	0	0	0	0	0	0	0	0	0	0	0	0	0	0	0	0.206897	0	0	0	0	0.0684932	0	0	0	0	0	0	0	0	0	0	0	0	0	0	0
Mouth Neoplasms	0.0830769	0	0.105882	0.310345	0.214286	0	0.100529	0	0.125	0.103448	0.103448	0	0	0	0	0	0	0	0	0	0.0361446	0.106667	0.0318471	0	0.0842697	0	0.304348	0.1	0	0	0	0.0340136	0.0777202	0	0.0318471	0	0.102273	0.0257732	0	0.0487805	0.0384615	0.0328947	0	0.0857143	0.0666667	0.0384615	0.0336134	0.113402	0
Sepsis	0	0	0	0	0	0	0	0	0	0	0	0.180723	0	0	0	0	0	0	0	0	0	0	0	0	0	0	0	0	0.0882353	0	0	0	0	0.0227273	0	0	0	0	0	0	0	0	0	0	0	0	0	0	0
Cystitis, Interstitial	0	0	0	0	0	0	0	0	0	0.0387097	0	0	0	0	0	0	0	0	0	0	0	0.0582524	0	0	0.0377358	0	0	0.31677	0	0	0	0	0	0	0	0	0	0	0	0	0	0	0.206107	0	0	0	0	0	0
Retinoblastoma	0.0426065	0	0.0628019	0.228758	0.15122	0	0.150442	0	0.0829694	0.0616114	0.0616114	0	0	0	0	0	0	0	0	0	0.0738916	0.0725191	0.0618557	0	0.0465116	0	0.0859729	0.0599078	0	0	0	0.130435	0.0434783	0	0.0618557	0	0.0610329	0.0519481	0	0.104478	0.0777202	0.0634921	0	0.186441	0.152074	0.0777202	0.0763636	0.0773751	0
Multiple Sclerosis	0	0	0	0	0	0.056338	0	0.0516432	0	0	0	0	0	0	0	0	0	0	0	0.0291262	0.025641	0	0.0204082	0	0	0	0	0	0	0.0857143	0.026738	0	0	0	0.0204082	0.0212766	0	0.013587	0.0319149	0.025974	0.0205479	0.0176056	0	0	0.0352941	0.0205479	0.0263158	0.0264106	0.442623
Acute Coronary Syndrome	0	0.290323	0	0	0	0	0	0	0	0	0	0.243243	0.169811	0.341772	0	0.236842	0	0	0	0	0	0	0	0	0	0	0	0	0.129032	0	0	0	0	0	0	0	0	0	0	0	0	0	0	0	0	0	0.108108	0	0
Metabolic Diseases	0	0	0	0	0	0	0	0	0	0	0	0	0	0	0	0	0	0	0.692308	0	0	0	0	0	0	0	0	0	0	0	0	0	0	0.144928	0	0	0	0	0	0	0	0	0	0	0	0	0	0	0
Chlamydia Infections	0	0	0	0	0	0	0	0	0	0.0878049	0	0	0	0	0	0	0	0	0	0	0	0.078125	0	0	0.0669856	0	0	0.07109	0	0	0	0	0	0	0	0	0	0	0	0	0	0	0.0828729	0	0	0	0	0	0
Amyotrophic Lateral Sclerosis	0	0	0	0	0	0.126316	0	0.157088	0	0	0	0	0	0	0	0	0	0	0.168539	0	0	0	0	0	0	0	0	0	0	0.237668	0.0212766	0	0	0.0283019	0	0	0	0	0.0254237	0	0	0	0	0	0	0	0	0.0643902	0
Schistosomiasis	0	0	0	0	0	0	0	0	0	0	0	0	0	0	0	0	0	0	0	0	0	0	0	0	0	0	0	0	0	0	0	0	0	0	0	0	0	0	0	0	0	0	0	0	0	0	0	0	0
Adrenocortical Adenoma	0.0289389	0	0.0552147	0.302752	0.167702	0	0.0549451	0	0.243243	0.0538922	0.0538922	0	0	0	0	0	0	0	0	0	0.0188679	0.224771	0.0133333	0	0.0350877	0	0.254237	0.0520231	0	0	0	0.0142857	0.0322581	0	0.0133333	0	0.0532544	0.0106952	0	0.0318471	0.0201342	0.0137931	0	0.0676692	0.0520231	0.0201342	0.021645	0.216568	0
Hepatitis C, Chronic	0.0211082	0	0	0	0	0	0.0972222	0	0.0502283	0	0.0348259	0	0	0	0	0	0.461078	0.770335	0	0	0	0	0	0	0	0.567251	0	0	0	0	0	0	0.0227273	0	0	0	0	0.0542986	0	0	0	0	0	0	0	0	0	0	0
Vascular Diseases	0	0.230769	0	0	0	0	0	0	0	0	0	0.1875	0.151079	0.391304	0	0.181818	0	0	0	0	0	0	0	0	0	0	0	0	0.120482	0	0	0	0	0	0	0	0	0	0	0	0	0	0	0	0	0	0.29703	0	0
Nephrosclerosis	0	0	0	0	0	0	0	0	0	0.0512821	0	0	0	0	0	0	0	0	0	0	0	0.0724638	0	0	0.05625	0	0	0.222222	0	0	0	0	0	0	0	0	0	0	0	0	0	0	0.515152	0	0	0	0	0	0
Adrenal Cortex Neoplasms	0.0445104	0	0.0681818	0.278689	0.172414	0	0.0666667	0	0.272727	0.0666667	0.0666667	0	0	0	0	0	0	0	0	0	0.0232558	0.251082	0.0184049	0	0.048913	0	0.284211	0.0645161	0	0	0	0.0196078	0.0452261	0	0.0184049	0	0.0659341	0.015	0	0.0352941	0.0246914	0.0189873	0	0.0684932	0.0537634	0.0246914	0.0245902	0.244147	0
Wounds and Injuries	0	0	0	0	0	0	0	0	0	0	0	0	0	0	0	0	0	0	0	0	0	0	0	0	0	0	0	0	0	0	0	0	0	0	0	0	0	0	0	0	0	0	0	0	0	0	0	0	0
Arthritis, Psoriatic	0	0	0	0	0.0847059	0.0687023	0	0.0429907	0	0	0	0	0	0	0.107232	0	0	0	0	0.0690979	0	0	0	0.477454	0	0	0	0	0	0	0	0	0	0	0	0	0	0	0	0	0	0	0	0	0	0	0	0	0
Hepatoblastoma	0.032491	0	0.0410959	0.391304	0.0833333	0	0.10303	0	0.047619	0.04	0.04	0	0	0	0	0	0	0	0	0	0.126761	0.039801	0.112782	0	0.0324675	0	0.05	0.0384615	0	0	0	0.121951	0.0295858	0	0.112782	0	0.0394737	0.0882353	0	0.171429	0.136364	0.117188	0	0.310345	0.230769	0.136364	0.11215	0.042471	0
Pain	0	0	0	0	0	0	0	0	0	0	0	0.0857143	0	0	0	0	0	0	0	0	0	0	0	0	0	0	0	0	0.0449438	0	0.104046	0	0	0.12	0	0	0	0	0.114943	0	0	0	0	0	0	0	0	0	0
Atrophy	0	0	0	0	0	0	0	0	0	0	0	0.117647	0	0	0	0	0	0	0	0	0	0	0	0	0	0	0	0	0.0689655	0	0	0	0	0.0684932	0	0	0	0	0	0	0	0	0	0	0	0	0	0	0
Cholesteatoma	0	0	0	0	0.166667	0	0	0	0	0	0	0	0	0	0	0	0	0	0	0.125	0	0	0	0.2	0	0	0	0	0	0	0	0	0	0	0	0	0	0	0	0	0	0	0	0	0	0	0	0	0
Eclampsia	0	0	0	0	0	0	0	0	0	0	0	0	0	0	0	0	0	0	0	0	0	0.0348259	0	0	0.0324675	0	0	0.0384615	0	0	0	0	0	0	0	0	0	0	0	0	0	0	0.047619	0	0	0	0	0	0
Lymphoma, Extranodal NK-T-Cell	0.0106007	0	0.0201342	0.347368	0.0612245	0	0.047619	0	0.0292398	0.0196078	0.0196078	0	0	0	0	0	0	0	0	0	0.062069	0.0245098	0.0441176	0	0.0127389	0	0.0306748	0.0188679	0	0	0	0.047619	0.0116279	0	0.0441176	0	0.0193548	0.17341	0	0.244755	0.333333	0.229008	0	0.226891	0.396226	0.333333	0.0691244	0.026616	0
Leiomyosarcoma	0.0159744	0	0.0243902	0.309091	0.0617284	0	0.0601093	0	0.0322581	0.0238095	0.0238095	0	0	0	0	0	0	0	0	0	0.075	0.0273973	0.0596026	0	0.0174419	0	0.0337079	0.0229885	0	0	0	0.0638298	0.0160428	0	0.0596026	0	0.0235294	0.0478723	0	0.113924	0.08	0.0616438	0	0.223881	0.172414	0.08	0.0775862	0.0294464	0
Fatty Liver	0.0669145	0	0	0	0	0	0.223602	0	0.097561	0	0.0821918	0	0	0	0	0	0.428571	0.194805	0	0	0	0	0	0	0	0.310345	0	0	0	0	0	0	0.0606061	0	0	0	0	0	0	0	0	0	0	0	0	0	0	0	0
Adenoma	0.032491	0	0.0410959	0.391304	0.0833333	0	0.224242	0	0.047619	0.04	0.04	0	0	0	0	0	0	0	0	0	0.126761	0.039801	0.112782	0	0.0324675	0	0.05	0.0384615	0	0	0	0.284553	0.0295858	0	0.112782	0	0.0394737	0.0882353	0	0.171429	0.136364	0.117188	0	0.310345	0.230769	0.136364	0.11215	0.042471	0
Spinal Cord Injuries	0	0	0	0	0	0.0952381	0	0.0794979	0	0	0	0	0	0	0	0	0	0	0	0	0	0	0	0	0	0	0	0	0	0.18408	0.0610329	0	0	0	0	0	0	0	0.0654206	0	0	0	0	0	0	0	0	0.104589	0
Adenoviridae Infections	0	0	0	0	0	0	0	0	0	0	0	0	0	0	0	0	0	0.12987	0	0	0	0	0	0	0	0	0	0	0	0	0	0	0	0	0	0	0	0.204819	0	0	0	0	0	0	0	0	0	0	0
Lymphoma, Large-Cell, Anaplastic	0.0102389	0	0.0194805	0.33	0.0592105	0	0.0462428	0	0.0284091	0.0189873	0.0189873	0	0	0	0	0	0	0	0	0.0225	0.226667	0.0239234	0.148936	0	0.0123457	0	0.0297619	0.0182927	0	0	0	0.0458015	0.0112994	0	0.148936	0.0137363	0.034375	0.224719	0	0.405405	0.428571	0.294118	0	0.217742	0.658537	0.428571	0.220721	0.025958	0.142241
Toxoplasmosis	0	0	0	0	0	0	0	0	0	0	0	0	0	0	0	0	0	0	0	0	0	0	0	0	0	0	0	0	0	0	0	0	0	0	0	0	0	0	0	0	0	0	0	0	0	0	0	0	0
Chordoma	0.032491	0	0.0410959	0.391304	0.0833333	0	0.10303	0	0.047619	0.04	0.04	0	0	0	0	0	0	0	0	0	0.126761	0.039801	0.112782	0	0.0324675	0	0.05	0.0384615	0	0	0	0.121951	0.0295858	0	0.112782	0	0.0394737	0.0882353	0	0.171429	0.136364	0.117188	0	0.310345	0.230769	0.136364	0.11215	0.042471	0
Distal Myopathies	0	0	0	0	0	0.586207	0	0.518519	0	0	0	0	0	0	0.201342	0.0496894	0	0	0	0.114833	0	0	0	0	0	0	0	0	0.0307692	0.0674157	0.105263	0	0	0	0	0	0	0	0.141361	0	0	0	0	0	0	0	0	0.0118343	0
Lupus Nephritis	0	0	0	0	0.0424403	0	0	0	0	0.0257069	0	0	0	0	0	0	0	0	0	0.0676533	0.0321716	0.0427699	0.028169	0.0486322	0.02267	0	0	0.112219	0	0	0	0	0	0	0.028169	0.02746	0	0.020979	0	0.0325203	0.0283286	0.026087	0.249267	0	0.0399002	0.0283286	0.0309478	0	0.393443
Leukemia, Biphenotypic, Acute	0.0155763	0	0.0238095	0.298246	0.060241	0	0.0588235	0	0.0315789	0.0232558	0.0232558	0	0	0	0	0	0	0	0	0.0280374	0.609756	0.0269058	0.483871	0	0.0170455	0	0.032967	0.0224719	0	0	0	0.062069	0.0157068	0	0.483871	0.0204082	0.045977	0.177083	0	0.358025	0.272727	0.226667	0	0.507246	0.505618	0.272727	0.271186	0.0289017	0.138462
Central Nervous System Diseases	0	0	0	0	0	0.172414	0	0.122995	0	0	0	0	0	0	0	0	0	0	0	0	0	0	0	0	0	0	0	0	0	0.436242	0.10559	0	0	0	0	0	0	0	0.111111	0	0	0	0	0	0	0	0	0.288066	0
HIV Infections	0	0	0	0	0	0	0	0	0	0	0	0	0	0	0	0	0	0.141509	0	0.0487805	0.0510204	0	0.0481283	0	0	0	0	0	0	0	0	0	0	0	0.0481283	0.0438596	0	0.0915179	0	0.0515464	0.0483871	0.0467033	0	0	0.0571429	0.0483871	0.0447761	0	0.148148
Colitis, Ulcerative	0.245125	0	0	0	0	0	0.0339806	0	0.0526316	0	0.109948	0	0	0	0	0	0.0700637	0.0251256	0	0	0	0	0	0	0	0.0434783	0	0	0	0	0	0	0.280952	0	0	0	0	0	0	0	0	0	0	0	0	0	0	0	0
Lymphoma, T-Cell	0.0166113	0	0.0253165	0.326923	0.0641026	0	0.0621469	0	0.0333333	0.0246914	0.0246914	0	0	0	0	0	0	0	0	0.0245098	0.272727	0.028169	0.2	0	0.0180723	0	0.0348837	0.0238095	0	0	0	0.0666667	0.0165746	0	0.2	0.016129	0.0426829	0.32967	0	0.473684	0.555556	0.428571	0	0.234375	0.714286	0.555556	0.247788	0.030303	0.141667
Hypertrophy, Left Ventricular	0	0.276923	0	0	0	0	0	0	0	0	0	0.298701	0.163636	0.109756	0	0.227848	0	0	0	0	0	0	0	0	0	0	0	0	0.15625	0	0	0	0	0.0243902	0	0	0	0	0	0	0	0	0	0	0	0	0.0350877	0	0
Mesothelioma	0.0159744	0	0.0243902	0.309091	0.0617284	0	0.125683	0	0.0322581	0.0238095	0.0238095	0	0	0	0	0	0	0	0	0	0.075	0.0273973	0.0596026	0	0.0174419	0	0.0337079	0.0229885	0	0	0	0.148936	0.0160428	0	0.0596026	0	0.0235294	0.0478723	0	0.113924	0.08	0.0616438	0	0.223881	0.172414	0.08	0.0775862	0.0294464	0
Alopecia	0	0	0	0	0.105882	0	0	0	0	0	0	0.0963855	0	0	0	0	0	0	0	0.0825688	0	0	0	0.123288	0	0	0	0	0.0588235	0	0	0	0	0.0568182	0	0	0	0	0	0	0	0	0	0	0	0	0	0	0
Irritable Bowel Syndrome	0.212014	0	0	0	0	0	0.0297619	0	0.0526316	0	0.0980392	0	0	0	0	0	0.0756303	0.0186335	0	0	0	0	0	0	0	0.0406504	0	0	0	0	0	0	0.261628	0	0	0	0	0	0	0	0	0	0	0	0	0	0	0	0
Endometrial Neoplasms	0.028754	0	0.054878	0.3	0.166667	0	0.0546448	0	0.0806452	0.125	0.0535714	0	0	0	0	0	0	0	0	0	0.01875	0.324201	0.013245	0	0.534884	0	0.0842697	0.172414	0	0	0	0.0141844	0.0320856	0	0.013245	0	0.0529412	0.0106383	0	0.0316456	0.02	0.0136986	0.0625	0.0671642	0.0517241	0.02	0.0215517	0.0742049	0
Chondrodysplasia Punctata	0	0	0	0	0	0.0769231	0	0.039801	0	0	0	0	0	0	0.134328	0	0	0	0	0	0	0	0	0	0	0	0	0	0	0	0	0	0	0	0	0	0	0	0	0	0	0	0	0	0	0	0	0	0
Precursor T-Cell Lymphoblastic Leukemia-Lymphoma	0.00990099	0	0.0188679	0.314286	0.0573248	0	0.0449438	0	0.0276243	0.0184049	0.0184049	0	0	0	0	0	0	0	0	0.0243902	0.483871	0.0233645	0.561644	0	0.011976	0	0.0289017	0.0177515	0	0	0	0.0441176	0.010989	0	0.342466	0.0160428	0.0363636	0.114754	0	0.294118	0.2	0.148936	0	0.488372	0.455621	0.2	0.23348	0.0253317	0.140496
Cardiomyopathy, Dilated	0	0.272727	0	0	0	0	0	0	0	0	0	0.230769	0.353293	0.108434	0	0.225	0	0	0	0	0	0	0	0	0	0	0	0	0.123711	0	0	0	0	0	0	0	0	0	0	0	0	0	0	0	0	0	0.0347826	0	0
Fibrosis	0	0	0	0	0	0	0	0	0	0	0	0.352941	0	0	0	0	0	0	0	0	0	0	0	0	0	0	0	0	0.206897	0	0	0	0	0.0684932	0	0	0	0	0	0	0	0	0	0	0	0	0	0	0
Muscular Dystrophy, Facioscapulohumeral	0	0	0	0	0	0.586207	0	0.518519	0	0	0	0	0	0	0.201342	0.0496894	0	0	0	0.114833	0	0	0	0	0	0	0	0	0.0307692	0.0674157	0.105263	0	0	0	0	0	0	0	0.141361	0	0	0	0	0	0	0	0	0.0118343	0
Cardiovascular Diseases	0	0.454545	0	0	0	0	0	0	0	0	0	0.357143	0.300813	0.278689	0	0.344828	0	0	0	0	0	0	0	0	0	0	0	0	0.24	0	0	0	0	0	0	0	0	0	0	0	0	0	0	0	0	0	0.193548	0	0
Kidney Neoplasms	0.0429799	0	0.0659341	0.265625	0.166667	0	0.0646766	0	0.0882353	0.193548	0.0645161	0	0	0	0	0	0	0	0	0	0.0224719	0.206751	0.0177515	0	0.157895	0	0.0918367	0.5	0	0	0	0.0188679	0.0439024	0	0.0177515	0	0.0638298	0.0145631	0	0.0340909	0.0238095	0.0182927	0.419753	0.0657895	0.0520833	0.0238095	0.024	0.0814332	0
Pulmonary Fibrosis	0	0	0.338028	0	0	0	0	0	0	0	0	0	0	0	0	0	0	0	0	0	0	0	0	0	0	0	0	0	0	0	0	0	0	0	0	0.258824	0	0	0	0	0	0	0	0	0	0	0	0	0
Laryngeal Neoplasms	0.0397878	0	0.306122	0.239437	0.154639	0	0.0604651	0	0.0825688	0.06	0.06	0	0	0	0	0	0	0	0	0	0.0208333	0.0717131	0.0163934	0	0.0441176	0	0.2	0.0582524	0	0	0	0.017341	0.0410959	0	0.0163934	0.0892857	0.0594059	0.0136364	0	0.0315789	0.021978	0.0168539	0	0.060241	0.0485437	0.021978	0.0227273	0.0767656	0
Aortic Valve Insufficiency	0	0.310345	0	0	0	0	0	0	0	0	0	0.257143	0.311258	0.12	0	0.25	0	0	0	0	0	0	0	0	0	0	0	0	0.134831	0	0	0	0	0	0	0	0	0	0	0	0	0	0	0	0	0	0.0373832	0	0
Aortic Valve Stenosis	0	0.272727	0	0	0	0	0	0	0	0	0	0.230769	0.520958	0.108434	0	0.225	0	0	0	0	0	0	0	0	0	0	0	0	0.123711	0	0	0	0	0	0	0	0	0	0	0	0	0	0	0	0	0	0.0347826	0	0
Neuroma, Acoustic	0.0411985	0	0.0564663	0.160998	0.122936	0.0311891	0.0664395	0.0335878	0.0725126	0.0556553	0.0556553	0	0	0	0	0	0	0	0	0	0.038817	0.0652504	0.0286807	0	0.0442478	0	0.0745234	0.0544815	0	0.0518135	0.0165837	0.0298211	0.0420168	0	0.0286807	0	0.0552585	0.0251256	0.0198347	0.0614525	0.0403071	0.0292398	0	0.116564	0.100176	0.0403071	0.0481752	0.126259	0
Myocarditis	0	0.310345	0	0	0	0	0	0	0	0	0	0.257143	0.390728	0.12	0	0.25	0	0	0	0	0	0	0	0	0	0	0	0	0.134831	0	0	0	0	0	0	0	0	0	0	0	0	0	0	0	0	0	0.0373832	0	0
Scleroderma, Systemic	0	0	0	0	0.230769	0	0	0	0	0	0	0	0	0	0	0	0	0	0	0.176471	0	0	0	0.272727	0	0	0	0	0	0	0	0	0	0	0	0	0	0	0	0	0	0	0	0	0	0	0	0	0
Scleroderma, Localized	0	0	0	0	0.230769	0	0	0	0	0	0	0	0	0	0	0	0	0	0	0.176471	0	0	0	0.272727	0	0	0	0	0	0	0	0	0	0	0	0	0	0	0	0	0	0	0	0	0	0	0	0	0
Sarcoma, Synovial	0.0159744	0	0.0243902	0.309091	0.0617284	0	0.0601093	0	0.0322581	0.0238095	0.0238095	0	0	0	0	0	0	0	0	0	0.075	0.0273973	0.0596026	0	0.0174419	0	0.0337079	0.0229885	0	0	0	0.0638298	0.0160428	0	0.0596026	0	0.0235294	0.0478723	0	0.113924	0.08	0.0616438	0	0.223881	0.172414	0.08	0.0775862	0.0294464	0
Brain Injuries	0	0	0	0	0	0.0512821	0	0.0484581	0	0	0	0	0	0	0	0	0	0	0	0	0	0	0	0	0	0	0	0	0	0.259259	0.0248756	0	0	0	0	0	0	0	0.029703	0	0	0	0	0	0	0	0	0.173228	0
Neurilemmoma	0.00884956	0	0.0169492	0.268293	0.0514286	0	0.0408163	0	0.0251256	0.0165746	0.0165746	0	0	0	0	0	0	0	0	0	0.0520231	0.0215517	0.0365854	0	0.0108108	0	0.026178	0.0160428	0	0	0	0.038961	0.01	0	0.0365854	0	0.0163934	0.0298507	0	0.0877193	0.0552147	0.0377358	0	0.183673	0.144385	0.0552147	0.0612245	0.0233074	0
Lupus Erythematosus, Systemic	0	0	0	0	0.0731707	0	0	0	0	0	0	0	0	0	0	0	0	0	0	0.113208	0.0617284	0	0.0588235	0.0857143	0	0	0	0	0	0	0	0	0	0	0.0588235	0.0515464	0	0.0447368	0	0.0625	0.0592105	0.0574324	0	0	0.0681818	0.0592105	0.0512821	0	0.5625
Nevus, Pigmented	0.0177936	0	0.027027	0.361702	0.0684932	0	0.0658683	0	0.0352941	0.0263158	0.0263158	0	0	0	0	0	0	0	0	0	0.0833333	0.0295567	0.0666667	0	0.0192308	0	0.037037	0.0253165	0	0	0	0.072	0.0175439	0	0.0666667	0	0.025974	0.0523256	0	0.126761	0.0895522	0.0692308	0	0.254237	0.189873	0.0895522	0.0833333	0.0318471	0
AIDS Dementia Complex	0	0	0	0	0	0.0320856	0	0.0348837	0	0	0	0	0	0	0	0	0	0.115207	0	0.0318725	0.0298507	0	0.0260417	0	0	0	0	0	0	0.159091	0.012931	0	0	0	0.0260417	0.0257511	0	0.058952	0.0171674	0.0301508	0.026178	0.0240642	0	0	0.0372093	0.026178	0.029304	0.0967423	0.11976
Hemangioma	0.032491	0	0.0410959	0.391304	0.0833333	0	0.10303	0	0.047619	0.04	0.04	0	0	0	0	0	0	0	0	0	0.126761	0.039801	0.112782	0	0.0324675	0	0.05	0.0384615	0	0	0	0.121951	0.0295858	0	0.112782	0	0.0394737	0.0882353	0	0.171429	0.136364	0.117188	0	0.310345	0.230769	0.136364	0.11215	0.042471	0
Muscular Dystrophy, Duchenne	0	0	0	0	0	0.52795	0	0.482759	0	0	0	0	0	0	0.181818	0.0451977	0	0	0	0.106667	0	0	0	0	0	0	0	0	0.028436	0.0618557	0.213592	0	0	0	0	0	0	0	0.130435	0	0	0	0	0	0	0	0	0.0110011	0
Sarcoma	0.032491	0	0.0410959	0.391304	0.0833333	0	0.10303	0	0.047619	0.04	0.04	0	0	0	0	0	0	0	0	0	0.126761	0.039801	0.112782	0	0.0324675	0	0.05	0.0384615	0	0	0	0.121951	0.0295858	0	0.112782	0	0.0394737	0.0882353	0	0.171429	0.136364	0.117188	0	0.310345	0.230769	0.136364	0.11215	0.042471	0
Neoplasms, Squamous Cell	0.032491	0	0.0410959	0.391304	0.0833333	0	0.224242	0	0.047619	0.04	0.04	0	0	0	0	0	0	0	0	0	0.126761	0.039801	0.112782	0	0.0324675	0	0.05	0.0384615	0	0	0	0.284553	0.0295858	0	0.112782	0	0.0394737	0.0882353	0	0.171429	0.136364	0.117188	0	0.310345	0.230769	0.136364	0.11215	0.042471	0
Periodontal Diseases	0	0	0	0	0	0	0	0	0	0	0	0	0	0	0	0	0	0	0	0	0	0	0	0	0	0	0	0	0	0	0	0	0	0	0	0	0	0	0	0	0	0	0	0	0	0	0	0	0
Mastocytosis, Systemic	0.0096463	0	0.0184049	0.302752	0.0559006	0	0.043956	0	0.027027	0.0179641	0.0179641	0	0	0	0	0	0	0	0	0.0861244	0.081761	0.0229358	0.06	0	0.0116959	0	0.0282486	0.017341	0	0	0	0.0428571	0.0107527	0	0.06	0.0628272	0.0177515	0.0454545	0	0.121019	0.0805369	0.0586207	0	0.203008	0.190751	0.0805369	0.0909091	0.0248521	0.144
Crohn Disease	0.141414	0	0	0	0	0	0.0342857	0	0.0561798	0	0.1125	0	0	0	0	0	0.0793651	0.0238095	0	0	0	0	0	0	0	0.0461538	0	0	0	0	0	0	0.156425	0	0	0	0	0	0	0	0	0	0	0	0	0	0	0	0
Cystic Fibrosis	0.0453401	0	0.23301	0	0	0	0.0533333	0.138996	0.210526	0	0.0571429	0	0	0	0.0833333	0.0588235	0.0909091	0.0458716	0	0.142857	0	0	0	0	0	0.0666667	0	0	0.0420168	0	0.128755	0	0.0436681	0	0	0.188034	0	0	0.153846	0	0	0	0	0	0	0	0	0	0
Cervical Intraepithelial Neoplasia	0.0106007	0	0.0201342	0.347368	0.0612245	0	0.190476	0	0.0292398	0.0196078	0.0196078	0	0	0	0	0	0	0	0	0	0.062069	0.0245098	0.0441176	0	0.0127389	0	0.0306748	0.0188679	0	0	0	0.238095	0.0116279	0	0.0441176	0	0.0193548	0.0346821	0	0.104895	0.0666667	0.0458015	0	0.226891	0.169811	0.0666667	0.0691244	0.026616	0
Aortic Aneurysm, Thoracic	0	0.0793651	0	0	0	0	0	0	0	0	0	0.0666667	0.0434783	0.075	0	0.0649351	0	0	0	0	0	0	0	0	0	0	0	0	0.0319149	0	0	0	0	0	0	0	0	0	0	0	0	0	0	0	0	0	0.0803571	0	0
Diabetic Retinopathy	0	0.0779221	0	0	0	0	0	0	0.0485437	0	0	0.0674157	0.047619	0.0957447	0	0.0659341	0	0	0	0	0	0.0585774	0	0	0	0	0.0505051	0	0.037037	0	0	0	0	0	0	0	0	0	0	0	0	0	0	0	0	0	0.0952381	0.0430571	0
Tuberculosis, Pulmonary	0	0	0.253298	0	0	0	0	0	0	0	0	0	0	0	0	0	0	0	0	0	0	0	0	0	0	0	0	0	0	0	0	0	0	0	0	0.202299	0	0	0	0	0	0	0	0	0	0	0	0	0
Liver Failure	0.0361011	0	0	0	0	0	0.145455	0	0.0714286	0	0.0533333	0	0	0	0	0	0.310345	0.113924	0	0	0	0	0	0	0	0.2	0	0	0	0	0	0	0.035503	0	0	0	0	0	0	0	0	0	0	0	0	0	0	0	0
Mycosis Fungoides	0.00692042	0	0.0164474	0.331633	0.0566667	0	0.0380117	0	0.0258621	0.0160256	0.0160256	0	0	0	0	0	0	0	0	0.0214646	0.202703	0.0217391	0.122302	0	0.009375	0	0.0271084	0.0154321	0	0	0	0.0348837	0.00857143	0	0.122302	0.0125	0.0300633	0.170455	0	0.369863	0.362319	0.223881	0	0.209016	0.62963	0.362319	0.206818	0.0237203	0.142544
Liposarcoma	0.0159744	0	0.0243902	0.309091	0.0617284	0	0.0601093	0	0.0322581	0.0238095	0.0238095	0	0	0	0	0	0	0	0	0	0.075	0.0273973	0.0596026	0	0.0174419	0	0.0337079	0.0229885	0	0	0	0.0638298	0.0160428	0	0.0596026	0	0.0235294	0.0478723	0	0.113924	0.08	0.0616438	0	0.223881	0.172414	0.08	0.0775862	0.0294464	0
Myopia	0	0	0	0	0	0	0	0	0	0	0	0	0	0	0	0	0	0	0	0	0	0	0	0	0	0	0	0	0	0	0	0	0	0	0	0	0	0	0	0	0	0	0	0	0	0	0	0	0
Huntington Disease	0	0	0	0	0	0.0506912	0	0.298611	0	0	0	0	0	0	0.0542986	0.0343348	0	0	0	0.0854093	0	0	0	0	0	0	0	0	0.0224719	0.408	0.19084	0	0	0	0	0	0	0	0.125475	0	0	0	0	0	0	0	0	0.111209	0
Radiation Injuries	0	0	0	0	0	0	0	0	0	0	0	0	0	0	0	0	0	0	0	0	0	0	0	0	0	0	0	0	0	0	0	0	0	0	0	0	0	0	0	0	0	0	0	0	0	0	0	0	0
Neurofibromatosis 2	0.0199052	0	0.0248848	0.16916	0.0473538	0.0394867	0.0387597	0.206631	0.029838	0.0245232	0.0245232	0	0	0	0.0388727	0.0222841	0	0	0	0.0567376	0.0458372	0.0268199	0.035818	0	0.0205909	0	0.0306748	0.024	0.0131904	0.129258	0.117351	0.0372608	0.0195412	0	0.035818	0	0.0243463	0.0313294	0.0868839	0.068803	0.047619	0.0365252	0	0.125389	0.107556	0.047619	0.0537951	0.0516432	0
Sjogren's Syndrome	0	0	0	0	0.025641	0.0642202	0	0.0415225	0	0	0	0	0	0	0.0990991	0	0	0	0	0.0496454	0.0258621	0	0.0224215	0.0285714	0	0	0	0	0	0	0	0	0	0	0.0224215	0.0227273	0	0.0173077	0	0.026087	0.0225225	0.0206422	0	0	0.0325203	0.0225225	0.0263158	0	0.30303
Leukemia, Myelogenous, Chronic, BCR-ABL Positive	0.0146628	0	0.0224719	0.274194	0.0568182	0	0.0558376	0	0.03	0.021978	0.021978	0	0	0	0	0	0	0	0	0	0.183908	0.0257511	0.145455	0	0.016129	0	0.03125	0.0212766	0	0	0	0.0580645	0.0149254	0	0.145455	0	0.347826	0.0569307	0	0.127907	0.0914634	0.071875	0	0.472973	0.191489	0.0914634	0.121951	0.0276243	0
Sezary Syndrome	0.00542005	0	0.0130208	0.235507	0.0447368	0	0.0308057	0	0.021028	0.0127551	0.0127551	0	0	0	0	0	0	0	0	0.0346639	0.37234	0.0182186	0.318436	0	0.0075	0	0.0218447	0.0123762	0	0	0	0.0266272	0.00697674	0	0.318436	0.0284091	0.0441919	0.324074	0	0.505376	0.505618	0.402299	0	0.157407	0.70297	0.505618	0.298077	0.0197711	0.131494
Cerebral Infarction	0	0.0689655	0	0	0	0.0315789	0	0.0351288	0	0	0	0.0582524	0.0362538	0.0547112	0	0.0567823	0	0	0	0	0	0	0	0	0	0	0	0	0.025974	0.139601	0.008	0	0	0	0	0	0	0	0.0132626	0	0	0	0	0	0	0	0.0656455	0.0670659	0
Gout	0	0	0	0	0	0.0980392	0	0.130909	0	0	0	0	0	0	0.182692	0.0272727	0	0	0.15625	0.0671642	0	0	0	0	0	0	0	0	0.015748	0	0.0481928	0	0	0.0265487	0	0	0	0	0.072	0	0	0	0	0	0	0	0	0	0
Pulmonary Disease, Chronic Obstructive	0	0	0.246575	0	0	0	0	0	0	0	0	0	0	0	0	0	0	0	0	0	0	0	0	0	0	0	0	0	0	0	0	0	0	0	0	0.367816	0	0	0	0	0	0	0	0	0	0	0	0	0
Infertility, Male	0	0	0	0	0	0	0	0	0	0.16	0	0	0	0	0	0	0	0	0	0	0	0	0	0	0	0	0	0.0512821	0	0	0	0	0	0	0	0	0	0	0	0	0	0	0.0634921	0	0	0	0	0	0
Hepatitis B, Chronic	0.0211082	0	0	0	0	0	0.0972222	0	0.0502283	0	0.0348259	0	0	0	0	0	0.461078	0.368421	0	0	0	0	0	0	0	0.567251	0	0	0	0	0	0	0.0227273	0	0	0	0	0.0904977	0	0	0	0	0	0	0	0	0	0	0
Carcinoma, Small Cell	0.0177936	0	0.027027	0.361702	0.0684932	0	0.281437	0	0.0352941	0.0263158	0.0263158	0	0	0	0	0	0	0	0	0	0.0833333	0.0295567	0.0666667	0	0.0192308	0	0.037037	0.0253165	0	0	0	0.36	0.0175439	0	0.0666667	0	0.025974	0.0523256	0	0.126761	0.0895522	0.0692308	0	0.254237	0.189873	0.0895522	0.0833333	0.0318471	0
Encephalomyelitis, Autoimmune, Experimental	0	0	0	0	0	0.0520231	0	0.0491803	0	0	0	0	0	0	0	0	0	0	0	0.0253165	0.0213904	0	0.0168539	0	0	0	0	0	0	0.15534	0.0275229	0	0	0	0.0168539	0.0182648	0	0.0116279	0.0319635	0.0216216	0.0169492	0.0144509	0	0	0.0298507	0.0169492	0.023166	0.0898642	0.352941
Abortion, Habitual	0	0	0	0	0	0	0	0	0	0	0	0	0	0	0	0	0	0	0	0	0	0.0348259	0	0	0.0324675	0	0	0.0384615	0	0	0	0	0	0	0	0	0	0	0	0	0	0	0.047619	0	0	0	0	0	0
Antiphospholipid Syndrome	0	0	0	0	0	0	0	0	0	0	0	0	0	0	0	0	0	0	0	0.0638298	0.0724638	0	0.0697674	0	0	0	0	0	0	0	0	0	0	0	0.0697674	0.0588235	0	0.0512048	0	0.0735294	0.0703125	0.0685484	0	0	0.0789474	0.0703125	0.0571429	0	0.692308
Kidney Failure, Chronic	0	0	0	0	0	0	0	0	0	0.0323625	0	0	0	0	0	0	0	0	0	0	0	0.0510949	0	0	0.0283912	0	0	0.140187	0	0	0	0	0	0	0	0	0	0	0	0	0	0	0.632184	0	0	0	0	0	0
Supranuclear Palsy, Progressive	0	0	0	0	0	0.0436681	0	0.0966667	0	0	0	0.0373444	0	0	0	0	0	0	0	0	0	0	0	0	0	0	0	0	0.0179211	0.454198	0.0474453	0	0	0.0358566	0	0	0	0	0.0581818	0	0	0	0	0	0	0	0	0.123624	0
Amyloidosis	0	0	0	0	0	0	0	0	0	0	0	0	0	0	0	0	0	0	0.310345	0	0	0	0	0	0	0	0	0	0	0	0	0	0	0.0533333	0	0	0	0	0	0	0	0	0	0	0	0	0	0	0
Biliary Tract Neoplasms	0.249231	0	0.105882	0.310345	0.214286	0	0.291005	0	0.375	0.103448	0.310345	0	0	0	0	0	0.114286	0.0549451	0	0	0.0361446	0.106667	0.0318471	0	0.0842697	0.0833333	0.130435	0.1	0	0	0	0.0340136	0.233161	0	0.0318471	0	0.102273	0.0257732	0	0.0487805	0.0384615	0.0328947	0	0.0857143	0.0666667	0.0384615	0.0336134	0.113402	0
Osteoporosis	0	0	0	0	0	0.0857143	0	0.0473934	0	0	0	0	0	0	0.138889	0	0	0	0.28125	0	0	0	0	0	0	0	0	0	0	0	0	0	0	0.0493827	0	0	0	0	0	0	0	0	0	0	0	0	0	0	0
Gastritis, Atrophic	0.0606061	0	0	0	0	0	0.0342857	0	0.0561798	0	0.2625	0	0	0	0	0	0.0793651	0.0238095	0	0	0	0	0	0	0	0.0461538	0	0	0	0	0	0	0.0670391	0	0	0	0	0	0	0	0	0	0	0	0	0	0	0	0
Colitis	0.338279	0	0	0	0	0	0.0512821	0	0.0707071	0	0.166667	0	0	0	0	0	0.0958904	0.0425532	0	0	0	0	0	0	0	0.0666667	0	0	0	0	0	0	0.361809	0	0	0	0	0	0	0	0	0	0	0	0	0	0	0	0
Fatty Liver, Alcoholic	0.0294985	0	0	0	0	0	0.122449	0	0.0603015	0	0.0441989	0	0	0	0	0	0.244898	0.0952381	0	0	0	0	0	0	0	0.15894	0	0	0	0	0	0	0.03	0	0	0	0	0	0	0	0	0	0	0	0	0	0	0	0
Fibrosarcoma	0.0204082	0	0.027933	0.28	0.0621469	0	0.0707071	0	0.0348259	0.0273224	0.0273224	0	0	0	0	0	0	0	0	0	0.0857143	0.0299145	0.0722892	0	0.0213904	0	0.0362694	0.026455	0	0	0	0.0769231	0.019802	0	0.0722892	0	0.027027	0.0591133	0	0.121387	0.0909091	0.0745342	0	0.221477	0.174603	0.0909091	0.0850202	0.0319032	0
Periodontitis	0	0	0	0	0	0	0	0	0	0	0	0	0	0	0	0	0	0	0	0	0	0	0	0	0	0	0	0	0	0	0	0	0	0	0	0	0	0	0	0	0	0	0	0	0	0	0	0	0
Carcinoma, Ehrlich Tumor	0.0638298	0	0.0697674	0.355932	0.105882	0	0.287958	0	0.0721649	0.0681818	0.0681818	0	0	0	0	0	0	0	0	0	0.119048	0.061674	0.106918	0	0.0611111	0	0.0752688	0.0659341	0	0	0	0.355705	0.0564103	0	0.106918	0	0.0674157	0.0867347	0	0.156627	0.126582	0.11039	0	0.267606	0.208791	0.126582	0.108333	0.0646992	0
Pemphigus, Benign Familial	0	0	0	0	0.139535	0	0	0.105727	0	0	0	0	0	0	0.075	0.0465116	0	0	0	0.363636	0	0	0	0.162162	0	0	0	0	0.0291262	0	0.0895522	0	0	0	0	0	0	0	0.118812	0	0	0	0	0	0	0	0	0	0
Anemia, Sickle Cell	0	0	0	0	0	0	0	0.0991736	0	0	0	0	0	0	0.0685714	0.0427807	0	0	0	0.102128	0.0378378	0	0.0340909	0	0	0	0	0	0.0271493	0	0.0833333	0	0	0	0.0340909	0	0.107692	0.0258216	0.110599	0.0382514	0.0342857	0.0321637	0	0	0.0452261	0.0342857	0.0817121	0	0
Pulmonary Embolism	0	0.0704225	0.27907	0	0	0	0	0	0	0	0	0.060241	0.039548	0.0681818	0	0.0588235	0	0	0	0	0	0	0	0	0	0	0	0	0.0294118	0	0	0	0	0	0	0.22	0	0	0	0	0	0	0	0	0	0	0.075	0	0
Lichen Planus, Oral	0	0	0	0	0.0877193	0	0	0	0	0	0	0	0	0	0	0	0	0	0	0.0684932	0	0	0	0.238095	0	0	0	0	0	0	0	0	0	0	0	0	0	0	0	0	0	0	0	0	0	0	0	0	0
Angina, Unstable	0	0.218182	0	0	0	0	0	0	0	0	0	0.23839	0.121739	0.209913	0	0.181269	0	0	0	0	0	0	0	0	0	0	0	0	0.112782	0	0.0205656	0	0	0.0437318	0	0	0	0	0.0306905	0	0	0	0	0	0	0	0.0764331	0	0
Carcinoma, Endometrioid	0.0177384	0	0.0364807	0.187151	0.114719	0	0.275794	0	0.0960784	0.0949367	0.035865	0	0	0	0	0	0	0	0	0	0.0414847	0.645833	0.0295455	0	0.302905	0	0.0991903	0.135802	0	0	0	0.297619	0.0214844	0	0.0295455	0	0.0355649	0.0252918	0	0.0682819	0.043379	0.0302326	0.0492958	0.135468	0.113169	0.043379	0.051495	0.0897778	0
Keratoconus	0	0	0	0	0	0	0	0	0	0	0	0	0	0	0	0	0	0	0	0	0	0	0	0	0	0	0	0	0	0	0	0	0	0	0	0	0	0	0	0	0	0	0	0	0	0	0	0	0
Intellectual Disability	0	0	0	0	0	0.0597015	0	0.0536585	0	0	0	0.0684932	0	0	0	0	0	0	0	0	0	0	0	0	0	0	0	0	0.0326087	0.0898204	0.418994	0	0	0.0769231	0	0	0	0	0.5	0	0	0	0	0	0	0	0	0.0274657	0
Frontotemporal Lobar Degeneration	0	0	0	0	0	0.0581395	0	0.119342	0	0	0	0	0	0	0	0	0	0	0.1875	0	0	0	0	0	0	0	0	0	0	0.307317	0.0322581	0	0	0.0309278	0	0	0	0	0.0366972	0	0	0	0	0	0	0	0	0.119622	0
Creutzfeldt-Jakob Syndrome	0	0	0	0	0	0.038961	0	0.04	0	0	0	0	0	0	0	0	0	0	0	0	0	0	0	0	0	0	0	0	0	0.187166	0.0150754	0	0	0	0	0	0	0	0.02	0	0	0	0	0	0	0	0	0.111237	0
Gerstmann-Straussler-Scheinker Disease	0	0	0	0	0	0.0588235	0	0.352697	0	0	0	0	0	0	0.0689655	0.0430108	0	0	0	0.102564	0	0	0	0	0	0	0	0	0.0272727	0.251232	0.227907	0	0	0	0	0	0	0	0.148148	0	0	0	0	0	0	0	0	0.0613757	0
Anus Neoplasms	0.35823	0	0.0358566	0.240223	0.132886	0	0.107358	0	0.186683	0.0351105	0.261378	0	0	0	0	0	0.0600316	0.0174782	0	0	0.0122117	0.0524152	0.00713267	0	0.0191083	0.0338983	0.0630408	0.0340479	0	0	0	0.0075643	0.621302	0	0.00713267	0	0.034749	0.00588928	0	0.0233196	0.0129125	0.00734214	0	0.0521327	0.0416141	0.0129125	0.0165854	0.0570825	0
Small Cell Lung Carcinoma	0.0143084	0	0.660091	0.291196	0.152074	0	0.0421769	0	0.0682731	0.04	0.04	0	0	0	0	0	0	0	0	0	0.0139969	0.0580205	0.00823723	0	0.0217077	0	0.0713287	0.0386266	0	0	0	0.00881834	0.0199734	0	0.00823723	0.140078	0.0395315	0.00662252	0	0.0267717	0.0149254	0.00851789	0	0.0612245	0.0472103	0.0149254	0.0182599	0.0633803	0
Ependymoma	0.013245	0	0.022082	0.320574	0.0607029	0	0.0985915	0	0.0304709	0.0215385	0.0215385	0	0	0	0	0	0	0	0	0	0.0679612	0.0257611	0.0515464	0	0.015015	0	0.0318841	0.0207715	0	0	0	0.114391	0.0137741	0	0.0515464	0	0.0212766	0.0410959	0	0.108197	0.0726644	0.0533808	0	0.22179	0.169139	0.0726644	0.0728477	0.0278114	0
Diabetes Mellitus, Type 1	0	0	0	0	0	0	0	0	0.0792079	0	0	0	0	0	0	0	0	0	0.2	0.0530973	0.0568182	0.0851064	0.0538922	0	0	0	0.0824742	0	0	0	0	0	0	0.0326087	0.0538922	0.0480769	0	0.0416667	0	0.0574713	0.0542169	0.0524691	0	0	0.0631579	0.0542169	0.0483871	0.0700986	0.507042
Nasal Polyps	0	0	0.0898876	0	0	0	0	0	0	0	0	0.0697674	0	0	0	0	0	0	0	0	0	0	0	0	0	0	0	0	0.0380952	0	0	0	0	0.032967	0	0.0970874	0	0	0	0	0	0	0	0	0	0	0	0	0
Influenza, Human	0	0	0.0941176	0	0	0	0	0	0	0	0	0	0	0	0	0	0	0.175824	0	0	0	0	0	0	0	0	0	0	0	0	0	0	0	0	0	0.10101	0	0.0515464	0	0	0	0	0	0	0	0	0	0	0
Hand, Foot and Mouth Disease	0	0	0	0	0	0	0	0	0	0	0	0	0	0	0	0	0	0.142857	0	0	0	0	0	0	0	0	0	0	0	0	0	0	0	0	0	0	0	0.0404624	0	0	0	0	0	0	0	0	0	0	0
Kidney Diseases	0	0	0	0	0	0	0	0	0	0.0759494	0	0	0	0	0	0	0	0	0	0	0	0.100478	0	0	0.0925926	0	0	0.329268	0	0	0	0	0	0	0	0	0	0	0	0	0	0	0.761194	0	0	0	0	0	0
Eye Abnormalities	0	0	0	0	0	0	0	0.056872	0	0	0	0	0	0	0.333333	0.230769	0	0	0	0.0588235	0	0	0	0	0	0	0	0	0.157895	0	0.162162	0	0	0	0	0	0	0	0.193548	0	0	0	0	0	0	0	0	0	0
Biliary Atresia	0.0744986	0	0	0	0	0	0.079602	0.0340426	0.0980392	0	0.0860215	0	0	0	0.214286	0.133333	0.131579	0.0721649	0	0.0350877	0	0	0	0	0	0.102564	0	0	0.0841121	0	0.0861244	0	0.0682927	0	0	0	0	0	0.114286	0	0	0	0	0	0	0	0	0	0
Rhinitis, Allergic, Perennial	0	0	0.0828402	0	0	0	0	0	0	0	0	0	0	0	0	0	0	0	0	0.162791	0.0181818	0	0.0128205	0	0	0	0	0	0	0	0	0	0	0	0.0128205	0.319797	0	0.00777202	0	0.0184049	0.0129032	0.00993377	0	0	0.027933	0.0129032	0.021097	0	0.129771
Pheochromocytoma	0.00694444	0	0.0165017	0.333333	0.0568562	0	0.0381232	0	0.0259366	0.0160772	0.0160772	0	0	0	0	0	0	0	0	0	0.0508475	0.0217918	0.032491	0	0.00940439	0	0.0271903	0.0154799	0	0	0	0.0350195	0.00859599	0	0.032491	0	0.015873	0.025641	0	0.0927835	0.0545455	0.0337079	0	0.209877	0.157895	0.0545455	0.0615034	0.0237797	0
Leprosy	0	0	0	0	0	0	0	0	0	0	0	0	0	0	0	0	0	0	0	0	0	0	0	0	0	0	0	0	0	0	0	0	0	0	0	0	0	0	0	0	0	0	0	0	0	0	0	0	0
Fanconi Anemia	0	0	0	0	0	0	0	0.097561	0	0	0	0	0	0	0.0670391	0.0418848	0	0	0.220859	0.100418	0.015873	0	0.0111111	0	0	0	0	0	0.0266667	0	0.0818182	0	0	0.0406091	0.0111111	0	0.105528	0.00691244	0.108597	0.0160428	0.0111732	0.00857143	0	0	0.0246305	0.0111732	0.0344828	0	0
Glomerulonephritis	0	0	0	0	0	0	0	0	0	0.0387097	0	0	0	0	0	0	0	0	0	0	0	0.0582524	0	0	0.0377358	0	0	0.167702	0	0	0	0	0	0	0	0	0	0	0	0	0	0	0.389313	0	0	0	0	0	0
Hypopharyngeal Neoplasms	0.0285714	0	0.0545455	0.297297	0.165644	0	0.0543478	0	0.0802139	0.0532544	0.0532544	0	0	0	0	0	0	0	0	0	0.0186335	0.0681818	0.0131579	0	0.0346821	0	0.195531	0.0514286	0	0	0	0.0140845	0.0319149	0	0.0131579	0	0.0526316	0.010582	0	0.0314465	0.0198675	0.0136054	0	0.0666667	0.0514286	0.0198675	0.0214592	0.073857	0
Giant Cell Tumors	0.0177936	0	0.027027	0.361702	0.0684932	0	0.0658683	0	0.0352941	0.0263158	0.0263158	0	0	0	0	0	0	0	0	0	0.0833333	0.0295567	0.0666667	0	0.0192308	0	0.037037	0.0253165	0	0	0	0.072	0.0175439	0	0.0666667	0	0.025974	0.0523256	0	0.126761	0.0895522	0.0692308	0	0.254237	0.189873	0.0895522	0.0833333	0.0318471	0
Cataract	0	0	0	0	0	0	0	0	0	0	0	0	0	0	0	0	0	0	0	0	0	0	0	0	0	0	0	0	0	0	0	0	0	0	0	0	0	0	0	0	0	0	0	0	0	0	0	0	0
Lymphoma, Non-Hodgkin	0.0283912	0	0.0361446	0.321429	0.0731707	0	0.0918919	0	0.0425532	0.0352941	0.0352941	0	0	0	0	0	0	0	0	0.0283019	0.358025	0.0361991	0.294118	0	0.0287356	0	0.0444444	0.0340909	0	0	0	0.104895	0.026455	0	0.294118	0.0206186	0.0581395	0.526316	0	0.6	0.789474	0.675676	0	0.264706	0.818182	0.789474	0.299145	0.0385064	0.140625
Aortic Aneurysm, Abdominal	0	0.0793651	0	0	0	0	0	0	0	0	0	0.0666667	0.0434783	0.075	0	0.0649351	0	0	0	0	0	0	0	0	0	0	0	0	0.0319149	0	0	0	0	0	0	0	0	0	0	0	0	0	0	0	0	0	0.0803571	0	0
Keloid	0	0	0	0	0.045977	0	0	0	0	0	0	0.176471	0	0	0	0	0	0	0	0.036036	0	0	0	0.0533333	0	0	0	0	0.0865385	0	0	0	0	0.0222222	0	0	0	0	0	0	0	0	0	0	0	0	0	0	0
Burns	0	0	0	0	0	0	0	0	0	0	0	0	0	0	0	0	0	0	0	0	0	0	0	0	0	0	0	0	0	0	0	0	0	0	0	0	0	0	0	0	0	0	0	0	0	0	0	0	0
Prolactinoma	0.0398936	0	0.0613811	0.240283	0.155039	0.0253521	0.144522	0.0301811	0.248276	0.0601504	0.0601504	0	0	0	0	0	0	0	0	0	0.0626632	0.231537	0.0493151	0	0.044226	0	0.257757	0.0583942	0	0.11639	0.00674157	0.121739	0.0411899	0	0.0493151	0	0.0595533	0.0410023	0.0111857	0.0949868	0.0661157	0.0507042	0	0.181269	0.145985	0.0661157	0.0683112	0.626667	0
Hypoxia-Ischemia, Brain	0	0.0645161	0	0	0	0.0419162	0	0.0420168	0	0	0	0.0558659	0.0368421	0.0634921	0	0.0546448	0	0	0	0	0	0	0	0	0	0	0	0	0.0276498	0.21	0.0188679	0	0	0	0	0	0	0	0.0234742	0	0	0	0	0	0	0	0.0711462	0.135048	0
Liver Cirrhosis, Biliary	0.0353982	0	0	0	0	0	0.127551	0	0.0653266	0	0.0497238	0	0	0	0	0	0.251701	0.100529	0	0	0	0	0	0	0	0.165563	0	0	0	0	0	0	0.035	0	0	0	0	0	0	0	0	0	0	0	0	0	0	0	0
Hemangiosarcoma	0.0385757	0	0.0454545	0.311475	0.0804598	0	0.117949	0	0.0505051	0.0444444	0.0444444	0	0	0	0	0	0	0	0	0	0.139535	0.04329	0.128834	0	0.0380435	0	0.0526316	0.0430108	0	0	0	0.137255	0.0351759	0	0.128834	0	0.043956	0.105	0	0.176471	0.148148	0.132911	0	0.287671	0.225806	0.148148	0.122951	0.0457079	0
Carcinoma, Basal Cell	0.0159744	0	0.0243902	0.309091	0.0617284	0	0.256831	0	0.0322581	0.0238095	0.0238095	0	0	0	0	0	0	0	0	0	0.075	0.0273973	0.0596026	0	0.0174419	0	0.0337079	0.0229885	0	0	0	0.319149	0.0160428	0	0.0596026	0	0.0235294	0.0478723	0	0.113924	0.08	0.0616438	0	0.223881	0.172414	0.08	0.0775862	0.0294464	0
Eosinophilic Esophagitis	0.0435835	0	0	0	0	0	0.0257511	0	0.0423729	0	0.0825688	0	0	0	0	0	0.0543478	0.0176991	0	0.215385	0.047619	0	0.039801	0	0	0.0319149	0	0	0	0	0	0	0.0506329	0	0.039801	0.173554	0.0545455	0.0294118	0	0.0480769	0.04	0.0357143	0	0	0.0625	0.04	0.070922	0	0.113636
Pregnancy, Ectopic	0	0	0	0	0	0	0	0	0	0	0	0	0	0	0	0	0	0	0	0	0	0.0558376	0	0	0.06	0	0	0.0657895	0	0	0	0	0	0	0	0	0	0	0	0	0	0	0.0819672	0	0	0	0	0	0
Albuminuria	0	0	0	0	0	0	0	0	0	0.035503	0	0.0628931	0	0	0	0	0	0	0	0	0	0.0545455	0	0	0.0346821	0	0	0.154286	0.0304569	0	0	0	0	0.0710059	0	0	0	0	0	0	0	0	0.186207	0	0	0	0	0	0
Atrial Fibrillation	0	0.28125	0	0	0	0	0	0	0	0	0	0.789474	0.165644	0.111111	0	0.230769	0	0	0	0	0	0	0	0	0	0	0	0	0.421053	0	0	0	0	0.037037	0	0	0	0	0	0	0	0	0	0	0	0	0.0353982	0	0
Graft vs Host Disease	0	0	0	0	0	0	0	0	0	0	0	0	0	0	0	0	0	0	0	0.111111	0.138462	0	0.140496	0	0	0	0	0	0	0	0	0	0	0	0.140496	0.111111	0	0.10443	0	0.140625	0.141667	0.142241	0	0	0.138889	0.141667	0.0990099	0	0.333333
Myositis Ossificans	0	0	0	0	0	0.28125	0	0.150754	0	0	0	0	0	0	0.151515	0	0	0	0	0	0	0	0	0	0	0	0	0	0	0	0	0	0	0	0	0	0	0	0	0	0	0	0	0	0	0	0	0	0
Multiple Endocrine Neoplasia Type 1	0.0674487	0	0.0898876	0.306452	0.193182	0	0.0862944	0.0779221	0.29	0.0879121	0.0879121	0	0	0	0.0609756	0.0340909	0	0	0	0.0803571	0.045977	0.266094	0.0424242	0	0.0698925	0	0.302083	0.0851064	0.0190476	0	0.0585366	0.0451613	0.0646766	0	0.0424242	0	0.0869565	0.0346535	0.0873786	0.0581395	0.0487805	0.04375	0	0.0945946	0.0744681	0.0487805	0.0406504	0.259669	0
Sarcoma, Ewing	0.0127389	0	0.0212766	0.303167	0.0584615	0	0.0517711	0	0.0294906	0.0207715	0.0207715	0	0	0	0	0	0	0	0	0	0.0654206	0.0250569	0.049505	0	0.0144928	0	0.0308123	0.0200573	0	0	0	0.0530035	0.0133333	0	0.049505	0	0.0205279	0.0397878	0	0.104101	0.0697674	0.0511945	0	0.211896	0.163324	0.0697674	0.0709677	0.027027	0
Dyspepsia	0	0	0	0	0	0	0	0	0	0	0	0.0857143	0	0	0	0	0	0	0	0	0	0	0	0	0	0	0	0	0.0449438	0	0	0	0	0.12	0	0	0	0	0	0	0	0	0	0	0	0	0	0	0
Leiomyoma	0.0177936	0	0.027027	0.361702	0.0684932	0	0.0658683	0	0.0352941	0.0263158	0.0263158	0	0	0	0	0	0	0	0	0	0.0833333	0.0295567	0.0666667	0	0.0192308	0	0.037037	0.0253165	0	0	0	0.072	0.0175439	0	0.0666667	0	0.025974	0.0523256	0	0.126761	0.0895522	0.0692308	0	0.254237	0.189873	0.0895522	0.0833333	0.0318471	0
Graves Disease	0	0	0	0	0	0	0	0	0.0508475	0	0	0	0	0	0	0	0	0	0	0.0461538	0.047619	0.0594796	0.0447761	0	0	0	0.157895	0	0	0	0	0	0	0	0.0447761	0.0413223	0	0.0357143	0	0.0480769	0.045	0.0433673	0	0	0.0535714	0.045	0.0425532	0.0457579	0.409091
Osteolysis	0	0	0	0	0	0.09375	0	0.0502513	0	0	0	0	0	0	0.151515	0	0	0	0	0	0	0	0	0	0	0	0	0	0	0	0	0	0	0	0	0	0	0	0	0	0	0	0	0	0	0	0	0	0
Lung Diseases, Interstitial	0	0	0.338028	0	0	0	0	0	0	0	0	0	0	0	0	0	0	0	0	0	0	0	0	0	0	0	0	0	0	0	0	0	0	0	0	0.258824	0	0	0	0	0	0	0	0	0	0	0	0	0
Demyelinating Diseases	0	0	0	0	0	0.172414	0	0.122995	0	0	0	0	0	0	0	0	0	0	0	0	0	0	0	0	0	0	0	0	0	0.181208	0.10559	0	0	0	0	0	0	0	0.111111	0	0	0	0	0	0	0	0	0.0960219	0
Hyperlipidemias	0	0	0	0	0	0	0	0	0	0	0	0	0	0	0	0	0	0	0.59322	0	0	0	0	0	0	0	0	0	0	0	0	0	0	0.0394737	0	0	0	0	0	0	0	0	0	0	0	0	0	0	0
Moyamoya Disease	0	0.08	0	0	0	0.0275689	0	0.0314233	0	0	0	0.070922	0.0539326	0.230248	0	0.0696056	0	0	0	0	0	0	0	0	0	0	0	0	0.0440882	0.135484	0.0102249	0	0	0	0	0	0	0	0.0142566	0	0	0	0	0	0	0	0.115587	0.0790216	0
Odontogenic Tumors	0.063197	0	0.0704225	0.454545	0.114286	0	0.180124	0	0.0731707	0.0684932	0.0684932	0	0	0	0	0	0	0	0	0	0.217391	0.0609137	0.209302	0	0.06	0	0.0769231	0.0657895	0	0	0	0.226891	0.0545455	0	0.209302	0	0.0675676	0.162651	0	0.264706	0.234375	0.217742	0	0.428571	0.315789	0.234375	0.171429	0.064389	0
Nerve Sheath Neoplasms	0.0249307	0	0.0319149	0.268657	0.0645161	0.129412	0.0821256	0.0954357	0.0380952	0.03125	0.03125	0	0	0	0	0	0	0	0	0	0.0978261	0.0329218	0.0857143	0	0.0255102	0	0.039604	0.030303	0	0.0837438	0.0325581	0.0909091	0.0236967	0	0.0857143	0	0.0309278	0.0707547	0.037037	0.131868	0.103448	0.0882353	0	0.227848	0.181818	0.103448	0.09375	0.104762	0
Leukoplakia, Oral	0.0597403	0	0.08	0.260274	0.171717	0	0.0776256	0	0.0990991	0.0784314	0.0784314	0.0618557	0	0	0	0	0	0	0	0	0.0408163	0.0862745	0.0374332	0	0.0625	0	0.214953	0.0761905	0.0344828	0	0	0.039548	0.058296	0.0294118	0.0374332	0	0.0776699	0.03125	0	0.0515464	0.0430108	0.0384615	0	0.0823529	0.0666667	0.0430108	0.0373134	0.0916415	0
Dyslipidemias	0	0	0	0	0	0	0	0	0	0	0	0	0	0	0	0	0	0	0.724138	0	0	0	0	0	0	0	0	0	0	0	0	0	0	0.0533333	0	0	0	0	0	0	0	0	0	0	0	0	0	0	0
Behcet Syndrome	0	0.0497925	0	0	0.111524	0	0	0.0740741	0	0	0	0.045283	0.0326087	0.0654545	0.0466926	0.0743494	0	0	0	0.246057	0	0	0	0.122449	0	0	0	0	0.0462046	0	0.0604027	0	0	0	0	0	0	0	0.0802676	0	0	0	0	0	0	0	0.0707965	0	0
Brain Ischemia	0	0.0923077	0	0	0	0.0422535	0	0.0422535	0	0	0	0.0779221	0.0545455	0.109756	0	0.0759494	0	0	0	0	0	0	0	0	0	0	0	0	0.0416667	0.2	0.0160428	0	0	0	0	0	0	0	0.0212766	0	0	0	0	0	0	0	0.105263	0.117647	0
Intracranial Aneurysm	0	0.0915033	0	0	0	0.030303	0	0.0338983	0	0	0	0.079096	0.0585106	0.128342	0	0.0773481	0	0	0	0	0	0	0	0	0	0	0	0	0.0465116	0.141414	0.00952381	0	0	0	0	0	0	0	0.014218	0	0	0	0	0	0	0	0.119522	0.0756757	0
Inflammatory Bowel Diseases	0.226537	0	0	0	0	0	0.0441989	0	0.0652174	0	0.144578	0	0	0	0	0	0.0909091	0.0344828	0	0	0	0	0	0	0	0.0588235	0	0	0	0	0	0	0.227027	0	0	0	0	0	0	0	0	0	0	0	0	0	0	0	0
Carcinoma, Neuroendocrine	0.00864553	0	0.0165746	0.259843	0.0502793	0	0.32	0	0.0246305	0.0162162	0.0162162	0	0	0	0	0	0	0	0	0	0.0508475	0.0211864	0.0357143	0	0.010582	0	0.025641	0.0157068	0	0	0	0.392405	0.00980392	0	0.0357143	0	0.0160428	0.0292683	0	0.0857143	0.0538922	0.0368098	0	0.178808	0.141361	0.0538922	0.060241	0.0229008	0
Nervous System Diseases	0	0	0	0	0	0.36	0	0.22807	0	0	0	0	0	0	0	0	0	0	0	0	0	0	0	0	0	0	0	0	0	0.323308	0.227586	0	0	0	0	0	0	0	0.232877	0	0	0	0	0	0	0	0	0.201504	0
Acute Lung Injury	0	0	0.246575	0	0	0	0	0	0	0	0	0	0	0	0	0	0	0	0	0	0	0	0	0	0	0	0	0	0	0	0	0	0	0	0	0.183908	0	0	0	0	0	0	0	0	0	0	0	0	0
Neoplasms, Glandular and Epithelial	0.063197	0	0.0704225	0.454545	0.114286	0	0.403727	0	0.0731707	0.0684932	0.0684932	0	0	0	0	0	0	0	0	0	0.217391	0.0609137	0.209302	0	0.06	0	0.0769231	0.0657895	0	0	0	0.529412	0.0545455	0	0.209302	0	0.0675676	0.162651	0	0.264706	0.234375	0.217742	0	0.428571	0.315789	0.234375	0.171429	0.064389	0
Myasthenia Gravis	0	0	0	0	0	0.195122	0	0.140426	0	0	0	0	0	0	0	0	0	0	0	0.0350877	0.0337079	0	0.0295858	0	0	0	0	0	0	0.116751	0.062201	0	0	0	0.0295858	0.0285714	0	0.0218447	0.0666667	0.0340909	0.0297619	0.027439	0	0	0.0416667	0.0297619	0.032	0.0586319	0.416667
Stomach Diseases	0.200743	0	0	0	0	0	0.0745342	0	0.097561	0	0.575342	0	0	0	0	0	0.142857	0.0649351	0	0	0	0	0	0	0	0.103448	0	0	0	0	0	0	0.181818	0	0	0	0	0	0	0	0	0	0	0	0	0	0	0	0
Cicatrix	0	0	0	0	0	0	0	0	0	0	0	0.257143	0	0	0	0	0	0	0	0	0	0	0	0	0	0	0	0	0.134831	0	0	0	0	0.04	0	0	0	0	0	0	0	0	0	0	0	0	0	0	0
Diabetes Complications	0	0	0	0	0	0	0	0	0.097561	0	0	0	0	0	0	0	0	0	0	0	0	0.101523	0	0	0	0	0.102564	0	0	0	0	0	0	0	0	0	0	0	0	0	0	0	0	0	0	0	0	0.0840999	0
Oligodendroglioma	0.013245	0	0.022082	0.320574	0.0607029	0	0.0985915	0	0.0304709	0.0215385	0.0215385	0	0	0	0	0	0	0	0	0	0.0679612	0.0257611	0.0515464	0	0.015015	0	0.0318841	0.0207715	0	0	0	0.114391	0.0137741	0	0.0515464	0	0.0212766	0.0410959	0	0.108197	0.0726644	0.0533808	0	0.22179	0.169139	0.0726644	0.0728477	0.0278114	0
Vascular Calcification	0	0	0	0	0	0	0	0	0	0	0	0	0	0	0	0	0	0	0.254237	0	0	0	0	0	0	0	0	0	0	0	0	0	0	0.0394737	0	0	0	0	0	0	0	0	0	0	0	0	0	0	0
Lung Diseases	0	0	0.537313	0	0	0	0	0	0	0	0	0	0	0	0	0	0	0	0	0	0	0	0	0	0	0	0	0	0	0	0	0	0	0	0	0.419753	0	0	0	0	0	0	0	0	0	0	0	0	0
Vitiligo	0	0	0	0	0.123288	0	0	0	0	0	0	0	0	0	0	0	0	0	0	0.0927835	0	0	0	0.147541	0	0	0	0	0	0	0	0	0	0	0	0	0	0	0	0	0	0	0	0	0	0	0	0	0
[truncated: 279 more columns]
