# Supplementary material for: Adaptive multi-view multi-label learning for identifying disease-associated candidate miRNAs
Source: PLoS Comput Biol. 2019 Apr 1;15(4):e1006931. doi: 10.1371/journal.pcbi.1006931 (PMC6459551; doi:10.1371/journal.pcbi.1006931)
Supplement: S4 File — (XLSX) [file pcbi.1006931.s007.xlsx]

## Sheet: Sheet1
hsa-let-7a-1	hsa-let-7a-2	hsa-let-7a-3	hsa-let-7b	hsa-let-7c	hsa-let-7d	hsa-let-7e	hsa-let-7f-1	hsa-let-7f-2	hsa-let-7g	hsa-let-7i	hsa-mir-100	hsa-mir-101-1	hsa-mir-103a-1	hsa-mir-103a-2	hsa-mir-106a	hsa-mir-106b	hsa-mir-107	hsa-mir-10b	hsa-mir-1-1	hsa-mir-1-2	hsa-mir-122	hsa-mir-124-1	hsa-mir-124-2	hsa-mir-124-3	hsa-mir-125a	hsa-mir-125b-1	hsa-mir-125b-2	hsa-mir-126	hsa-mir-127	hsa-mir-128-2	hsa-mir-129-2	hsa-mir-130a	hsa-mir-130b	hsa-mir-132	hsa-mir-133a-1	hsa-mir-133a-2	hsa-mir-133b	hsa-mir-134	hsa-mir-135a-1	hsa-mir-135a-2	hsa-mir-136	hsa-mir-140	hsa-mir-141	hsa-mir-142	hsa-mir-143	hsa-mir-144	hsa-mir-145	hsa-mir-146a	hsa-mir-146b
hsa-let-7a-1	1	1	0.922559	0.961279	0.922559	0.961279	0.961279	0.961279	0.922559	0.845118	0.457912	0.391534	0.351852	0.351852	0.419192	0.457912	0.333333	0.380471	0.535354	0.535354	0.457912	0.457912	0.457912	0.457912	0.419192	0.419192	0.457912	0.457912	0.419192	0.407407	0.513228	0.419192	0.391534	0.341751	0.341751	0.341751	0.341751	0.380471	0.419192	0.37037	0.341751	0.391534	0.457912	0.407407	0.553792	0.419192	0.341751	0.496633	0.380471
hsa-let-7a-2	1	1	0.922559	0.961279	0.922559	0.961279	0.961279	0.961279	0.922559	0.845118	0.457912	0.380471	0.333333	0.333333	0.496633	0.457912	0.37037	0.380471	0.535354	0.535354	0.457912	0.457912	0.457912	0.457912	0.419192	0.419192	0.457912	0.457912	0.419192	0.407407	0.457912	0.419192	0.380471	0.341751	0.419192	0.419192	0.419192	0.407407	0.419192	0.419192	0.496633	0.380471	0.457912	0.407407	0.419192	0.380471	0.419192	0.496633	0.380471
hsa-let-7a-3	0.922559	0.922559	1	0.961279	0.922559	0.961279	0.961279	0.961279	0.922559	0.845118	0.457912	0.391534	0.351852	0.351852	0.419192	0.457912	0.333333	0.380471	0.535354	0.535354	0.457912	0.457912	0.457912	0.457912	0.419192	0.419192	0.457912	0.457912	0.419192	0.407407	0.513228	0.419192	0.391534	0.341751	0.341751	0.341751	0.341751	0.380471	0.419192	0.37037	0.341751	0.391534	0.457912	0.407407	0.553792	0.419192	0.341751	0.496633	0.380471
hsa-let-7b	0.961279	0.961279	0.961279	1	0.845118	0.883838	0.922559	0.883838	0.845118	0.883838	0.496633	0.380471	0.333333	0.333333	0.380471	0.457912	0.37037	0.457912	0.535354	0.535354	0.457912	0.457912	0.457912	0.457912	0.419192	0.419192	0.496633	0.419192	0.457912	0.407407	0.380471	0.457912	0.380471	0.380471	0.457912	0.457912	0.457912	0.457912	0.496633	0.419192	0.419192	0.341751	0.419192	0.419192	0.419192	0.457912	0.457912	0.535354	0.380471
hsa-let-7c	0.922559	0.922559	0.922559	0.845118	1	0.922559	0.922559	0.922559	0.883838	0.845118	0.457912	0.380471	0.333333	0.333333	0.457912	0.419192	0.37037	0.419192	0.574074	0.574074	0.457912	0.457912	0.457912	0.457912	0.457912	0.419192	0.496633	0.457912	0.457912	0.444444	0.457912	0.496633	0.457912	0.341751	0.457912	0.457912	0.457912	0.419192	0.457912	0.407407	0.419192	0.341751	0.419192	0.380471	0.457912	0.457912	0.419192	0.535354	0.407407
hsa-let-7d	0.961279	0.961279	0.961279	0.883838	0.922559	1	0.883838	0.883838	0.845118	0.767677	0.457912	0.419192	0.333333	0.37037	0.419192	0.380471	0.333333	0.419192	0.457912	0.457912	0.457912	0.496633	0.496633	0.496633	0.457912	0.457912	0.419192	0.380471	0.457912	0.380471	0.419192	0.380471	0.380471	0.380471	0.419192	0.419192	0.419192	0.341751	0.419192	0.496633	0.419192	0.30303	0.457912	0.419192	0.457912	0.457912	0.496633	0.457912	0.37037
hsa-let-7e	0.961279	0.961279	0.961279	0.922559	0.922559	0.883838	1	0.922559	0.883838	0.806397	0.419192	0.341751	0.296296	0.296296	0.457912	0.457912	0.333333	0.419192	0.535354	0.535354	0.496633	0.496633	0.496633	0.496633	0.457912	0.457912	0.457912	0.419192	0.457912	0.380471	0.457912	0.419192	0.341751	0.380471	0.419192	0.419192	0.419192	0.444444	0.380471	0.419192	0.496633	0.341751	0.496633	0.37037	0.419192	0.419192	0.457912	0.535354	0.419192
hsa-let-7f-1	0.961279	0.961279	0.961279	0.883838	0.922559	0.883838	0.922559	1	0.922559	0.845118	0.457912	0.380471	0.333333	0.333333	0.380471	0.496633	0.37037	0.380471	0.496633	0.496633	0.496633	0.457912	0.457912	0.457912	0.419192	0.419192	0.419192	0.419192	0.419192	0.444444	0.419192	0.457912	0.419192	0.341751	0.380471	0.380471	0.380471	0.341751	0.407407	0.419192	0.380471	0.341751	0.419192	0.457912	0.457912	0.496633	0.457912	0.496633	0.407407
hsa-let-7f-2	0.922559	0.922559	0.922559	0.845118	0.883838	0.845118	0.883838	0.922559	1	0.845118	0.457912	0.380471	0.407407	0.407407	0.535354	0.496633	0.444444	0.380471	0.496633	0.496633	0.496633	0.457912	0.457912	0.457912	0.419192	0.419192	0.419192	0.457912	0.419192	0.444444	0.419192	0.457912	0.341751	0.380471	0.341751	0.341751	0.341751	0.341751	0.407407	0.419192	0.496633	0.341751	0.496633	0.457912	0.457912	0.419192	0.457912	0.496633	0.407407
hsa-let-7g	0.845118	0.845118	0.845118	0.883838	0.845118	0.767677	0.806397	0.845118	0.845118	1	0.457912	0.419192	0.388889	0.388889	0.419192	0.496633	0.351852	0.419192	0.457912	0.457912	0.457912	0.419192	0.419192	0.419192	0.457912	0.457912	0.419192	0.419192	0.419192	0.444444	0.553792	0.457912	0.391534	0.30303	0.419192	0.419192	0.380471	0.341751	0.37037	0.419192	0.341751	0.513228	0.419192	0.419192	0.432099	0.380471	0.341751	0.535354	0.457912
hsa-let-7i	0.457912	0.457912	0.457912	0.496633	0.457912	0.457912	0.419192	0.457912	0.457912	0.457912	1	0.419192	0.37037	0.37037	0.380471	0.496633	0.407407	0.457912	0.419192	0.419192	0.496633	0.457912	0.457912	0.457912	0.457912	0.496633	0.419192	0.419192	0.496633	0.407407	0.419192	0.535354	0.419192	0.380471	0.419192	0.419192	0.419192	0.380471	0.380471	0.419192	0.380471	0.380471	0.496633	0.419192	0.457912	0.419192	0.457912	0.535354	0.496633
hsa-mir-100	0.391534	0.380471	0.391534	0.380471	0.380471	0.419192	0.341751	0.380471	0.380471	0.419192	0.419192	1	0.37037	0.37037	0.419192	0.419192	0.37037	0.740741	0.361111	0.26431	0.496633	0.496633	0.496633	0.496633	0.419192	0.515993	0.515993	0.380471	0.341751	0.457912	0.496633	0.457912	0.419192	0.496633	0.535354	0.535354	0.341751	0.419192	0.419192	0.37037	0.496633	0.496633	0.496633	0.341751	0.380471	0.419192	0.37037	0.535354	0.496633
hsa-mir-101-1	0.351852	0.333333	0.351852	0.333333	0.333333	0.333333	0.296296	0.333333	0.407407	0.388889	0.37037	0.37037	1	0.481481	0.496633	0.634921	0.351852	0.351852	0.380471	0.380471	0.380471	0.419192	0.419192	0.419192	0.290123	0.380471	0.341751	0.535354	0.419192	0.290123	0.419192	0.477273	0.419192	0.419192	0.380471	0.380471	0.380471	0.380471	0.419192	0.419192	0.457912	0.472663	0.496633	0.432099	0.380471	0.432099	0.380471	0.380471	0.380471
hsa-mir-103a-1	0.351852	0.333333	0.351852	0.333333	0.333333	0.37037	0.296296	0.333333	0.407407	0.388889	0.37037	0.37037	0.481481	1	0.388889	0.37037	0.962963	0.407407	0.37037	0.333333	0.481481	0.296296	0.296296	0.296296	0.333333	0.296296	0.296296	0.351852	0.37037	0.425926	0.314815	0.481481	0.314815	0.407407	0.37037	0.37037	0.259259	0.296296	0.518519	0.518519	0.444444	0.388889	0.407407	0.444444	0.333333	0.37037	0.481481	0.296296	0.37037
hsa-mir-103a-2	0.419192	0.496633	0.419192	0.380471	0.457912	0.419192	0.457912	0.380471	0.535354	0.419192	0.380471	0.419192	0.496633	0.388889	1	0.37037	0.962963	0.407407	0.407407	0.333333	0.481481	0.296296	0.296296	0.296296	0.333333	0.296296	0.296296	0.351852	0.37037	0.425926	0.314815	0.444444	0.351852	0.407407	0.37037	0.37037	0.259259	0.296296	0.518519	0.518519	0.444444	0.388889	0.407407	0.444444	0.333333	0.333333	0.444444	0.296296	0.37037
hsa-mir-106a	0.457912	0.457912	0.457912	0.457912	0.419192	0.380471	0.457912	0.496633	0.496633	0.496633	0.496633	0.419192	0.634921	0.37037	0.37037	1	0.37037	0.37037	0.496633	0.496633	0.518519	0.30303	0.30303	0.30303	0.333333	0.341751	0.574074	0.496633	0.496633	0.481481	0.380471	0.380471	0.380471	0.481481	0.341751	0.341751	0.333333	0.341751	0.444444	0.457912	0.457912	0.496633	0.419192	0.407407	0.419192	0.407407	0.37037	0.380471	0.535354
hsa-mir-106b	0.333333	0.37037	0.333333	0.37037	0.37037	0.333333	0.333333	0.37037	0.444444	0.351852	0.407407	0.37037	0.351852	0.962963	0.962963	0.37037	1	0.314815	0.419192	0.419192	0.419192	0.419192	0.419192	0.419192	0.380471	0.457912	0.535354	0.574074	0.496633	0.391534	0.472663	0.419192	0.419192	0.457912	0.341751	0.341751	0.341751	0.419192	0.419192	0.419192	0.457912	0.419192	0.535354	0.513228	0.380471	0.472663	0.341751	0.341751	0.457912
hsa-mir-107	0.380471	0.380471	0.380471	0.457912	0.419192	0.419192	0.419192	0.380471	0.380471	0.419192	0.457912	0.740741	0.351852	0.407407	0.407407	0.37037	0.314815	1	0.333333	0.333333	0.444444	0.259259	0.259259	0.259259	0.37037	0.333333	0.259259	0.314815	0.333333	0.425926	0.259259	0.333333	0.296296	0.37037	0.37037	0.37037	0.259259	0.296296	0.481481	0.481481	0.407407	0.351852	0.37037	0.407407	0.296296	0.333333	0.481481	0.296296	0.259259
hsa-mir-10b	0.535354	0.535354	0.535354	0.535354	0.574074	0.457912	0.535354	0.496633	0.496633	0.457912	0.419192	0.361111	0.380471	0.37037	0.407407	0.496633	0.419192	0.333333	1	0.444444	0.407407	0.419192	0.419192	0.419192	0.651515	0.651515	0.496633	0.30303	0.496633	0.407407	0.419192	0.457912	0.419192	0.457912	0.457912	0.457912	0.457912	0.419192	0.333333	0.333333	0.444444	0.388889	0.444444	0.407407	0.388889	0.496633	0.407407	0.496633	0.481481
hsa-mir-1-1	0.535354	0.535354	0.535354	0.535354	0.574074	0.457912	0.535354	0.496633	0.496633	0.457912	0.419192	0.26431	0.380471	0.333333	0.333333	0.496633	0.419192	0.333333	0.444444	1	0.574074	0.380471	0.380471	0.380471	0.419192	0.419192	0.496633	0.457912	0.496633	0.457912	0.457912	0.535354	0.457912	0.419192	0.457912	0.457912	0.341751	0.419192	0.419192	0.496633	0.457912	0.380471	0.419192	0.457912	0.419192	0.457912	0.457912	0.457912	0.407407
hsa-mir-1-2	0.457912	0.457912	0.457912	0.457912	0.457912	0.457912	0.496633	0.496633	0.496633	0.457912	0.496633	0.496633	0.380471	0.481481	0.481481	0.518519	0.419192	0.444444	0.407407	0.574074	1	0.380471	0.380471	0.380471	0.236883	0.380471	0.496633	0.457912	0.496633	0.457912	0.457912	0.380471	0.380471	0.341751	0.380471	0.380471	0.30303	0.380471	0.419192	0.496633	0.457912	0.380471	0.380471	0.457912	0.419192	0.399832	0.380471	0.457912	0.407407
hsa-mir-122	0.457912	0.457912	0.457912	0.457912	0.457912	0.496633	0.496633	0.457912	0.457912	0.419192	0.457912	0.496633	0.419192	0.296296	0.296296	0.30303	0.419192	0.259259	0.419192	0.380471	0.380471	1	0.419192	0.419192	0.419192	0.457912	0.419192	0.30303	0.457912	0.380471	0.457912	0.457912	0.341751	0.457912	0.380471	0.380471	0.419192	0.380471	0.444444	0.444444	0.419192	0.419192	0.380471	0.444444	0.419192	0.457912	0.535354	0.457912	0.380471
hsa-mir-124-1	0.457912	0.457912	0.457912	0.457912	0.457912	0.496633	0.496633	0.457912	0.457912	0.419192	0.457912	0.496633	0.419192	0.296296	0.296296	0.30303	0.419192	0.259259	0.419192	0.380471	0.380471	0.419192	1	1	0.341751	0.419192	0.419192	0.341751	0.612795	0.30303	0.419192	0.496633	0.496633	0.419192	0.496633	0.496633	0.457912	0.380471	0.419192	0.380471	0.419192	0.419192	0.496633	0.30303	0.419192	0.457912	0.419192	0.535354	0.37037
hsa-mir-124-2	0.457912	0.457912	0.457912	0.457912	0.457912	0.496633	0.496633	0.457912	0.457912	0.419192	0.457912	0.496633	0.419192	0.296296	0.296296	0.30303	0.419192	0.259259	0.419192	0.380471	0.380471	0.419192	1	1	0.341751	0.419192	0.419192	0.341751	0.612795	0.30303	0.419192	0.496633	0.496633	0.419192	0.496633	0.496633	0.457912	0.380471	0.419192	0.380471	0.419192	0.419192	0.496633	0.30303	0.419192	0.457912	0.419192	0.535354	0.37037
hsa-mir-124-3	0.419192	0.419192	0.419192	0.419192	0.457912	0.457912	0.457912	0.419192	0.419192	0.457912	0.457912	0.419192	0.290123	0.333333	0.333333	0.333333	0.380471	0.37037	0.651515	0.419192	0.236883	0.419192	0.341751	0.341751	1	0.419192	0.419192	0.341751	0.612795	0.30303	0.419192	0.496633	0.496633	0.419192	0.496633	0.496633	0.457912	0.380471	0.419192	0.380471	0.419192	0.419192	0.496633	0.30303	0.419192	0.457912	0.419192	0.535354	0.37037
hsa-mir-125a	0.419192	0.419192	0.419192	0.419192	0.419192	0.457912	0.457912	0.419192	0.419192	0.457912	0.496633	0.515993	0.380471	0.296296	0.296296	0.341751	0.457912	0.333333	0.651515	0.419192	0.380471	0.457912	0.419192	0.419192	0.419192	1	0.76929	0.341751	0.419192	0.432099	0.419192	0.419192	0.380471	0.457912	0.48534	0.48534	0.520833	0.396605	0.380471	0.361111	0.37037	0.325617	0.380471	0.325617	0.419192	0.380471	0.380471	0.380471	0.378858
hsa-mir-125b-1	0.457912	0.457912	0.457912	0.496633	0.496633	0.419192	0.457912	0.419192	0.419192	0.419192	0.419192	0.515993	0.341751	0.296296	0.296296	0.574074	0.535354	0.259259	0.496633	0.496633	0.496633	0.419192	0.419192	0.419192	0.419192	0.76929	1	0.380471	0.535354	0.457912	0.457912	0.457912	0.457912	0.419192	0.419192	0.419192	0.419192	0.407407	0.37037	0.380471	0.457912	0.380471	0.419192	0.407407	0.380471	0.341751	0.380471	0.457912	0.535354
hsa-mir-125b-2	0.457912	0.457912	0.457912	0.419192	0.457912	0.380471	0.419192	0.419192	0.457912	0.419192	0.419192	0.380471	0.535354	0.351852	0.351852	0.496633	0.574074	0.314815	0.30303	0.457912	0.457912	0.30303	0.341751	0.341751	0.341751	0.341751	0.380471	1	0.457912	0.457912	0.457912	0.419192	0.30303	0.496633	0.380471	0.380471	0.419192	0.407407	0.419192	0.380471	0.457912	0.380471	0.419192	0.407407	0.419192	0.380471	0.341751	0.574074	0.535354
hsa-mir-126	0.419192	0.419192	0.419192	0.457912	0.457912	0.457912	0.457912	0.419192	0.419192	0.419192	0.496633	0.341751	0.419192	0.37037	0.37037	0.496633	0.496633	0.333333	0.496633	0.496633	0.496633	0.457912	0.612795	0.612795	0.612795	0.419192	0.535354	0.457912	1	0.333333	0.472663	0.419192	0.513228	0.380471	0.380471	0.380471	0.341751	0.457912	0.380471	0.496633	0.496633	0.419192	0.496633	0.391534	0.391534	0.457912	0.457912	0.380471	0.380471
hsa-mir-127	0.407407	0.407407	0.407407	0.407407	0.444444	0.380471	0.380471	0.444444	0.444444	0.444444	0.407407	0.457912	0.290123	0.425926	0.425926	0.481481	0.391534	0.425926	0.407407	0.457912	0.457912	0.380471	0.30303	0.30303	0.30303	0.432099	0.457912	0.457912	0.333333	1	0.341751	0.457912	0.380471	0.496633	0.496633	0.496633	0.496633	0.419192	0.419192	0.535354	0.419192	0.380471	0.419192	0.496633	0.419192	0.380471	0.419192	0.535354	0.496633
hsa-mir-128-2	0.513228	0.457912	0.513228	0.380471	0.457912	0.419192	0.457912	0.419192	0.419192	0.553792	0.419192	0.496633	0.419192	0.314815	0.314815	0.380471	0.472663	0.259259	0.419192	0.457912	0.457912	0.457912	0.419192	0.419192	0.419192	0.419192	0.457912	0.457912	0.472663	0.341751	1	0.37037	0.391534	0.457912	0.341751	0.341751	0.259259	0.407407	0.481481	0.481481	0.30303	0.407407	0.341751	0.407407	0.391534	0.391534	0.425926	0.380471	0.457912
hsa-mir-129-2	0.419192	0.419192	0.419192	0.457912	0.496633	0.380471	0.419192	0.457912	0.457912	0.457912	0.535354	0.457912	0.477273	0.481481	0.444444	0.380471	0.419192	0.333333	0.457912	0.535354	0.380471	0.457912	0.496633	0.496633	0.496633	0.419192	0.457912	0.419192	0.419192	0.457912	0.37037	1	0.535354	0.380471	0.419192	0.419192	0.419192	0.341751	0.296296	0.380471	0.496633	0.496633	0.496633	0.432099	0.380471	0.26431	0.444444	0.380471	0.419192
hsa-mir-130a	0.391534	0.380471	0.391534	0.380471	0.457912	0.380471	0.341751	0.419192	0.341751	0.391534	0.419192	0.419192	0.419192	0.314815	0.351852	0.380471	0.419192	0.296296	0.419192	0.457912	0.380471	0.341751	0.496633	0.496633	0.496633	0.380471	0.457912	0.30303	0.513228	0.380471	0.391534	0.535354	1	0.457912	0.457912	0.457912	0.419192	0.380471	0.419192	0.341751	0.535354	0.535354	0.496633	0.419192	0.380471	0.457912	0.457912	0.419192	0.612795
hsa-mir-130b	0.341751	0.341751	0.341751	0.380471	0.341751	0.380471	0.380471	0.341751	0.380471	0.30303	0.380471	0.496633	0.419192	0.407407	0.407407	0.481481	0.457912	0.37037	0.457912	0.419192	0.341751	0.457912	0.419192	0.419192	0.419192	0.457912	0.419192	0.496633	0.380471	0.496633	0.457912	0.380471	0.457912	1	0.535354	0.535354	0.380471	0.388889	0.380471	0.30303	0.457912	0.574074	0.419192	0.314815	0.35097	0.457912	0.419192	0.380471	0.333333
hsa-mir-132	0.341751	0.419192	0.341751	0.457912	0.457912	0.419192	0.419192	0.380471	0.341751	0.419192	0.419192	0.535354	0.380471	0.37037	0.37037	0.341751	0.341751	0.37037	0.457912	0.457912	0.380471	0.380471	0.496633	0.496633	0.496633	0.48534	0.419192	0.380471	0.380471	0.496633	0.341751	0.419192	0.457912	0.535354	1	0.380471	0.30303	0.457912	0.457912	0.380471	0.457912	0.574074	0.612795	0.333333	0.419192	0.419192	0.380471	0.535354	0.457912
hsa-mir-133a-1	0.341751	0.419192	0.341751	0.457912	0.457912	0.419192	0.419192	0.380471	0.341751	0.419192	0.419192	0.535354	0.380471	0.37037	0.37037	0.341751	0.341751	0.37037	0.457912	0.457912	0.380471	0.380471	0.496633	0.496633	0.496633	0.48534	0.419192	0.380471	0.380471	0.496633	0.341751	0.419192	0.457912	0.535354	0.380471	1	0.961279	0.419192	0.380471	0.380471	0.496633	0.419192	0.419192	0.30303	0.419192	0.457912	0.341751	0.380471	0.444444
hsa-mir-133a-2	0.341751	0.419192	0.341751	0.457912	0.457912	0.419192	0.419192	0.380471	0.341751	0.380471	0.419192	0.341751	0.380471	0.259259	0.259259	0.333333	0.341751	0.259259	0.457912	0.341751	0.30303	0.419192	0.457912	0.457912	0.457912	0.520833	0.419192	0.419192	0.341751	0.496633	0.259259	0.419192	0.419192	0.380471	0.30303	0.961279	1	0.419192	0.380471	0.380471	0.496633	0.419192	0.419192	0.30303	0.419192	0.457912	0.341751	0.380471	0.444444
hsa-mir-133b	0.380471	0.407407	0.380471	0.457912	0.419192	0.341751	0.444444	0.341751	0.341751	0.341751	0.380471	0.419192	0.380471	0.296296	0.296296	0.341751	0.419192	0.296296	0.419192	0.419192	0.380471	0.380471	0.380471	0.380471	0.380471	0.396605	0.407407	0.407407	0.457912	0.419192	0.407407	0.341751	0.380471	0.388889	0.457912	0.419192	0.419192	1	0.37037	0.380471	0.496633	0.341751	0.457912	0.333333	0.419192	0.380471	0.26431	0.380471	0.407407
hsa-mir-134	0.419192	0.419192	0.419192	0.496633	0.457912	0.419192	0.380471	0.407407	0.407407	0.37037	0.380471	0.419192	0.419192	0.518519	0.518519	0.444444	0.419192	0.481481	0.333333	0.419192	0.419192	0.444444	0.419192	0.419192	0.419192	0.380471	0.37037	0.419192	0.380471	0.419192	0.481481	0.296296	0.419192	0.380471	0.457912	0.380471	0.380471	0.37037	1	0.444444	0.457912	0.419192	0.535354	0.407407	0.457912	0.30303	0.37037	0.535354	0.481481
hsa-mir-135a-1	0.37037	0.419192	0.37037	0.419192	0.407407	0.496633	0.419192	0.419192	0.419192	0.419192	0.419192	0.37037	0.419192	0.518519	0.518519	0.457912	0.419192	0.481481	0.333333	0.496633	0.496633	0.444444	0.380471	0.380471	0.380471	0.361111	0.380471	0.380471	0.496633	0.535354	0.481481	0.380471	0.341751	0.30303	0.380471	0.380471	0.380471	0.380471	0.444444	1	0.518519	0.419192	0.407407	0.555556	0.37037	0.341751	0.37037	0.457912	0.444444
hsa-mir-135a-2	0.341751	0.496633	0.341751	0.419192	0.419192	0.419192	0.496633	0.380471	0.496633	0.341751	0.380471	0.496633	0.457912	0.444444	0.444444	0.457912	0.457912	0.407407	0.444444	0.457912	0.457912	0.419192	0.419192	0.419192	0.419192	0.37037	0.457912	0.457912	0.496633	0.419192	0.30303	0.496633	0.535354	0.457912	0.457912	0.496633	0.496633	0.496633	0.457912	0.518519	1	0.407407	0.407407	0.555556	0.380471	0.380471	0.37037	0.419192	0.444444
hsa-mir-136	0.391534	0.380471	0.391534	0.341751	0.341751	0.30303	0.341751	0.341751	0.341751	0.513228	0.380471	0.496633	0.472663	0.388889	0.388889	0.496633	0.419192	0.351852	0.388889	0.380471	0.380471	0.419192	0.419192	0.419192	0.419192	0.325617	0.380471	0.380471	0.419192	0.380471	0.407407	0.496633	0.535354	0.574074	0.574074	0.419192	0.419192	0.341751	0.419192	0.419192	0.407407	1	0.535354	0.518519	0.37037	0.419192	0.380471	0.419192	0.407407
hsa-mir-140	0.457912	0.457912	0.457912	0.419192	0.419192	0.457912	0.496633	0.419192	0.496633	0.419192	0.496633	0.496633	0.496633	0.407407	0.407407	0.419192	0.535354	0.37037	0.444444	0.419192	0.380471	0.380471	0.496633	0.496633	0.496633	0.380471	0.419192	0.419192	0.496633	0.419192	0.341751	0.496633	0.496633	0.419192	0.612795	0.419192	0.419192	0.457912	0.535354	0.407407	0.407407	0.535354	1	0.35097	0.35097	0.419192	0.380471	0.419192	0.333333
hsa-mir-141	0.407407	0.407407	0.407407	0.419192	0.380471	0.419192	0.37037	0.457912	0.457912	0.419192	0.419192	0.341751	0.432099	0.444444	0.444444	0.407407	0.513228	0.407407	0.407407	0.457912	0.457912	0.444444	0.30303	0.30303	0.30303	0.325617	0.407407	0.407407	0.391534	0.496633	0.407407	0.432099	0.419192	0.314815	0.333333	0.30303	0.30303	0.333333	0.407407	0.555556	0.555556	0.518519	0.35097	1	0.419192	0.457912	0.380471	0.496633	0.496633
hsa-mir-142	0.553792	0.419192	0.553792	0.419192	0.457912	0.457912	0.419192	0.457912	0.457912	0.432099	0.457912	0.380471	0.380471	0.333333	0.333333	0.419192	0.380471	0.296296	0.388889	0.419192	0.419192	0.419192	0.419192	0.419192	0.419192	0.419192	0.380471	0.419192	0.391534	0.419192	0.391534	0.380471	0.380471	0.35097	0.419192	0.419192	0.419192	0.419192	0.457912	0.37037	0.380471	0.37037	0.35097	0.419192	1	0.472663	0.380471	0.37037	0.444444
hsa-mir-143	0.419192	0.380471	0.419192	0.457912	0.457912	0.457912	0.419192	0.496633	0.419192	0.380471	0.419192	0.419192	0.432099	0.37037	0.333333	0.407407	0.472663	0.333333	0.496633	0.457912	0.399832	0.457912	0.457912	0.457912	0.457912	0.380471	0.341751	0.380471	0.457912	0.380471	0.391534	0.26431	0.457912	0.457912	0.419192	0.457912	0.457912	0.380471	0.30303	0.341751	0.380471	0.419192	0.419192	0.457912	0.472663	1	0.457912	0.457912	0.535354
hsa-mir-144	0.341751	0.419192	0.341751	0.457912	0.419192	0.496633	0.457912	0.457912	0.457912	0.341751	0.457912	0.37037	0.380471	0.481481	0.444444	0.37037	0.341751	0.481481	0.407407	0.457912	0.380471	0.535354	0.419192	0.419192	0.419192	0.380471	0.380471	0.341751	0.457912	0.419192	0.425926	0.444444	0.457912	0.419192	0.380471	0.341751	0.341751	0.26431	0.37037	0.37037	0.37037	0.380471	0.380471	0.380471	0.380471	0.457912	1	0.457912	0.37037
hsa-mir-145	0.496633	0.496633	0.496633	0.535354	0.535354	0.457912	0.535354	0.496633	0.496633	0.535354	0.535354	0.535354	0.380471	0.296296	0.296296	0.380471	0.341751	0.296296	0.496633	0.457912	0.457912	0.457912	0.535354	0.535354	0.535354	0.380471	0.457912	0.574074	0.380471	0.535354	0.380471	0.380471	0.419192	0.380471	0.535354	0.380471	0.380471	0.380471	0.535354	0.457912	0.419192	0.419192	0.419192	0.496633	0.37037	0.457912	0.457912	1	0.444444
hsa-mir-146a	0.380471	0.380471	0.380471	0.380471	0.407407	0.37037	0.419192	0.407407	0.407407	0.457912	0.496633	0.496633	0.380471	0.37037	0.37037	0.535354	0.457912	0.259259	0.481481	0.407407	0.407407	0.380471	0.37037	0.37037	0.37037	0.378858	0.535354	0.535354	0.380471	0.496633	0.457912	0.419192	0.612795	0.333333	0.457912	0.444444	0.444444	0.407407	0.481481	0.444444	0.444444	0.407407	0.333333	0.496633	0.444444	0.535354	0.37037	0.444444	1
hsa-mir-146b	0.419192	0.419192	0.419192	0.457912	0.457912	0.457912	0.457912	0.457912	0.457912	0.457912	0.457912	0.496633	0.380471	0.481481	0.481481	0.407407	0.419192	0.444444	0.535354	0.419192	0.419192	0.380471	0.612795	0.612795	0.612795	0.419192	0.496633	0.496633	0.380471	0.457912	0.457912	0.419192	0.535354	0.361111	0.496633	0.457912	0.457912	0.419192	0.380471	0.419192	0.341751	0.457912	0.419192	0.457912	0.419192	0.419192	0.419192	0.496633	0.574074
hsa-mir-148a	0.380471	0.419192	0.380471	0.380471	0.419192	0.457912	0.457912	0.419192	0.419192	0.457912	0.380471	0.496633	0.419192	0.444444	0.444444	0.457912	0.457912	0.407407	0.481481	0.496633	0.380471	0.535354	0.574074	0.574074	0.574074	0.414352	0.535354	0.535354	0.457912	0.380471	0.457912	0.380471	0.457912	0.457912	0.496633	0.457912	0.457912	0.380471	0.457912	0.419192	0.457912	0.457912	0.496633	0.457912	0.407407	0.399832	0.496633	0.496633	0.535354
hsa-mir-148b	0.380471	0.380471	0.380471	0.380471	0.419192	0.341751	0.380471	0.380471	0.380471	0.496633	0.419192	0.496633	0.419192	0.37037	0.37037	0.341751	0.341751	0.333333	0.380471	0.341751	0.26431	0.419192	0.457912	0.457912	0.457912	0.503086	0.535354	0.419192	0.380471	0.419192	0.341751	0.419192	0.457912	0.457912	0.341751	0.457912	0.457912	0.419192	0.380471	0.380471	0.30303	0.37037	0.457912	0.419192	0.296296	0.380471	0.341751	0.341751	0.496633
hsa-mir-150	0.432099	0.419192	0.432099	0.380471	0.380471	0.419192	0.419192	0.457912	0.457912	0.553792	0.419192	0.457912	0.391534	0.333333	0.333333	0.457912	0.496633	0.314815	0.419192	0.341751	0.341751	0.419192	0.30303	0.30303	0.30303	0.325617	0.419192	0.419192	0.391534	0.419192	0.472663	0.35097	0.419192	0.269841	0.380471	0.30303	0.30303	0.30303	0.419192	0.380471	0.341751	0.314815	0.432099	0.380471	0.391534	0.419192	0.391534	0.341751	0.457912
hsa-mir-151a	0.391534	0.333333	0.391534	0.296296	0.30303	0.333333	0.30303	0.341751	0.407407	0.371252	0.37037	0.457912	0.472663	0.481481	0.518519	0.407407	0.513228	0.407407	0.444444	0.444444	0.407407	0.419192	0.457912	0.457912	0.457912	0.296296	0.380471	0.380471	0.419192	0.380471	0.555556	0.472663	0.444444	0.407407	0.37037	0.444444	0.444444	0.296296	0.37037	0.380471	0.37037	0.37037	0.391534	0.380471	0.432099	0.481481	0.407407	0.481481	0.457912
hsa-mir-152	0.496633	0.535354	0.496633	0.496633	0.574074	0.535354	0.496633	0.457912	0.457912	0.496633	0.535354	0.419192	0.457912	0.37037	0.37037	0.341751	0.341751	0.296296	0.419192	0.380471	0.380471	0.496633	0.457912	0.457912	0.457912	0.419192	0.457912	0.341751	0.380471	0.419192	0.30303	0.419192	0.535354	0.535354	0.380471	0.457912	0.457912	0.419192	0.333333	0.341751	0.457912	0.419192	0.380471	0.457912	0.419192	0.380471	0.438552	0.380471	0.380471
hsa-mir-154	0.380471	0.378858	0.380471	0.449846	0.419192	0.380471	0.343364	0.419192	0.380471	0.414352	0.449846	0.457912	0.380471	0.361111	0.361111	0.457912	0.341751	0.37037	0.37037	0.322391	0.30787	0.496633	0.419192	0.419192	0.419192	0.432099	0.380471	0.380471	0.30787	0.414352	0.361111	0.30787	0.432099	0.467593	0.419192	0.457912	0.457912	0.378858	0.30787	0.419192	0.325617	0.419192	0.419192	0.419192	0.380471	0.30787	0.419192	0.37037	0.457912
hsa-mir-155	0.419192	0.457912	0.419192	0.496633	0.496633	0.457912	0.419192	0.457912	0.457912	0.380471	0.535354	0.574074	0.574074	0.481481	0.481481	0.419192	0.496633	0.37037	0.481481	0.457912	0.419192	0.612795	0.496633	0.496633	0.496633	0.341751	0.341751	0.457912	0.457912	0.574074	0.341751	0.380471	0.419192	0.380471	0.496633	0.380471	0.380471	0.341751	0.419192	0.457912	0.444444	0.419192	0.380471	0.496633	0.341751	0.380471	0.457912	0.380471	0.457912
hsa-mir-15a	0.457912	0.535354	0.457912	0.496633	0.535354	0.496633	0.496633	0.496633	0.457912	0.535354	0.612795	0.496633	0.457912	0.518519	0.518519	0.419192	0.380471	0.481481	0.407407	0.496633	0.419192	0.496633	0.419192	0.419192	0.419192	0.341751	0.419192	0.419192	0.419192	0.496633	0.341751	0.341751	0.457912	0.419192	0.457912	0.341751	0.341751	0.341751	0.341751	0.419192	0.419192	0.457912	0.341751	0.457912	0.37037	0.341751	0.457912	0.399832	0.457912
hsa-mir-15b	0.380471	0.380471	0.380471	0.419192	0.419192	0.380471	0.341751	0.380471	0.341751	0.380471	0.457912	0.496633	0.477273	0.518519	0.518519	0.481481	0.457912	0.37037	0.457912	0.419192	0.419192	0.457912	0.380471	0.380471	0.380471	0.380471	0.496633	0.496633	0.496633	0.535354	0.457912	0.380471	0.496633	0.419192	0.574074	0.419192	0.419192	0.380471	0.457912	0.535354	0.380471	0.496633	0.457912	0.496633	0.407407	0.380471	0.380471	0.457912	0.457912
hsa-mir-16-1	0.380471	0.380471	0.380471	0.419192	0.419192	0.419192	0.380471	0.380471	0.419192	0.341751	0.457912	0.496633	0.651515	0.555556	0.555556	0.496633	0.457912	0.333333	0.407407	0.457912	0.419192	0.380471	0.380471	0.380471	0.380471	0.380471	0.419192	0.419192	0.496633	0.535354	0.380471	0.380471	0.496633	0.419192	0.574074	0.419192	0.419192	0.380471	0.457912	0.535354	0.380471	0.496633	0.457912	0.496633	0.380471	0.419192	0.380471	0.380471	0.457912
hsa-mir-16-2	0.333333	0.333333	0.333333	0.341751	0.37037	0.380471	0.341751	0.37037	0.37037	0.333333	0.296296	0.419192	0.407407	0.407407	0.425926	0.962963	0.685185	0.407407	0.457912	0.496633	0.496633	0.518519	0.457912	0.457912	0.457912	0.341751	0.419192	0.496633	0.341751	0.457912	0.481481	0.380471	0.333333	0.37037	0.481481	0.380471	0.380471	0.341751	0.419192	0.444444	0.407407	0.37037	0.518519	0.37037	0.407407	0.535354	0.407407	0.419192	0.496633
hsa-mir-17	0.341751	0.419192	0.341751	0.419192	0.496633	0.419192	0.457912	0.419192	0.380471	0.30303	0.341751	0.380471	0.419192	0.37037	0.37037	0.444444	0.457912	0.333333	0.407407	0.419192	0.26431	0.380471	0.481481	0.481481	0.481481	0.457912	0.419192	0.457912	0.419192	0.380471	0.407407	0.388889	0.457912	0.444444	0.496633	0.419192	0.419192	0.30303	0.333333	0.380471	0.37037	0.37037	0.30303	0.37037	0.333333	0.30303	0.457912	0.419192	0.380471
hsa-mir-181a-1	0.30303	0.380471	0.30303	0.419192	0.457912	0.419192	0.419192	0.419192	0.322391	0.30303	0.341751	0.419192	0.407407	0.37037	0.37037	0.444444	0.380471	0.333333	0.419192	0.407407	0.28367	0.419192	0.481481	0.481481	0.481481	0.496633	0.419192	0.419192	0.341751	0.419192	0.407407	0.388889	0.419192	0.444444	0.438552	0.419192	0.419192	0.380471	0.296296	0.419192	0.37037	0.37037	0.30303	0.37037	0.333333	0.380471	0.535354	0.380471	0.37037
hsa-mir-181a-2	0.35097	0.333333	0.35097	0.407407	0.37037	0.37037	0.30303	0.380471	0.380471	0.310406	0.341751	0.407407	0.432099	0.407407	0.407407	0.518519	0.391534	0.37037	0.37037	0.457912	0.457912	0.380471	0.444444	0.444444	0.444444	0.37037	0.444444	0.341751	0.351852	0.407407	0.37037	0.419192	0.407407	0.444444	0.407407	0.380471	0.380471	0.30303	0.351852	0.481481	0.444444	0.37037	0.310406	0.37037	0.472663	0.432099	0.380471	0.388889	0.341751
hsa-mir-181b-1	0.391534	0.333333	0.391534	0.407407	0.37037	0.37037	0.322391	0.361111	0.333333	0.432099	0.333333	0.407407	0.432099	0.407407	0.407407	0.518519	0.388889	0.37037	0.37037	0.407407	0.30303	0.361111	0.444444	0.444444	0.444444	0.37037	0.444444	0.333333	0.391534	0.407407	0.37037	0.351852	0.407407	0.444444	0.407407	0.28367	0.28367	0.244949	0.30303	0.481481	0.444444	0.37037	0.296296	0.37037	0.444444	0.361111	0.403704	0.37037	0.333333
hsa-mir-181b-2	0.457912	0.457912	0.457912	0.535354	0.496633	0.496633	0.457912	0.419192	0.419192	0.380471	0.419192	0.419192	0.419192	0.296296	0.333333	0.380471	0.380471	0.259259	0.496633	0.457912	0.457912	0.341751	0.419192	0.419192	0.419192	0.419192	0.496633	0.496633	0.380471	0.457912	0.380471	0.496633	0.419192	0.419192	0.457912	0.457912	0.457912	0.341751	0.419192	0.419192	0.457912	0.496633	0.30303	0.496633	0.30303	0.341751	0.419192	0.37037	0.380471
hsa-mir-181c	0.35097	0.333333	0.35097	0.407407	0.37037	0.37037	0.341751	0.341751	0.333333	0.35097	0.37037	0.37037	0.333333	0.407407	0.407407	0.481481	0.457912	0.37037	0.407407	0.444444	0.26431	0.333333	0.496633	0.496633	0.496633	0.407407	0.407407	0.380471	0.388889	0.37037	0.391534	0.391534	0.444444	0.444444	0.419192	0.30303	0.30303	0.222222	0.351852	0.481481	0.444444	0.407407	0.472663	0.407407	0.407407	0.391534	0.37037	0.380471	0.341751
hsa-mir-181d	0.380471	0.380471	0.380471	0.343364	0.343364	0.380471	0.380471	0.380471	0.380471	0.391534	0.361111	0.30303	0.396605	0.388889	0.388889	0.449846	0.378858	0.396605	0.26431	0.378858	0.378858	0.380471	0.414352	0.414352	0.414352	0.290123	0.341751	0.30303	0.432099	0.30787	0.432099	0.35097	0.414352	0.396605	0.30787	0.380471	0.380471	0.419192	0.449846	0.396605	0.396605	0.378858	0.391534	0.30303	0.361111	0.432099	0.343364	0.380471	0.341751
hsa-mir-182	0.457912	0.457912	0.457912	0.457912	0.496633	0.457912	0.419192	0.457912	0.457912	0.457912	0.457912	0.341751	0.496633	0.407407	0.407407	0.419192	0.457912	0.407407	0.380471	0.457912	0.457912	0.496633	0.651515	0.651515	0.651515	0.341751	0.380471	0.341751	0.380471	0.574074	0.296296	0.380471	0.574074	0.535354	0.419192	0.419192	0.419192	0.419192	0.380471	0.535354	0.496633	0.419192	0.457912	0.380471	0.419192	0.322391	0.438552	0.419192	0.380471
hsa-mir-183	0.457912	0.457912	0.457912	0.496633	0.496633	0.457912	0.457912	0.457912	0.535354	0.457912	0.535354	0.457912	0.457912	0.333333	0.333333	0.419192	0.457912	0.333333	0.419192	0.380471	0.341751	0.419192	0.419192	0.419192	0.419192	0.496633	0.457912	0.535354	0.419192	0.419192	0.333333	0.419192	0.496633	0.457912	0.419192	0.341751	0.341751	0.341751	0.457912	0.419192	0.419192	0.535354	0.574074	0.419192	0.380471	0.496633	0.419192	0.419192	0.535354
hsa-mir-186	0.496633	0.496633	0.496633	0.535354	0.496633	0.496633	0.457912	0.496633	0.457912	0.457912	0.419192	0.419192	0.380471	0.444444	0.407407	0.444444	0.496633	0.296296	0.341751	0.419192	0.419192	0.496633	0.535354	0.535354	0.535354	0.419192	0.419192	0.419192	0.574074	0.496633	0.407407	0.30303	0.457912	0.419192	0.380471	0.535354	0.535354	0.419192	0.399832	0.407407	0.407407	0.444444	0.457912	0.496633	0.333333	0.380471	0.457912	0.419192	0.341751
hsa-mir-187	0.407407	0.407407	0.407407	0.37037	0.407407	0.444444	0.37037	0.444444	0.444444	0.407407	0.444444	0.37037	0.351852	0.444444	0.481481	0.777778	0.611111	0.333333	0.407407	0.37037	0.37037	0.444444	0.407407	0.407407	0.407407	0.407407	0.37037	0.37037	0.333333	0.407407	0.444444	0.333333	0.296296	0.333333	0.407407	0.444444	0.444444	0.444444	0.37037	0.444444	0.444444	0.407407	0.333333	0.518519	0.37037	0.407407	0.444444	0.333333	0.37037
hsa-mir-18a	0.419192	0.419192	0.419192	0.419192	0.419192	0.407407	0.419192	0.419192	0.419192	0.457912	0.496633	0.457912	0.380471	0.333333	0.333333	0.777778	0.574074	0.296296	0.444444	0.37037	0.37037	0.481481	0.419192	0.419192	0.419192	0.37037	0.457912	0.496633	0.30303	0.407407	0.444444	0.341751	0.341751	0.296296	0.407407	0.444444	0.444444	0.444444	0.419192	0.407407	0.407407	0.333333	0.341751	0.481481	0.444444	0.457912	0.481481	0.37037	0.457912
hsa-mir-18b	0.380471	0.380471	0.380471	0.419192	0.380471	0.419192	0.341751	0.496633	0.419192	0.341751	0.380471	0.407407	0.296296	0.37037	0.37037	0.444444	0.419192	0.37037	0.333333	0.380471	0.225589	0.407407	0.380471	0.380471	0.380471	0.457912	0.419192	0.37037	0.380471	0.380471	0.296296	0.444444	0.518519	0.481481	0.457912	0.481481	0.481481	0.444444	0.444444	0.457912	0.37037	0.481481	0.37037	0.380471	0.37037	0.419192	0.341751	0.457912	0.407407
hsa-mir-191	0.553792	0.380471	0.553792	0.419192	0.380471	0.341751	0.341751	0.496633	0.419192	0.513228	0.457912	0.380471	0.432099	0.37037	0.37037	0.535354	0.432099	0.37037	0.296296	0.341751	0.341751	0.457912	0.380471	0.380471	0.380471	0.380471	0.419192	0.419192	0.432099	0.496633	0.296296	0.496633	0.419192	0.419192	0.380471	0.341751	0.341751	0.30303	0.37037	0.30303	0.341751	0.407407	0.419192	0.341751	0.472663	0.419192	0.341751	0.37037	0.380471
hsa-mir-192	0.419192	0.419192	0.419192	0.419192	0.419192	0.380471	0.419192	0.419192	0.419192	0.419192	0.457912	0.419192	0.341751	0.333333	0.333333	0.419192	0.457912	0.296296	0.333333	0.380471	0.380471	0.419192	0.457912	0.457912	0.457912	0.30787	0.457912	0.457912	0.457912	0.419192	0.407407	0.26431	0.341751	0.341751	0.457912	0.30303	0.30303	0.30303	0.574074	0.407407	0.407407	0.37037	0.380471	0.419192	0.481481	0.380471	0.380471	0.380471	0.612795
hsa-mir-194-1	0.380471	0.341751	0.380471	0.419192	0.380471	0.419192	0.380471	0.419192	0.419192	0.391534	0.380471	0.380471	0.457912	0.481481	0.481481	0.444444	0.496633	0.37037	0.419192	0.496633	0.496633	0.496633	0.380471	0.380471	0.380471	0.496633	0.496633	0.457912	0.496633	0.496633	0.432099	0.380471	0.457912	0.457912	0.457912	0.26431	0.26431	0.26431	0.26431	0.419192	0.380471	0.444444	0.432099	0.419192	0.391534	0.419192	0.432099	0.574074	0.419192
hsa-mir-195	0.432099	0.419192	0.432099	0.457912	0.419192	0.341751	0.380471	0.457912	0.457912	0.380471	0.457912	0.457912	0.535354	0.407407	0.407407	0.380471	0.391534	0.277778	0.407407	0.380471	0.380471	0.457912	0.380471	0.380471	0.380471	0.341751	0.380471	0.380471	0.457912	0.419192	0.351852	0.30303	0.457912	0.30303	0.535354	0.26431	0.26431	0.26431	0.419192	0.535354	0.444444	0.444444	0.432099	0.496633	0.553792	0.457912	0.341751	0.314815	0.457912
hsa-mir-196a-1	0.457912	0.419192	0.457912	0.457912	0.419192	0.341751	0.380471	0.457912	0.457912	0.535354	0.477273	0.457912	0.535354	0.407407	0.407407	0.496633	0.341751	0.259259	0.407407	0.419192	0.419192	0.457912	0.457912	0.457912	0.457912	0.341751	0.380471	0.380471	0.457912	0.496633	0.481481	0.30303	0.457912	0.380471	0.535354	0.419192	0.419192	0.225589	0.419192	0.535354	0.457912	0.444444	0.419192	0.496633	0.481481	0.457912	0.496633	0.419192	0.535354
hsa-mir-196a-2	0.333333	0.457912	0.333333	0.419192	0.419192	0.341751	0.419192	0.419192	0.380471	0.380471	0.341751	0.380471	0.380471	0.407407	0.407407	0.333333	0.444444	0.333333	0.37037	0.380471	0.37037	0.457912	0.444444	0.444444	0.444444	0.343364	0.380471	0.407407	0.37037	0.333333	0.481481	0.351852	0.37037	0.37037	0.380471	0.380471	0.380471	0.380471	0.457912	0.333333	0.407407	0.30303	0.380471	0.407407	0.351852	0.37037	0.296296	0.259259	0.407407
hsa-mir-197	0.380471	0.380471	0.380471	0.380471	0.419192	0.341751	0.419192	0.341751	0.341751	0.341751	0.30303	0.419192	0.30303	0.37037	0.333333	0.380471	0.457912	0.296296	0.333333	0.457912	0.457912	0.419192	0.380471	0.380471	0.380471	0.380471	0.30303	0.496633	0.341751	0.225589	0.341751	0.341751	0.380471	0.341751	0.30303	0.30303	0.30303	0.30303	0.380471	0.457912	0.30303	0.419192	0.419192	0.380471	0.30303	0.457912	0.380471	0.457912	0.380471
hsa-mir-198	0.380471	0.37037	0.380471	0.407407	0.380471	0.407407	0.407407	0.37037	0.407407	0.341751	0.37037	0.37037	0.380471	0.444444	0.444444	0.555556	0.407407	0.444444	0.481481	0.496633	0.407407	0.535354	0.419192	0.419192	0.419192	0.467593	0.457912	0.574074	0.26431	0.37037	0.380471	0.351852	0.341751	0.314815	0.457912	0.37037	0.37037	0.380471	0.37037	0.37037	0.380471	0.380471	0.457912	0.322391	0.37037	0.419192	0.341751	0.457912	0.496633
hsa-mir-199a-1	0.380471	0.37037	0.380471	0.407407	0.380471	0.407407	0.407407	0.37037	0.407407	0.341751	0.37037	0.37037	0.380471	0.444444	0.444444	0.555556	0.407407	0.444444	0.481481	0.496633	0.407407	0.535354	0.419192	0.419192	0.419192	0.467593	0.457912	0.574074	0.26431	0.37037	0.380471	0.351852	0.341751	0.314815	0.457912	0.37037	0.37037	0.380471	0.37037	0.37037	0.380471	0.380471	0.457912	0.322391	0.37037	0.419192	0.341751	0.457912	0.496633
hsa-mir-199a-2	0.380471	0.37037	0.380471	0.407407	0.407407	0.361111	0.380471	0.407407	0.444444	0.341751	0.341751	0.37037	0.380471	0.444444	0.444444	0.555556	0.407407	0.444444	0.481481	0.496633	0.444444	0.535354	0.419192	0.419192	0.419192	0.396605	0.457912	0.574074	0.26431	0.341751	0.444444	0.341751	0.341751	0.28367	0.457912	0.341751	0.341751	0.380471	0.37037	0.444444	0.444444	0.380471	0.481481	0.322391	0.444444	0.419192	0.351852	0.457912	0.496633
hsa-mir-199b	0.419192	0.419192	0.419192	0.380471	0.419192	0.496633	0.419192	0.419192	0.407407	0.419192	0.419192	0.333333	0.496633	0.444444	0.444444	0.407407	0.26431	0.407407	0.341751	0.457912	0.457912	0.380471	0.407407	0.407407	0.407407	0.361111	0.341751	0.341751	0.419192	0.380471	0.407407	0.419192	0.535354	0.612795	0.457912	0.419192	0.419192	0.37037	0.407407	0.592593	0.592593	0.518519	0.296296	0.457912	0.481481	0.419192	0.457912	0.457912	0.407407
hsa-mir-19a	0.37037	0.37037	0.37037	0.296296	0.37037	0.407407	0.333333	0.407407	0.407407	0.37037	0.333333	0.296296	0.351852	0.444444	0.481481	0.296296	0.333333	0.37037	0.407407	0.333333	0.333333	0.333333	0.407407	0.407407	0.407407	0.396605	0.37037	0.37037	0.314815	0.259259	0.333333	0.462963	0.333333	0.462963	0.333333	0.407407	0.407407	0.37037	0.37037	0.555556	0.555556	0.481481	0.388889	0.407407	0.518519	0.388889	0.333333	0.333333	0.407407
hsa-mir-19b-1	0.457912	0.457912	0.457912	0.419192	0.457912	0.535354	0.457912	0.457912	0.457912	0.457912	0.457912	0.296296	0.419192	0.407407	0.407407	0.37037	0.30303	0.37037	0.37037	0.457912	0.457912	0.419192	0.457912	0.457912	0.457912	0.419192	0.419192	0.419192	0.380471	0.419192	0.333333	0.535354	0.457912	0.496633	0.419192	0.341751	0.341751	0.380471	0.37037	0.555556	0.555556	0.481481	0.277778	0.535354	0.518519	0.419192	0.419192	0.496633	0.407407
hsa-mir-19b-2	0.457912	0.496633	0.457912	0.419192	0.457912	0.535354	0.535354	0.457912	0.535354	0.419192	0.496633	0.457912	0.457912	0.444444	0.444444	0.419192	0.535354	0.407407	0.457912	0.457912	0.341751	0.380471	0.496633	0.496633	0.496633	0.343364	0.419192	0.419192	0.419192	0.457912	0.419192	0.535354	0.574074	0.457912	0.574074	0.419192	0.419192	0.419192	0.496633	0.37037	0.380471	0.535354	0.535354	0.922559	0.419192	0.419192	0.419192	0.419192	0.419192
hsa-mir-200a	0.496633	0.535354	0.496633	0.457912	0.496633	0.535354	0.574074	0.457912	0.496633	0.419192	0.496633	0.419192	0.496633	0.37037	0.37037	0.419192	0.496633	0.333333	0.419192	0.496633	0.380471	0.419192	0.574074	0.574074	0.574074	0.343364	0.457912	0.457912	0.419192	0.419192	0.341751	0.457912	0.419192	0.419192	0.535354	0.380471	0.380471	0.419192	0.496633	0.457912	0.457912	0.419192	0.457912	0.845118	0.457912	0.457912	0.457912	0.457912	0.419192
hsa-mir-200b	0.419192	0.457912	0.419192	0.457912	0.457912	0.496633	0.419192	0.380471	0.496633	0.341751	0.457912	0.380471	0.496633	0.407407	0.407407	0.496633	0.444444	0.333333	0.407407	0.496633	0.496633	0.380471	0.481481	0.481481	0.481481	0.378858	0.457912	0.457912	0.555556	0.341751	0.333333	0.457912	0.496633	0.419192	0.444444	0.457912	0.457912	0.419192	0.444444	0.444444	0.444444	0.518519	0.351852	0.703704	0.407407	0.457912	0.380471	0.341751	0.496633
hsa-mir-200c	0.419192	0.419192	0.419192	0.419192	0.457912	0.341751	0.457912	0.457912	0.457912	0.391534	0.419192	0.380471	0.380471	0.388889	0.388889	0.341751	0.391534	0.351852	0.444444	0.457912	0.457912	0.380471	0.341751	0.341751	0.341751	0.419192	0.496633	0.419192	0.341751	0.496633	0.341751	0.496633	0.535354	0.419192	0.496633	0.419192	0.419192	0.341751	0.419192	0.555556	0.555556	0.407407	0.472663	0.341751	0.37037	0.432099	0.35097	0.481481	0.457912
hsa-mir-204	0.553792	0.419192	0.553792	0.496633	0.419192	0.380471	0.380471	0.496633	0.496633	0.513228	0.419192	0.341751	0.391534	0.518519	0.518519	0.37037	0.341751	0.444444	0.444444	0.341751	0.30303	0.535354	0.380471	0.380471	0.380471	0.325617	0.419192	0.419192	0.457912	0.30303	0.380471	0.432099	0.419192	0.432099	0.419192	0.380471	0.380471	0.341751	0.341751	0.380471	0.351852	0.361111	0.432099	0.419192	0.35097	0.472663	0.380471	0.457912	0.380471
hsa-mir-205	0.496633	0.496633	0.496633	0.574074	0.535354	0.419192	0.496633	0.457912	0.457912	0.419192	0.457912	0.341751	0.341751	0.37037	0.37037	0.438552	0.457912	0.333333	0.407407	0.845118	0.845118	0.612795	0.341751	0.341751	0.341751	0.272377	0.419192	0.496633	0.419192	0.457912	0.380471	0.341751	0.380471	0.30303	0.380471	0.341751	0.341751	0.30303	0.496633	0.535354	0.496633	0.457912	0.341751	0.457912	0.481481	0.419192	0.341751	0.30303	0.380471
hsa-mir-206	0.419192	0.419192	0.419192	0.341751	0.380471	0.341751	0.380471	0.341751	0.380471	0.419192	0.419192	0.457912	0.341751	0.444444	0.444444	0.457912	0.419192	0.444444	0.407407	0.419192	0.419192	0.496633	0.380471	0.380471	0.380471	0.419192	0.496633	0.419192	0.380471	0.419192	0.380471	0.496633	0.457912	0.419192	0.380471	0.419192	0.419192	0.341751	0.341751	0.30303	0.419192	0.457912	0.496633	0.457912	0.419192	0.380471	0.341751	0.496633	0.380471
hsa-mir-208a	0.37037	0.37037	0.37037	0.37037	0.407407	0.380471	0.333333	0.407407	0.407407	0.37037	0.333333	0.380471	0.425926	0.407407	0.407407	0.925926	0.685185	0.407407	0.419192	0.444444	0.444444	0.535354	0.457912	0.457912	0.457912	0.333333	0.380471	0.380471	0.322391	0.419192	0.444444	0.419192	0.380471	0.37037	0.481481	0.457912	0.457912	0.407407	0.380471	0.481481	0.444444	0.407407	0.444444	0.444444	0.407407	0.419192	0.444444	0.37037	0.419192
hsa-mir-20a	0.341751	0.333333	0.341751	0.333333	0.37037	0.380471	0.30303	0.37037	0.37037	0.333333	0.333333	0.37037	0.407407	0.333333	0.37037	0.888889	0.648148	0.333333	0.37037	0.457912	0.407407	0.481481	0.496633	0.496633	0.496633	0.333333	0.419192	0.457912	0.341751	0.481481	0.407407	0.380471	0.37037	0.407407	0.457912	0.407407	0.407407	0.407407	0.407407	0.457912	0.457912	0.37037	0.444444	0.444444	0.351852	0.457912	0.481481	0.37037	0.496633
hsa-mir-20b	0.472663	0.419192	0.472663	0.419192	0.419192	0.419192	0.419192	0.457912	0.457912	0.513228	0.457912	0.419192	0.477273	0.37037	0.37037	0.419192	0.419192	0.333333	0.481481	0.419192	0.419192	0.612795	0.457912	0.457912	0.457912	0.343364	0.457912	0.535354	0.432099	0.496633	0.432099	0.419192	0.535354	0.419192	0.496633	0.30303	0.30303	0.341751	0.341751	0.444444	0.444444	0.457912	0.457912	0.535354	0.37037	0.391534	0.457912	0.457912	0.380471
hsa-mir-21	0.380471	0.419192	0.380471	0.457912	0.419192	0.496633	0.419192	0.419192	0.457912	0.496633	0.535354	0.457912	0.30303	0.444444	0.481481	0.380471	0.496633	0.407407	0.407407	0.380471	0.380471	0.496633	0.419192	0.419192	0.419192	0.380471	0.380471	0.380471	0.30303	0.457912	0.37037	0.535354	0.457912	0.457912	0.380471	0.419192	0.419192	0.380471	0.407407	0.380471	0.535354	0.333333	0.496633	0.457912	0.341751	0.419192	0.30303	0.457912	0.26431
hsa-mir-210	0.391534	0.341751	0.391534	0.380471	0.380471	0.26431	0.380471	0.380471	0.380471	0.432099	0.380471	0.341751	0.380471	0.388889	0.388889	0.419192	0.391534	0.351852	0.419192	0.419192	0.380471	0.419192	0.341751	0.341751	0.341751	0.419192	0.419192	0.419192	0.341751	0.496633	0.391534	0.457912	0.574074	0.35097	0.535354	0.341751	0.341751	0.341751	0.419192	0.481481	0.481481	0.407407	0.380471	0.380471	0.37037	0.513228	0.28367	0.407407	0.496633
hsa-mir-211	0.472663	0.333333	0.472663	0.341751	0.333333	0.407407	0.37037	0.380471	0.407407	0.432099	0.37037	0.30303	0.472663	0.481481	0.481481	0.37037	0.432099	0.518519	0.333333	0.37037	0.30303	0.296296	0.341751	0.341751	0.341751	0.325617	0.30303	0.419192	0.35097	0.380471	0.472663	0.341751	0.407407	0.391534	0.703704	0.37037	0.37037	0.26431	0.37037	0.457912	0.37037	0.380471	0.432099	0.496633	0.432099	0.472663	0.391534	0.425926	0.407407
hsa-mir-212	0.380471	0.419192	0.380471	0.419192	0.419192	0.380471	0.419192	0.419192	0.457912	0.380471	0.380471	0.535354	0.341751	0.407407	0.407407	0.419192	0.419192	0.37037	0.496633	0.419192	0.380471	0.457912	0.341751	0.341751	0.341751	0.48534	0.535354	0.535354	0.30303	0.380471	0.419192	0.380471	0.457912	0.457912	0.574074	0.380471	0.380471	0.341751	0.380471	0.37037	0.37037	0.30303	0.419192	0.419192	0.380471	0.419192	0.322391	0.37037	0.457912
hsa-mir-214	0.513228	0.37037	0.513228	0.341751	0.37037	0.341751	0.333333	0.419192	0.37037	0.472663	0.407407	0.37037	0.472663	0.481481	0.481481	0.341751	0.472663	0.481481	0.407407	0.481481	0.30303	0.407407	0.37037	0.37037	0.37037	0.432099	0.419192	0.333333	0.388889	0.419192	0.407407	0.391534	0.444444	0.432099	0.333333	0.37037	0.37037	0.407407	0.481481	0.518519	0.518519	0.444444	0.35097	0.296296	0.444444	0.391534	0.269841	0.333333	0.296296
hsa-mir-215	0.380471	0.419192	0.380471	0.419192	0.457912	0.496633	0.457912	0.419192	0.457912	0.419192	0.496633	0.496633	0.457912	0.333333	0.333333	0.457912	0.496633	0.333333	0.612795	0.535354	0.380471	0.457912	0.496633	0.496633	0.496633	0.457912	0.535354	0.457912	0.380471	0.496633	0.535354	0.457912	0.496633	0.419192	0.457912	0.457912	0.457912	0.496633	0.457912	0.407407	0.457912	0.457912	0.419192	0.574074	0.333333	0.380471	0.419192	0.481481	0.419192
hsa-mir-216a	0.341751	0.343364	0.341751	0.343364	0.380471	0.380471	0.380471	0.30787	0.341751	0.272377	0.272377	0.419192	0.341751	0.407407	0.407407	0.407407	0.322391	0.37037	0.444444	0.457912	0.457912	0.419192	0.457912	0.457912	0.457912	0.503086	0.419192	0.419192	0.380471	0.380471	0.396605	0.496633	0.361111	0.419192	0.419192	0.380471	0.380471	0.380471	0.380471	0.481481	0.481481	0.419192	0.457912	0.535354	0.290123	0.380471	0.419192	0.457912	0.457912
hsa-mir-216b	0.391534	0.419192	0.391534	0.30303	0.419192	0.380471	0.380471	0.341751	0.341751	0.513228	0.457912	0.419192	0.35097	0.407407	0.407407	0.37037	0.391534	0.37037	0.341751	0.380471	0.30303	0.457912	0.380471	0.380471	0.380471	0.341751	0.419192	0.341751	0.419192	0.457912	0.432099	0.513228	0.419192	0.457912	0.419192	0.457912	0.457912	0.419192	0.457912	0.462963	0.462963	0.30303	0.553792	0.419192	0.333333	0.341751	0.310406	0.380471	0.380471
hsa-mir-218-1	0.419192	0.419192	0.419192	0.380471	0.419192	0.457912	0.380471	0.419192	0.419192	0.513228	0.457912	0.535354	0.457912	0.351852	0.351852	0.444444	0.457912	0.333333	0.341751	0.380471	0.341751	0.419192	0.419192	0.419192	0.419192	0.419192	0.419192	0.341751	0.496633	0.457912	0.432099	0.513228	0.457912	0.457912	0.419192	0.496633	0.496633	0.457912	0.419192	0.496633	0.462963	0.535354	0.553792	0.535354	0.457912	0.419192	0.341751	0.407407	0.380471
hsa-mir-218-2	0.30303	0.341751	0.30303	0.341751	0.380471	0.341751	0.341751	0.26431	0.30303	0.30303	0.380471	0.457912	0.419192	0.481481	0.518519	0.341751	0.419192	0.37037	0.419192	0.419192	0.380471	0.419192	0.380471	0.380471	0.380471	0.378858	0.457912	0.457912	0.419192	0.419192	0.30303	0.535354	0.457912	0.457912	0.457912	0.496633	0.496633	0.419192	0.457912	0.296296	0.380471	0.496633	0.419192	0.535354	0.296296	0.419192	0.399832	0.380471	0.341751
hsa-mir-22	0.537037	0.535354	0.537037	0.457912	0.496633	0.535354	0.496633	0.574074	0.574074	0.535354	0.457912	0.380471	0.314815	0.555556	0.555556	0.518519	0.407407	0.555556	0.380471	0.419192	0.419192	0.535354	0.30303	0.30303	0.30303	0.419192	0.496633	0.341751	0.380471	0.380471	0.444444	0.425926	0.457912	0.425926	0.419192	0.496633	0.496633	0.26431	0.333333	0.407407	0.407407	0.444444	0.380471	0.380471	0.444444	0.380471	0.419192	0.457912	0.37037
hsa-mir-221	0.419192	0.457912	0.419192	0.457912	0.419192	0.457912	0.419192	0.457912	0.419192	0.472663	0.457912	0.457912	0.574074	0.388889	0.425926	0.380471	0.341751	0.351852	0.341751	0.419192	0.341751	0.380471	0.457912	0.457912	0.457912	0.341751	0.380471	0.457912	0.419192	0.419192	0.310406	0.341751	0.419192	0.457912	0.380471	0.419192	0.419192	0.419192	0.419192	0.380471	0.341751	0.457912	0.432099	0.380471	0.341751	0.380471	0.438552	0.444444	0.380471
hsa-mir-222	0.457912	0.457912	0.457912	0.419192	0.419192	0.496633	0.419192	0.457912	0.457912	0.457912	0.419192	0.457912	0.419192	0.444444	0.444444	0.419192	0.457912	0.407407	0.30303	0.535354	0.457912	0.496633	0.496633	0.496633	0.496633	0.341751	0.419192	0.419192	0.496633	0.419192	0.341751	0.457912	0.419192	0.419192	0.419192	0.380471	0.380471	0.419192	0.419192	0.380471	0.37037	0.574074	0.457912	0.457912	0.457912	0.535354	0.419192	0.535354	0.535354
hsa-mir-223	0.386667	0.386667	0.386667	0.386667	0.386667	0.352593	0.386667	0.352593	0.352593	0.386667	0.386667	0.333333	0.425926	0.407407	0.407407	0.437778	0.352593	0.444444	0.335556	0.352593	0.352593	0.333333	0.335556	0.335556	0.335556	0.361111	0.37037	0.37037	0.335556	0.318519	0.333333	0.37037	0.444444	0.351852	0.444444	0.37037	0.37037	0.296296	0.425926	0.420741	0.333333	0.37037	0.259259	0.352593	0.518519	0.333333	0.352593	0.444444	0.318519
hsa-mir-224	0.496633	0.496633	0.496633	0.496633	0.457912	0.496633	0.457912	0.457912	0.457912	0.513228	0.457912	0.457912	0.380471	0.481481	0.481481	0.341751	0.457912	0.518519	0.419192	0.419192	0.419192	0.419192	0.457912	0.457912	0.457912	0.457912	0.535354	0.26431	0.380471	0.457912	0.391534	0.432099	0.419192	0.457912	0.496633	0.380471	0.380471	0.380471	0.30303	0.30303	0.30303	0.419192	0.341751	0.419192	0.472663	0.419192	0.380471	0.462963	0.380471
hsa-mir-23a	0.574074	0.574074	0.574074	0.535354	0.535354	0.574074	0.535354	0.574074	0.574074	0.574074	0.535354	0.380471	0.333333	0.481481	0.518519	0.444444	0.419192	0.425926	0.407407	0.457912	0.457912	0.574074	0.496633	0.496633	0.496633	0.380471	0.457912	0.444444	0.37037	0.535354	0.333333	0.407407	0.380471	0.388889	0.380471	0.419192	0.419192	0.419192	0.37037	0.341751	0.341751	0.481481	0.380471	0.407407	0.37037	0.380471	0.496633	0.574074	0.457912
hsa-mir-23b	0.496633	0.496633	0.496633	0.457912	0.496633	0.419192	0.535354	0.496633	0.496633	0.457912	0.419192	0.457912	0.380471	0.37037	0.37037	0.341751	0.380471	0.333333	0.407407	0.457912	0.457912	0.419192	0.535354	0.535354	0.535354	0.378858	0.496633	0.496633	0.457912	0.380471	0.496633	0.457912	0.457912	0.496633	0.457912	0.419192	0.419192	0.30303	0.496633	0.341751	0.341751	0.380471	0.457912	0.496633	0.333333	0.380471	0.380471	0.419192	0.496633
hsa-mir-24-1	0.419192	0.419192	0.419192	0.380471	0.380471	0.380471	0.457912	0.419192	0.419192	0.457912	0.380471	0.496633	0.380471	0.37037	0.37037	0.341751	0.341751	0.333333	0.444444	0.380471	0.380471	0.419192	0.496633	0.496633	0.496633	0.343364	0.419192	0.419192	0.457912	0.419192	0.407407	0.457912	0.457912	0.496633	0.457912	0.496633	0.496633	0.30303	0.496633	0.341751	0.341751	0.380471	0.574074	0.496633	0.296296	0.341751	0.341751	0.380471	0.496633
hsa-mir-24-2	0.391534	0.496633	0.391534	0.419192	0.535354	0.419192	0.457912	0.419192	0.496633	0.432099	0.419192	0.419192	0.380471	0.444444	0.444444	0.341751	0.457912	0.425926	0.380471	0.419192	0.26431	0.496633	0.457912	0.457912	0.457912	0.380471	0.380471	0.380471	0.391534	0.30303	0.513228	0.496633	0.496633	0.496633	0.341751	0.419192	0.419192	0.380471	0.380471	0.496633	0.481481	0.380471	0.472663	0.496633	0.37037	0.35097	0.310406	0.30303	0.341751
hsa-mir-25	0.341751	0.341751	0.341751	0.341751	0.341751	0.380471	0.30303	0.341751	0.341751	0.380471	0.380471	0.457912	0.419192	0.37037	0.37037	0.380471	0.612795	0.37037	0.407407	0.457912	0.457912	0.380471	0.380471	0.380471	0.380471	0.380471	0.457912	0.457912	0.496633	0.535354	0.419192	0.457912	0.496633	0.380471	0.496633	0.457912	0.457912	0.341751	0.496633	0.535354	0.496633	0.457912	0.419192	0.457912	0.444444	0.380471	0.457912	0.555556	0.419192
hsa-mir-26a-1	0.457912	0.341751	0.457912	0.341751	0.341751	0.380471	0.30303	0.341751	0.380471	0.380471	0.419192	0.457912	0.419192	0.407407	0.407407	0.535354	0.612795	0.37037	0.407407	0.457912	0.457912	0.457912	0.380471	0.380471	0.380471	0.380471	0.457912	0.457912	0.496633	0.535354	0.419192	0.457912	0.457912	0.419192	0.496633	0.457912	0.457912	0.380471	0.496633	0.535354	0.496633	0.457912	0.419192	0.496633	0.444444	0.380471	0.457912	0.555556	0.496633
hsa-mir-26a-2	0.35097	0.341751	0.35097	0.380471	0.380471	0.380471	0.341751	0.419192	0.380471	0.341751	0.419192	0.419192	0.432099	0.351852	0.351852	0.351852	0.472663	0.314815	0.380471	0.496633	0.496633	0.30303	0.496633	0.496633	0.496633	0.343364	0.419192	0.419192	0.513228	0.535354	0.513228	0.391534	0.496633	0.432099	0.341751	0.457912	0.457912	0.457912	0.419192	0.380471	0.380471	0.419192	0.391534	0.419192	0.432099	0.419192	0.380471	0.425926	0.457912
hsa-mir-26b	0.419192	0.419192	0.419192	0.380471	0.457912	0.457912	0.457912	0.380471	0.380471	0.391534	0.496633	0.457912	0.380471	0.37037	0.37037	0.341751	0.535354	0.407407	0.535354	0.380471	0.380471	0.457912	0.419192	0.419192	0.419192	0.690236	0.728956	0.457912	0.419192	0.419192	0.371252	0.432099	0.322391	0.380471	0.341751	0.341751	0.341751	0.380471	0.419192	0.30303	0.341751	0.407407	0.432099	0.419192	0.391534	0.574074	0.419192	0.380471	0.380471
hsa-mir-27a	0.419192	0.457912	0.419192	0.496633	0.457912	0.457912	0.457912	0.419192	0.380471	0.432099	0.380471	0.496633	0.380471	0.407407	0.407407	0.380471	0.574074	0.407407	0.651515	0.457912	0.419192	0.419192	0.380471	0.380471	0.380471	0.612795	0.535354	0.496633	0.380471	0.380471	0.411817	0.472663	0.380471	0.457912	0.419192	0.380471	0.380471	0.341751	0.496633	0.380471	0.30303	0.380471	0.391534	0.380471	0.391534	0.457912	0.496633	0.341751	0.380471
hsa-mir-27b	0.419192	0.419192	0.419192	0.419192	0.419192	0.419192	0.419192	0.457912	0.496633	0.419192	0.380471	0.457912	0.496633	0.444444	0.444444	0.555556	0.457912	0.407407	0.380471	0.457912	0.457912	0.457912	0.496633	0.496633	0.496633	0.30787	0.380471	0.496633	0.457912	0.612795	0.37037	0.419192	0.457912	0.380471	0.496633	0.380471	0.380471	0.26431	0.419192	0.457912	0.496633	0.444444	0.457912	0.496633	0.419192	0.419192	0.380471	0.341751	0.496633
hsa-mir-28	0.419192	0.496633	0.419192	0.419192	0.457912	0.419192	0.457912	0.380471	0.457912	0.472663	0.457912	0.419192	0.341751	0.37037	0.37037	0.419192	0.496633	0.407407	0.380471	0.419192	0.419192	0.419192	0.457912	0.457912	0.457912	0.496633	0.496633	0.341751	0.380471	0.496633	0.341751	0.419192	0.380471	0.391534	0.380471	0.457912	0.457912	0.457912	0.380471	0.341751	0.380471	0.419192	0.380471	0.419192	0.277778	0.419192	0.361111	0.341751	0.341751
hsa-mir-296	0.432099	0.341751	0.432099	0.30303	0.30303	0.30303	0.341751	0.30303	0.30303	0.432099	0.341751	0.496633	0.269841	0.296296	0.314815	0.419192	0.457912	0.259259	0.380471	0.419192	0.380471	0.496633	0.26431	0.26431	0.26431	0.380471	0.341751	0.30303	0.472663	0.30303	0.310406	0.432099	0.341751	0.35097	0.341751	0.30303	0.30303	0.26431	0.30303	0.26431	0.419192	0.30303	0.380471	0.341751	0.351852	0.432099	0.380471	0.30303	0.26431
hsa-mir-297	0.457912	0.496633	0.457912	0.496633	0.496633	0.457912	0.457912	0.457912	0.457912	0.457912	0.457912	0.419192	0.380471	0.296296	0.296296	0.30303	0.380471	0.296296	0.419192	0.457912	0.457912	0.419192	0.535354	0.535354	0.535354	0.378858	0.496633	0.496633	0.380471	0.419192	0.30303	0.457912	0.496633	0.457912	0.419192	0.496633	0.496633	0.496633	0.457912	0.496633	0.496633	0.419192	0.380471	0.419192	0.341751	0.419192	0.380471	0.419192	0.419192
hsa-mir-299	0.419192	0.457912	0.419192	0.419192	0.496633	0.457912	0.419192	0.419192	0.457912	0.380471	0.457912	0.457912	0.419192	0.407407	0.444444	0.457912	0.535354	0.37037	0.535354	0.651515	0.496633	0.457912	0.457912	0.457912	0.457912	0.419192	0.457912	0.457912	0.574074	0.457912	0.333333	0.457912	0.574074	0.496633	0.496633	0.496633	0.496633	0.535354	0.457912	0.419192	0.419192	0.651515	0.380471	0.612795	0.333333	0.341751	0.457912	0.380471	0.574074
hsa-mir-29a	0.37037	0.37037	0.37037	0.343364	0.37037	0.407407	0.333333	0.407407	0.407407	0.37037	0.407407	0.378858	0.388889	0.396605	0.396605	0.407407	0.407407	0.361111	0.37037	0.407407	0.407407	0.407407	0.378858	0.378858	0.378858	0.325617	0.30787	0.296296	0.518519	0.407407	0.432099	0.37037	0.556327	0.37037	0.343364	0.37037	0.37037	0.37037	0.407407	0.467593	0.467593	0.555556	0.425926	0.444444	0.462963	0.37037	0.414352	0.407407	0.333333
hsa-mir-29b-1	0.419192	0.419192	0.419192	0.333333	0.457912	0.407407	0.380471	0.407407	0.407407	0.380471	0.407407	0.457912	0.574074	0.444444	0.444444	0.496633	0.407407	0.351852	0.457912	0.407407	0.407407	0.407407	0.457912	0.457912	0.457912	0.380471	0.457912	0.30303	0.518519	0.457912	0.37037	0.457912	0.477273	0.457912	0.419192	0.457912	0.457912	0.380471	0.407407	0.407407	0.407407	0.555556	0.457912	0.444444	0.462963	0.37037	0.419192	0.407407	0.457912
hsa-mir-29b-2	0.457912	0.419192	0.457912	0.496633	0.457912	0.419192	0.380471	0.419192	0.419192	0.419192	0.457912	0.419192	0.419192	0.37037	0.37037	0.457912	0.535354	0.37037	0.380471	0.496633	0.496633	0.457912	0.419192	0.419192	0.419192	0.419192	0.457912	0.457912	0.535354	0.419192	0.380471	0.419192	0.574074	0.496633	0.496633	0.457912	0.457912	0.496633	0.457912	0.457912	0.457912	0.612795	0.496633	0.574074	0.407407	0.419192	0.419192	0.380471	0.457912
hsa-mir-29c	0.380471	0.380471	0.380471	0.380471	0.380471	0.361111	0.419192	0.419192	0.457912	0.341751	0.419192	0.341751	0.380471	0.333333	0.333333	0.380471	0.419192	0.37037	0.333333	0.419192	0.419192	0.380471	0.341751	0.341751	0.341751	0.30787	0.419192	0.419192	0.380471	0.457912	0.457912	0.341751	0.380471	0.380471	0.457912	0.30303	0.30303	0.30303	0.341751	0.419192	0.333333	0.457912	0.457912	0.419192	0.457912	0.399832	0.361111	0.399832	0.341751
hsa-mir-300	0.407407	0.407407	0.407407	0.407407	0.407407	0.407407	0.444444	0.407407	0.407407	0.37037	0.407407	0.37037	0.407407	0.407407	0.407407	0.462963	0.333333	0.37037	0.333333	0.407407	0.333333	0.333333	0.407407	0.407407	0.407407	0.432099	0.481481	0.481481	0.444444	0.444444	0.407407	0.37037	0.37037	0.425926	0.481481	0.296296	0.296296	0.333333	0.37037	0.592593	0.592593	0.444444	0.481481	0.444444	0.518519	0.333333	0.37037	0.407407	0.407407
hsa-mir-302a	0.496633	0.407407	0.496633	0.419192	0.380471	0.380471	0.380471	0.444444	0.444444	0.380471	0.457912	0.407407	0.496633	0.444444	0.444444	0.5	0.419192	0.37037	0.37037	0.457912	0.419192	0.37037	0.37037	0.37037	0.37037	0.361111	0.407407	0.407407	0.388889	0.341751	0.333333	0.457912	0.457912	0.5	0.496633	0.37037	0.37037	0.333333	0.407407	0.518519	0.535354	0.380471	0.518519	0.496633	0.481481	0.380471	0.407407	0.341751	0.496633
hsa-mir-302b	0.419192	0.457912	0.419192	0.496633	0.457912	0.457912	0.457912	0.496633	0.419192	0.407407	0.457912	0.380471	0.419192	0.444444	0.444444	0.462963	0.477273	0.333333	0.341751	0.419192	0.419192	0.419192	0.457912	0.457912	0.457912	0.432099	0.407407	0.419192	0.419192	0.419192	0.37037	0.37037	0.380471	0.5	0.444444	0.535354	0.535354	0.496633	0.457912	0.555556	0.555556	0.37037	0.496633	0.457912	0.481481	0.341751	0.341751	0.419192	0.380471
hsa-mir-302c	0.341751	0.341751	0.341751	0.380471	0.380471	0.341751	0.380471	0.380471	0.399832	0.341751	0.30303	0.380471	0.380471	0.333333	0.333333	0.380471	0.535354	0.222222	0.457912	0.380471	0.380471	0.419192	0.457912	0.457912	0.457912	0.341751	0.419192	0.496633	0.380471	0.457912	0.341751	0.419192	0.419192	0.419192	0.457912	0.535354	0.535354	0.496633	0.380471	0.496633	0.322391	0.419192	0.419192	0.419192	0.380471	0.457912	0.690236	0.380471	0.496633
hsa-mir-30a	0.457912	0.457912	0.457912	0.457912	0.457912	0.419192	0.438552	0.496633	0.496633	0.457912	0.457912	0.419192	0.419192	0.333333	0.333333	0.535354	0.612795	0.296296	0.30303	0.380471	0.380471	0.419192	0.457912	0.457912	0.457912	0.380471	0.419192	0.380471	0.419192	0.535354	0.341751	0.341751	0.380471	0.341751	0.419192	0.419192	0.419192	0.419192	0.419192	0.496633	0.380471	0.496633	0.419192	0.380471	0.481481	0.496633	0.574074	0.457912	0.535354
hsa-mir-30b	0.407407	0.444444	0.407407	0.518519	0.457912	0.407407	0.444444	0.444444	0.518519	0.419192	0.419192	0.30303	0.457912	0.37037	0.37037	0.457912	0.535354	0.333333	0.26431	0.333333	0.333333	0.380471	0.457912	0.457912	0.457912	0.535354	0.496633	0.380471	0.380471	0.380471	0.407407	0.380471	0.380471	0.380471	0.341751	0.37037	0.37037	0.37037	0.37037	0.407407	0.407407	0.37037	0.380471	0.37037	0.444444	0.380471	0.555556	0.341751	0.380471
hsa-mir-30c-1	0.438552	0.444444	0.438552	0.518519	0.444444	0.419192	0.444444	0.444444	0.518519	0.380471	0.419192	0.341751	0.535354	0.37037	0.37037	0.419192	0.496633	0.333333	0.259259	0.380471	0.380471	0.341751	0.419192	0.419192	0.419192	0.419192	0.457912	0.37037	0.380471	0.419192	0.407407	0.341751	0.380471	0.380471	0.419192	0.37037	0.37037	0.37037	0.407407	0.407407	0.407407	0.419192	0.419192	0.37037	0.444444	0.419192	0.555556	0.341751	0.419192
hsa-mir-30c-2	0.380471	0.380471	0.380471	0.380471	0.380471	0.380471	0.419192	0.380471	0.438552	0.380471	0.30303	0.380471	0.380471	0.37037	0.37037	0.457912	0.535354	0.222222	0.419192	0.380471	0.380471	0.419192	0.496633	0.496633	0.496633	0.30303	0.457912	0.535354	0.380471	0.496633	0.419192	0.419192	0.419192	0.380471	0.457912	0.496633	0.496633	0.457912	0.380471	0.496633	0.322391	0.457912	0.457912	0.419192	0.37037	0.457912	0.651515	0.380471	0.457912
hsa-mir-30d	0.341751	0.341751	0.341751	0.380471	0.341751	0.341751	0.380471	0.380471	0.399832	0.341751	0.341751	0.341751	0.419192	0.333333	0.333333	0.380471	0.496633	0.222222	0.419192	0.380471	0.380471	0.419192	0.457912	0.457912	0.457912	0.343364	0.457912	0.457912	0.419192	0.457912	0.341751	0.419192	0.419192	0.419192	0.457912	0.496633	0.496633	0.457912	0.380471	0.496633	0.341751	0.419192	0.380471	0.419192	0.380471	0.457912	0.690236	0.380471	0.535354
hsa-mir-30e	0.612795	0.612795	0.612795	0.535354	0.574074	0.612795	0.574074	0.574074	0.574074	0.535354	0.574074	0.535354	0.496633	0.37037	0.37037	0.37037	0.419192	0.407407	0.407407	0.419192	0.380471	0.380471	0.496633	0.496633	0.496633	0.419192	0.380471	0.380471	0.419192	0.380471	0.341751	0.457912	0.496633	0.457912	0.419192	0.419192	0.419192	0.457912	0.457912	0.496633	0.481481	0.457912	0.380471	0.612795	0.341751	0.341751	0.361111	0.419192	0.419192
hsa-mir-32	0.419192	0.457912	0.419192	0.419192	0.419192	0.419192	0.457912	0.419192	0.535354	0.380471	0.380471	0.496633	0.457912	0.481481	0.444444	0.496633	0.457912	0.407407	0.496633	0.457912	0.30303	0.341751	0.496633	0.496633	0.496633	0.496633	0.457912	0.419192	0.419192	0.419192	0.380471	0.457912	0.612795	0.612795	0.535354	0.380471	0.380471	0.419192	0.496633	0.37037	0.37037	0.407407	0.457912	0.535354	0.333333	0.341751	0.341751	0.481481	0.419192
hsa-mir-320a	0.391534	0.419192	0.391534	0.496633	0.419192	0.457912	0.380471	0.457912	0.380471	0.391534	0.419192	0.380471	0.513228	0.37037	0.37037	0.388889	0.391534	0.37037	0.380471	0.419192	0.341751	0.341751	0.380471	0.380471	0.380471	0.380471	0.380471	0.380471	0.432099	0.419192	0.330688	0.472663	0.457912	0.513228	0.457912	0.419192	0.419192	0.380471	0.419192	0.380471	0.457912	0.341751	0.380471	0.457912	0.472663	0.380471	0.432099	0.341751	0.341751
hsa-mir-323a	0.37037	0.37037	0.37037	0.37037	0.407407	0.37037	0.407407	0.37037	0.407407	0.407407	0.37037	0.333333	0.259259	0.407407	0.407407	0.444444	0.37037	0.37037	0.37037	0.407407	0.407407	0.333333	0.296296	0.296296	0.296296	0.37037	0.407407	0.333333	0.333333	0.37037	0.481481	0.351852	0.37037	0.333333	0.407407	0.37037	0.37037	0.333333	0.481481	0.444444	0.444444	0.518519	0.333333	0.407407	0.444444	0.37037	0.333333	0.333333	0.333333
hsa-mir-325	0.419192	0.419192	0.419192	0.380471	0.380471	0.419192	0.419192	0.380471	0.380471	0.380471	0.380471	0.380471	0.380471	0.333333	0.333333	0.341751	0.457912	0.296296	0.37037	0.333333	0.30303	0.30303	0.419192	0.419192	0.419192	0.48534	0.612795	0.612795	0.380471	0.407407	0.407407	0.380471	0.380471	0.457912	0.419192	0.380471	0.380471	0.380471	0.419192	0.496633	0.380471	0.37037	0.30303	0.457912	0.407407	0.535354	0.296296	0.296296	0.496633
hsa-mir-330	0.380471	0.574074	0.380471	0.457912	0.535354	0.419192	0.574074	0.419192	0.496633	0.419192	0.457912	0.457912	0.432099	0.407407	0.407407	0.341751	0.391534	0.444444	0.535354	0.341751	0.26431	0.457912	0.419192	0.419192	0.419192	0.690236	0.574074	0.457912	0.30303	0.380471	0.391534	0.457912	0.457912	0.432099	0.341751	0.419192	0.419192	0.419192	0.388889	0.322391	0.341751	0.457912	0.457912	0.380471	0.296296	0.380471	0.419192	0.457912	0.380471
hsa-mir-331	0.380471	0.496633	0.380471	0.535354	0.535354	0.457912	0.457912	0.574074	0.535354	0.37037	0.457912	0.341751	0.341751	0.444444	0.444444	0.444444	0.425926	0.407407	0.444444	0.407407	0.407407	0.496633	0.419192	0.419192	0.419192	0.343364	0.380471	0.380471	0.341751	0.419192	0.37037	0.341751	0.419192	0.419192	0.457912	0.457912	0.457912	0.457912	0.380471	0.419192	0.407407	0.407407	0.380471	0.407407	0.37037	0.341751	0.341751	0.380471	0.419192
hsa-mir-335	0.37037	0.37037	0.37037	0.333333	0.333333	0.37037	0.333333	0.407407	0.407407	0.37037	0.296296	0.407407	0.296296	0.407407	0.407407	0.37037	0.259259	0.37037	0.407407	0.37037	0.296296	0.296296	0.407407	0.407407	0.407407	0.432099	0.407407	0.407407	0.407407	0.37037	0.425926	0.444444	0.481481	0.481481	0.481481	0.481481	0.481481	0.444444	0.407407	0.407407	0.37037	0.37037	0.37037	0.37037	0.296296	0.351852	0.37037	0.555556	0.481481
hsa-mir-339	0.457912	0.496633	0.457912	0.496633	0.457912	0.496633	0.535354	0.457912	0.457912	0.419192	0.457912	0.457912	0.496633	0.425926	0.425926	0.518519	0.535354	0.462963	0.341751	0.457912	0.380471	0.380471	0.457912	0.457912	0.457912	0.380471	0.341751	0.341751	0.472663	0.419192	0.432099	0.457912	0.419192	0.535354	0.419192	0.419192	0.419192	0.419192	0.407407	0.388889	0.457912	0.419192	0.535354	0.341751	0.391534	0.457912	0.472663	0.388889	0.496633
hsa-mir-33a	0.391534	0.535354	0.391534	0.457912	0.496633	0.380471	0.496633	0.419192	0.380471	0.513228	0.419192	0.30303	0.419192	0.37037	0.37037	0.407407	0.477273	0.407407	0.244949	0.380471	0.30303	0.380471	0.419192	0.419192	0.419192	0.380471	0.380471	0.341751	0.432099	0.419192	0.407407	0.457912	0.535354	0.553792	0.28367	0.419192	0.419192	0.419192	0.37037	0.419192	0.380471	0.457912	0.496633	0.341751	0.341751	0.457912	0.322391	0.419192	0.419192
hsa-mir-33b	0.496633	0.496633	0.496633	0.535354	0.535354	0.496633	0.496633	0.496633	0.496633	0.496633	0.496633	0.419192	0.419192	0.296296	0.296296	0.419192	0.457912	0.296296	0.419192	0.496633	0.496633	0.496633	0.380471	0.380471	0.380471	0.419192	0.419192	0.419192	0.419192	0.496633	0.457912	0.341751	0.419192	0.496633	0.535354	0.496633	0.496633	0.457912	0.496633	0.37037	0.419192	0.37037	0.341751	0.457912	0.518519	0.419192	0.380471	0.380471	0.574074
hsa-mir-340	0.419192	0.419192	0.419192	0.419192	0.419192	0.457912	0.380471	0.419192	0.419192	0.419192	0.496633	0.419192	0.432099	0.388889	0.388889	0.425926	0.513228	0.351852	0.380471	0.37037	0.341751	0.419192	0.419192	0.419192	0.419192	0.380471	0.380471	0.333333	0.37037	0.407407	0.444444	0.594356	0.37037	0.432099	0.419192	0.30303	0.30303	0.341751	0.407407	0.444444	0.444444	0.388889	0.425926	0.419192	0.462963	0.35097	0.333333	0.407407	0.407407
hsa-mir-342	0.380471	0.419192	0.380471	0.419192	0.419192	0.457912	0.419192	0.419192	0.457912	0.419192	0.496633	0.419192	0.496633	0.37037	0.37037	0.535354	0.574074	0.296296	0.457912	0.496633	0.457912	0.419192	0.496633	0.496633	0.496633	0.380471	0.419192	0.457912	0.419192	0.399832	0.419192	0.380471	0.496633	0.457912	0.496633	0.380471	0.380471	0.341751	0.535354	0.419192	0.380471	0.574074	0.380471	0.574074	0.444444	0.399832	0.496633	0.535354	0.419192
hsa-mir-34a	0.419192	0.333333	0.419192	0.380471	0.341751	0.380471	0.341751	0.341751	0.333333	0.37037	0.37037	0.444444	0.380471	0.407407	0.407407	0.444444	0.444444	0.333333	0.481481	0.496633	0.341751	0.555556	0.457912	0.457912	0.457912	0.361111	0.407407	0.457912	0.380471	0.457912	0.341751	0.535354	0.496633	0.496633	0.444444	0.419192	0.419192	0.380471	0.333333	0.481481	0.481481	0.361111	0.496633	0.481481	0.407407	0.419192	0.496633	0.496633	0.535354
hsa-mir-34b	0.37037	0.37037	0.37037	0.380471	0.380471	0.444444	0.341751	0.37037	0.37037	0.407407	0.444444	0.419192	0.380471	0.481481	0.518519	0.518519	0.555556	0.37037	0.419192	0.419192	0.407407	0.407407	0.30303	0.30303	0.30303	0.37037	0.419192	0.380471	0.380471	0.37037	0.388889	0.535354	0.457912	0.351852	0.457912	0.380471	0.380471	0.30303	0.457912	0.407407	0.444444	0.592593	0.380471	0.496633	0.444444	0.380471	0.341751	0.407407	0.341751
hsa-mir-34c	0.30787	0.419192	0.30787	0.378858	0.457912	0.341751	0.419192	0.30787	0.380471	0.272377	0.341751	0.496633	0.419192	0.481481	0.481481	0.419192	0.30303	0.518519	0.496633	0.343364	0.343364	0.535354	0.30303	0.30303	0.30303	0.419192	0.414352	0.414352	0.419192	0.341751	0.361111	0.419192	0.419192	0.380471	0.496633	0.457912	0.457912	0.496633	0.361111	0.378858	0.341751	0.535354	0.30303	0.496633	0.361111	0.380471	0.341751	0.396605	0.378858
hsa-mir-362	0.407407	0.419192	0.407407	0.419192	0.419192	0.481481	0.457912	0.380471	0.457912	0.380471	0.419192	0.407407	0.419192	0.555556	0.592593	0.419192	0.496633	0.37037	0.407407	0.574074	0.457912	0.380471	0.457912	0.457912	0.457912	0.272377	0.333333	0.341751	0.496633	0.419192	0.333333	0.380471	0.496633	0.496633	0.380471	0.457912	0.457912	0.457912	0.518519	0.407407	0.444444	0.481481	0.419192	0.481481	0.407407	0.30303	0.457912	0.574074	0.380471
hsa-mir-365a	0.419192	0.419192	0.419192	0.419192	0.419192	0.496633	0.457912	0.380471	0.457912	0.380471	0.419192	0.322391	0.419192	0.444444	0.481481	0.419192	0.535354	0.37037	0.380471	0.574074	0.535354	0.380471	0.457912	0.457912	0.457912	0.272377	0.380471	0.341751	0.496633	0.457912	0.341751	0.457912	0.496633	0.496633	0.380471	0.457912	0.457912	0.457912	0.419192	0.407407	0.419192	0.457912	0.419192	0.574074	0.341751	0.457912	0.457912	0.574074	0.419192
hsa-mir-365b	0.457912	0.457912	0.457912	0.419192	0.457912	0.535354	0.419192	0.457912	0.457912	0.496633	0.457912	0.341751	0.419192	0.407407	0.407407	0.481481	0.380471	0.37037	0.496633	0.496633	0.496633	0.535354	0.535354	0.535354	0.535354	0.457912	0.457912	0.419192	0.380471	0.496633	0.341751	0.380471	0.574074	0.574074	0.574074	0.419192	0.419192	0.419192	0.457912	0.518519	0.518519	0.457912	0.574074	0.535354	0.419192	0.380471	0.419192	0.457912	0.341751
hsa-mir-367	0.296296	0.333333	0.296296	0.37037	0.333333	0.37037	0.333333	0.333333	0.37037	0.296296	0.37037	0.333333	0.37037	0.37037	0.37037	0.407407	0.444444	0.351852	0.37037	0.481481	0.407407	0.333333	0.37037	0.37037	0.37037	0.407407	0.407407	0.37037	0.37037	0.444444	0.37037	0.407407	0.444444	0.444444	0.407407	0.333333	0.333333	0.333333	0.444444	0.407407	0.407407	0.444444	0.37037	0.37037	0.537037	0.444444	0.314815	0.444444	0.444444
hsa-mir-372	0.407407	0.496633	0.407407	0.481481	0.535354	0.457912	0.457912	0.496633	0.496633	0.419192	0.444444	0.419192	0.380471	0.444444	0.407407	0.496633	0.535354	0.407407	0.444444	0.407407	0.30303	0.296296	0.457912	0.457912	0.457912	0.419192	0.481481	0.457912	0.419192	0.341751	0.37037	0.388889	0.444444	0.481481	0.419192	0.341751	0.341751	0.225589	0.333333	0.518519	0.518519	0.380471	0.444444	0.380471	0.380471	0.333333	0.37037	0.444444	0.496633
hsa-mir-373	0.380471	0.407407	0.380471	0.457912	0.419192	0.380471	0.37037	0.341751	0.341751	0.419192	0.419192	0.380471	0.333333	0.333333	0.333333	0.380471	0.341751	0.37037	0.30303	0.341751	0.341751	0.341751	0.419192	0.419192	0.419192	0.396605	0.496633	0.496633	0.341751	0.496633	0.407407	0.380471	0.380471	0.388889	0.419192	0.457912	0.457912	0.496633	0.535354	0.457912	0.444444	0.457912	0.380471	0.419192	0.407407	0.419192	0.30303	0.407407	0.341751
hsa-mir-375	0.496633	0.496633	0.496633	0.457912	0.496633	0.457912	0.457912	0.496633	0.496633	0.457912	0.457912	0.341751	0.432099	0.314815	0.314815	0.425926	0.553792	0.277778	0.277778	0.341751	0.30303	0.380471	0.380471	0.380471	0.380471	0.341751	0.419192	0.30303	0.472663	0.341751	0.35097	0.391534	0.380471	0.35097	0.341751	0.341751	0.341751	0.341751	0.341751	0.444444	0.444444	0.380471	0.553792	0.380471	0.553792	0.574074	0.391534	0.380471	0.380471
hsa-mir-376c	0.574074	0.574074	0.574074	0.574074	0.535354	0.574074	0.574074	0.574074	0.574074	0.612795	0.612795	0.496633	0.419192	0.407407	0.444444	0.496633	0.380471	0.37037	0.419192	0.457912	0.457912	0.419192	0.496633	0.496633	0.496633	0.496633	0.496633	0.496633	0.380471	0.496633	0.419192	0.419192	0.457912	0.419192	0.380471	0.457912	0.457912	0.457912	0.380471	0.380471	0.457912	0.419192	0.341751	0.419192	0.37037	0.535354	0.380471	0.419192	0.380471
hsa-mir-377	0.419192	0.419192	0.419192	0.457912	0.419192	0.457912	0.380471	0.496633	0.496633	0.457912	0.535354	0.380471	0.380471	0.37037	0.37037	0.37037	0.419192	0.333333	0.341751	0.341751	0.30303	0.380471	0.457912	0.457912	0.457912	0.535354	0.612795	0.612795	0.399832	0.457912	0.419192	0.380471	0.380471	0.380471	0.496633	0.380471	0.380471	0.380471	0.457912	0.444444	0.444444	0.518519	0.380471	0.419192	0.341751	0.380471	0.26431	0.407407	0.496633
hsa-mir-378a	0.496633	0.496633	0.496633	0.457912	0.457912	0.457912	0.496633	0.457912	0.457912	0.432099	0.380471	0.380471	0.535354	0.314815	0.314815	0.30303	0.30303	0.314815	0.351852	0.341751	0.341751	0.380471	0.496633	0.496633	0.496633	0.30787	0.380471	0.380471	0.419192	0.419192	0.391534	0.35097	0.380471	0.419192	0.457912	0.496633	0.496633	0.341751	0.457912	0.496633	0.37037	0.30303	0.553792	0.457912	0.457912	0.341751	0.457912	0.26431	0.457912
hsa-mir-379	0.457912	0.457912	0.457912	0.457912	0.419192	0.457912	0.419192	0.457912	0.457912	0.419192	0.419192	0.380471	0.380471	0.444444	0.444444	0.380471	0.419192	0.444444	0.457912	0.496633	0.496633	0.419192	0.380471	0.380471	0.380471	0.496633	0.535354	0.419192	0.30303	0.341751	0.496633	0.419192	0.380471	0.341751	0.612795	0.419192	0.419192	0.26431	0.419192	0.457912	0.37037	0.419192	0.457912	0.419192	0.496633	0.419192	0.341751	0.407407	0.419192
hsa-mir-381	0.361111	0.361111	0.361111	0.380471	0.380471	0.380471	0.419192	0.341751	0.380471	0.380471	0.457912	0.496633	0.472663	0.37037	0.351852	0.444444	0.432099	0.333333	0.380471	0.380471	0.341751	0.419192	0.419192	0.419192	0.419192	0.496633	0.419192	0.30303	0.380471	0.341751	0.391534	0.457912	0.419192	0.472663	0.496633	0.380471	0.380471	0.380471	0.341751	0.457912	0.341751	0.457912	0.432099	0.419192	0.472663	0.419192	0.457912	0.419192	0.341751
hsa-mir-382	0.407407	0.407407	0.407407	0.444444	0.407407	0.37037	0.444444	0.444444	0.444444	0.407407	0.444444	0.333333	0.37037	0.444444	0.481481	0.481481	0.425926	0.407407	0.407407	0.407407	0.407407	0.407407	0.407407	0.407407	0.407407	0.333333	0.296296	0.259259	0.259259	0.481481	0.407407	0.259259	0.296296	0.333333	0.407407	0.481481	0.481481	0.259259	0.407407	0.407407	0.407407	0.296296	0.296296	0.296296	0.388889	0.388889	0.296296	0.407407	0.444444
hsa-mir-423	0.432099	0.457912	0.432099	0.457912	0.457912	0.457912	0.419192	0.457912	0.457912	0.391534	0.535354	0.496633	0.419192	0.37037	0.37037	0.457912	0.457912	0.37037	0.37037	0.457912	0.457912	0.380471	0.457912	0.457912	0.457912	0.30303	0.419192	0.496633	0.419192	0.535354	0.432099	0.380471	0.419192	0.419192	0.419192	0.30303	0.30303	0.26431	0.341751	0.419192	0.574074	0.496633	0.457912	0.612795	0.513228	0.35097	0.457912	0.419192	0.651515
hsa-mir-424	0.457912	0.457912	0.457912	0.457912	0.457912	0.496633	0.496633	0.496633	0.496633	0.419192	0.380471	0.419192	0.419192	0.37037	0.37037	0.341751	0.457912	0.185185	0.419192	0.574074	0.341751	0.380471	0.535354	0.535354	0.535354	0.343364	0.341751	0.341751	0.535354	0.30303	0.341751	0.535354	0.496633	0.496633	0.457912	0.380471	0.380471	0.380471	0.535354	0.37037	0.37037	0.496633	0.457912	0.806397	0.30303	0.341751	0.419192	0.380471	0.341751
hsa-mir-429	0.481481	0.535354	0.481481	0.518519	0.518519	0.535354	0.535354	0.444444	0.457912	0.444444	0.535354	0.419192	0.341751	0.407407	0.407407	0.380471	0.444444	0.351852	0.380471	0.380471	0.380471	0.351852	0.37037	0.37037	0.37037	0.407407	0.444444	0.444444	0.444444	0.457912	0.432099	0.432099	0.407407	0.407407	0.407407	0.407407	0.407407	0.37037	0.37037	0.481481	0.481481	0.457912	0.407407	0.37037	0.444444	0.391534	0.277778	0.351852	0.380471
hsa-mir-432	0.419192	0.419192	0.419192	0.380471	0.380471	0.496633	0.419192	0.457912	0.457912	0.419192	0.419192	0.496633	0.419192	0.407407	0.444444	0.407407	0.341751	0.259259	0.419192	0.419192	0.26431	0.496633	0.419192	0.419192	0.419192	0.380471	0.496633	0.496633	0.380471	0.419192	0.419192	0.574074	0.457912	0.30303	0.496633	0.419192	0.419192	0.30303	0.259259	0.407407	0.407407	0.444444	0.380471	0.496633	0.333333	0.419192	0.419192	0.496633	0.457912
hsa-mir-451a	0.341751	0.419192	0.341751	0.341751	0.380471	0.380471	0.419192	0.380471	0.380471	0.341751	0.341751	0.419192	0.457912	0.518519	0.518519	0.457912	0.380471	0.481481	0.407407	0.457912	0.457912	0.457912	0.496633	0.496633	0.496633	0.30787	0.380471	0.380471	0.457912	0.496633	0.341751	0.457912	0.341751	0.419192	0.380471	0.457912	0.457912	0.380471	0.419192	0.407407	0.419192	0.407407	0.457912	0.457912	0.37037	0.380471	0.399832	0.481481	0.341751
hsa-mir-452	0.535354	0.535354	0.535354	0.496633	0.535354	0.535354	0.535354	0.496633	0.496633	0.535354	0.496633	0.380471	0.438552	0.444444	0.407407	0.407407	0.380471	0.259259	0.341751	0.380471	0.341751	0.535354	0.496633	0.496633	0.496633	0.380471	0.457912	0.419192	0.341751	0.496633	0.26431	0.419192	0.496633	0.419192	0.457912	0.457912	0.457912	0.457912	0.296296	0.341751	0.341751	0.419192	0.419192	0.457912	0.407407	0.419192	0.535354	0.535354	0.419192
hsa-mir-487b	0.419192	0.419192	0.419192	0.457912	0.419192	0.481481	0.419192	0.457912	0.419192	0.419192	0.380471	0.333333	0.444444	0.444444	0.481481	0.296296	0.37037	0.444444	0.333333	0.496633	0.496633	0.380471	0.496633	0.496633	0.496633	0.325617	0.37037	0.341751	0.380471	0.481481	0.419192	0.496633	0.407407	0.462963	0.407407	0.380471	0.380471	0.341751	0.380471	0.37037	0.37037	0.407407	0.333333	0.457912	0.380471	0.419192	0.361111	0.444444	0.457912
hsa-mir-494	0.457912	0.457912	0.457912	0.457912	0.457912	0.496633	0.496633	0.457912	0.419192	0.380471	0.419192	0.496633	0.535354	0.296296	0.296296	0.407407	0.380471	0.296296	0.380471	0.380471	0.341751	0.419192	0.535354	0.535354	0.535354	0.457912	0.380471	0.419192	0.341751	0.457912	0.380471	0.419192	0.419192	0.419192	0.496633	0.419192	0.419192	0.380471	0.37037	0.419192	0.457912	0.341751	0.419192	0.457912	0.457912	0.419192	0.535354	0.496633	0.496633
hsa-mir-495	0.432099	0.419192	0.432099	0.496633	0.457912	0.496633	0.419192	0.535354	0.535354	0.513228	0.457912	0.496633	0.574074	0.462963	0.462963	0.37037	0.380471	0.425926	0.341751	0.380471	0.380471	0.419192	0.535354	0.535354	0.535354	0.343364	0.419192	0.419192	0.432099	0.535354	0.513228	0.391534	0.380471	0.35097	0.419192	0.26431	0.26431	0.30303	0.341751	0.380471	0.341751	0.419192	0.35097	0.612795	0.35097	0.380471	0.35097	0.314815	0.457912
hsa-mir-497	0.472663	0.419192	0.472663	0.419192	0.457912	0.380471	0.380471	0.457912	0.457912	0.391534	0.457912	0.380471	0.496633	0.425926	0.425926	0.444444	0.432099	0.425926	0.37037	0.380471	0.380471	0.535354	0.419192	0.419192	0.419192	0.380471	0.457912	0.419192	0.341751	0.457912	0.472663	0.380471	0.419192	0.380471	0.457912	0.341751	0.341751	0.26431	0.26431	0.457912	0.388889	0.399832	0.341751	0.457912	0.457912	0.513228	0.477273	0.574074	0.419192
hsa-mir-499a	0.341751	0.457912	0.341751	0.419192	0.419192	0.380471	0.419192	0.419192	0.407407	0.419192	0.457912	0.457912	0.30303	0.518519	0.518519	0.380471	0.419192	0.481481	0.444444	0.457912	0.457912	0.496633	0.37037	0.37037	0.37037	0.37037	0.341751	0.333333	0.496633	0.457912	0.444444	0.496633	0.380471	0.341751	0.341751	0.380471	0.380471	0.341751	0.37037	0.555556	0.555556	0.407407	0.407407	0.419192	0.341751	0.407407	0.341751	0.444444	0.419192
hsa-mir-500a	0.30303	0.419192	0.30303	0.380471	0.419192	0.419192	0.419192	0.30303	0.30303	0.341751	0.380471	0.496633	0.496633	0.481481	0.481481	0.380471	0.341751	0.444444	0.535354	0.380471	0.341751	0.419192	0.457912	0.457912	0.457912	0.419192	0.496633	0.419192	0.457912	0.419192	0.37037	0.535354	0.535354	0.380471	0.457912	0.496633	0.496633	0.496633	0.419192	0.444444	0.444444	0.535354	0.419192	0.535354	0.37037	0.496633	0.28367	0.419192	0.341751
hsa-mir-501	0.432099	0.419192	0.432099	0.419192	0.457912	0.419192	0.380471	0.419192	0.380471	0.391534	0.419192	0.244949	0.553792	0.314815	0.314815	0.314815	0.391534	0.314815	0.30303	0.341751	0.225589	0.30303	0.457912	0.457912	0.457912	0.341751	0.30303	0.26431	0.553792	0.341751	0.277778	0.513228	0.419192	0.432099	0.26431	0.380471	0.380471	0.419192	0.341751	0.351852	0.351852	0.351852	0.310406	0.341751	0.351852	0.229277	0.380471	0.26431	0.30303
hsa-mir-507	0.380471	0.380471	0.380471	0.457912	0.419192	0.407407	0.407407	0.380471	0.419192	0.419192	0.457912	0.380471	0.612795	0.444444	0.481481	0.518519	0.457912	0.333333	0.407407	0.457912	0.341751	0.419192	0.341751	0.341751	0.341751	0.380471	0.419192	0.341751	0.496633	0.481481	0.333333	0.462963	0.535354	0.535354	0.37037	0.419192	0.419192	0.380471	0.496633	0.496633	0.419192	0.496633	0.457912	0.380471	0.462963	0.380471	0.380471	0.333333	0.380471
hsa-mir-512-1	0.380471	0.380471	0.380471	0.457912	0.419192	0.407407	0.407407	0.380471	0.419192	0.419192	0.457912	0.380471	0.612795	0.444444	0.481481	0.518519	0.457912	0.333333	0.407407	0.457912	0.341751	0.419192	0.341751	0.341751	0.341751	0.380471	0.419192	0.341751	0.496633	0.481481	0.333333	0.462963	0.535354	0.535354	0.37037	0.419192	0.419192	0.380471	0.496633	0.496633	0.419192	0.496633	0.457912	0.380471	0.462963	0.380471	0.380471	0.333333	0.380471
hsa-mir-512-2	0.496633	0.496633	0.496633	0.457912	0.496633	0.496633	0.457912	0.496633	0.496633	0.535354	0.496633	0.380471	0.419192	0.444444	0.407407	0.37037	0.380471	0.396605	0.53858	0.457912	0.341751	0.457912	0.419192	0.419192	0.419192	0.419192	0.457912	0.343364	0.496633	0.380471	0.37037	0.419192	0.535354	0.496633	0.343364	0.380471	0.380471	0.380471	0.28367	0.407407	0.407407	0.380471	0.419192	0.457912	0.343364	0.380471	0.457912	0.457912	0.457912
hsa-mir-515-1	0.496633	0.496633	0.496633	0.457912	0.496633	0.496633	0.457912	0.496633	0.496633	0.535354	0.496633	0.380471	0.419192	0.444444	0.407407	0.37037	0.380471	0.396605	0.53858	0.457912	0.341751	0.457912	0.419192	0.419192	0.419192	0.419192	0.457912	0.343364	0.496633	0.380471	0.37037	0.419192	0.535354	0.496633	0.343364	0.380471	0.380471	0.380471	0.28367	0.407407	0.407407	0.380471	0.419192	0.457912	0.343364	0.380471	0.457912	0.457912	0.457912
hsa-mir-515-2	0.472663	0.496633	0.472663	0.419192	0.457912	0.457912	0.457912	0.419192	0.496633	0.594356	0.496633	0.457912	0.419192	0.351852	0.37037	0.481481	0.380471	0.388889	0.419192	0.419192	0.30303	0.419192	0.380471	0.380471	0.380471	0.449846	0.457912	0.457912	0.380471	0.419192	0.513228	0.457912	0.419192	0.457912	0.496633	0.30303	0.30303	0.30303	0.37037	0.37037	0.37037	0.496633	0.594356	0.419192	0.472663	0.380471	0.391534	0.496633	0.419192
hsa-mir-520a	0.472663	0.419192	0.472663	0.341751	0.380471	0.419192	0.380471	0.419192	0.419192	0.452381	0.380471	0.419192	0.35097	0.388889	0.388889	0.444444	0.391534	0.296296	0.30303	0.30303	0.30303	0.341751	0.419192	0.419192	0.419192	0.419192	0.380471	0.341751	0.35097	0.341751	0.35097	0.594356	0.380471	0.391534	0.419192	0.30303	0.30303	0.26431	0.314815	0.351852	0.380471	0.351852	0.35097	0.457912	0.553792	0.35097	0.341751	0.380471	0.457912
hsa-mir-520b	0.419192	0.496633	0.419192	0.535354	0.457912	0.457912	0.457912	0.535354	0.496633	0.457912	0.496633	0.457912	0.457912	0.37037	0.37037	0.481481	0.380471	0.259259	0.457912	0.419192	0.28367	0.419192	0.380471	0.380471	0.380471	0.457912	0.496633	0.457912	0.457912	0.496633	0.341751	0.496633	0.419192	0.457912	0.457912	0.380471	0.380471	0.380471	0.419192	0.380471	0.419192	0.457912	0.496633	0.419192	0.518519	0.419192	0.457912	0.496633	0.535354
hsa-mir-520c	0.513228	0.457912	0.513228	0.535354	0.496633	0.496633	0.419192	0.457912	0.477273	0.513228	0.457912	0.496633	0.419192	0.333333	0.333333	0.477273	0.361111	0.296296	0.496633	0.419192	0.30303	0.419192	0.419192	0.419192	0.419192	0.496633	0.457912	0.457912	0.380471	0.380471	0.391534	0.419192	0.380471	0.341751	0.574074	0.341751	0.341751	0.341751	0.380471	0.419192	0.438552	0.496633	0.432099	0.457912	0.472663	0.457912	0.361111	0.380471	0.457912
hsa-mir-520d	0.419192	0.457912	0.419192	0.457912	0.457912	0.380471	0.419192	0.457912	0.419192	0.380471	0.419192	0.457912	0.341751	0.407407	0.407407	0.438552	0.391534	0.37037	0.481481	0.341751	0.341751	0.496633	0.341751	0.341751	0.341751	0.419192	0.380471	0.380471	0.391534	0.535354	0.341751	0.30303	0.341751	0.419192	0.419192	0.341751	0.341751	0.30303	0.314815	0.361111	0.314815	0.351852	0.419192	0.380471	0.444444	0.35097	0.380471	0.457912	0.419192
hsa-mir-520e	0.419192	0.496633	0.419192	0.457912	0.535354	0.457912	0.457912	0.457912	0.457912	0.496633	0.574074	0.419192	0.457912	0.37037	0.37037	0.380471	0.419192	0.407407	0.535354	0.574074	0.341751	0.419192	0.535354	0.535354	0.535354	0.457912	0.535354	0.380471	0.457912	0.380471	0.380471	0.574074	0.574074	0.535354	0.380471	0.457912	0.457912	0.457912	0.341751	0.457912	0.407407	0.419192	0.457912	0.496633	0.496633	0.341751	0.380471	0.496633	0.612795
hsa-mir-520f	0.407407	0.407407	0.407407	0.444444	0.444444	0.481481	0.407407	0.444444	0.444444	0.407407	0.444444	0.343364	0.272377	0.333333	0.333333	0.53858	0.343364	0.333333	0.414352	0.444444	0.444444	0.407407	0.296296	0.296296	0.296296	0.432099	0.378858	0.407407	0.290123	0.333333	0.481481	0.378858	0.333333	0.325617	0.378858	0.296296	0.296296	0.296296	0.414352	0.407407	0.407407	0.378858	0.378858	0.378858	0.444444	0.481481	0.259259	0.396605	0.37037
hsa-mir-520g	0.30303	0.380471	0.30303	0.341751	0.341751	0.380471	0.419192	0.30303	0.380471	0.30303	0.30303	0.419192	0.30303	0.296296	0.296296	0.407407	0.457912	0.259259	0.535354	0.535354	0.341751	0.419192	0.26431	0.26431	0.26431	0.380471	0.419192	0.457912	0.341751	0.380471	0.419192	0.419192	0.380471	0.30303	0.535354	0.341751	0.341751	0.341751	0.496633	0.30303	0.380471	0.457912	0.496633	0.380471	0.407407	0.419192	0.30303	0.333333	0.419192
hsa-mir-520h	0.419192	0.457912	0.419192	0.574074	0.419192	0.457912	0.419192	0.574074	0.535354	0.496633	0.496633	0.444444	0.333333	0.407407	0.407407	0.481481	0.425926	0.296296	0.444444	0.333333	0.30303	0.419192	0.341751	0.341751	0.341751	0.333333	0.419192	0.419192	0.419192	0.535354	0.407407	0.481481	0.37037	0.419192	0.419192	0.341751	0.341751	0.30303	0.37037	0.444444	0.457912	0.444444	0.457912	0.481481	0.518519	0.407407	0.419192	0.481481	0.419192
hsa-mir-523	0.496633	0.496633	0.496633	0.419192	0.457912	0.457912	0.457912	0.496633	0.496633	0.513228	0.457912	0.457912	0.35097	0.314815	0.314815	0.481481	0.419192	0.351852	0.380471	0.341751	0.26431	0.380471	0.419192	0.419192	0.419192	0.574074	0.535354	0.419192	0.419192	0.380471	0.513228	0.391534	0.341751	0.380471	0.496633	0.341751	0.341751	0.30303	0.341751	0.457912	0.37037	0.341751	0.553792	0.496633	0.432099	0.419192	0.432099	0.419192	0.341751
hsa-mir-525	0.496633	0.496633	0.496633	0.535354	0.457912	0.457912	0.457912	0.535354	0.496633	0.496633	0.457912	0.457912	0.380471	0.37037	0.37037	0.481481	0.457912	0.333333	0.444444	0.341751	0.30303	0.419192	0.457912	0.457912	0.457912	0.457912	0.457912	0.457912	0.457912	0.496633	0.444444	0.341751	0.380471	0.457912	0.419192	0.380471	0.380471	0.341751	0.341751	0.444444	0.444444	0.333333	0.496633	0.496633	0.518519	0.341751	0.457912	0.496633	0.419192
hsa-mir-526a-1	0.419192	0.496633	0.419192	0.535354	0.457912	0.419192	0.457912	0.535354	0.496633	0.457912	0.457912	0.457912	0.30303	0.37037	0.37037	0.438552	0.361111	0.259259	0.444444	0.30303	0.28367	0.419192	0.380471	0.380471	0.380471	0.272377	0.457912	0.457912	0.457912	0.496633	0.341751	0.30303	0.380471	0.457912	0.419192	0.380471	0.380471	0.341751	0.341751	0.30303	0.419192	0.30303	0.496633	0.341751	0.341751	0.30303	0.457912	0.496633	0.419192
hsa-mir-526a-2	0.535354	0.535354	0.535354	0.457912	0.496633	0.496633	0.496633	0.535354	0.535354	0.535354	0.457912	0.457912	0.380471	0.481481	0.481481	0.518519	0.496633	0.37037	0.407407	0.407407	0.407407	0.419192	0.380471	0.380471	0.380471	0.535354	0.457912	0.444444	0.341751	0.37037	0.425926	0.351852	0.380471	0.37037	0.419192	0.296296	0.296296	0.26431	0.444444	0.419192	0.37037	0.341751	0.419192	0.457912	0.518519	0.407407	0.380471	0.481481	0.333333
hsa-mir-526b	0.333333	0.333333	0.333333	0.333333	0.296296	0.341751	0.296296	0.333333	0.333333	0.30303	0.30303	0.444444	0.380471	0.518519	0.518519	0.341751	0.380471	0.481481	0.419192	0.457912	0.457912	0.419192	0.26431	0.26431	0.26431	0.396605	0.518519	0.518519	0.380471	0.457912	0.351852	0.425926	0.380471	0.380471	0.444444	0.457912	0.457912	0.380471	0.444444	0.592593	0.592593	0.555556	0.341751	0.407407	0.555556	0.37037	0.457912	0.457912	0.457912
hsa-mir-9-1	0.333333	0.333333	0.333333	0.333333	0.296296	0.341751	0.296296	0.333333	0.333333	0.30303	0.30303	0.444444	0.380471	0.518519	0.518519	0.341751	0.380471	0.481481	0.419192	0.457912	0.457912	0.419192	0.26431	0.26431	0.26431	0.396605	0.518519	0.518519	0.380471	0.457912	0.351852	0.425926	0.380471	0.380471	0.444444	0.457912	0.457912	0.380471	0.444444	0.592593	0.592593	0.555556	0.341751	0.407407	0.555556	0.37037	0.457912	0.457912	0.457912
hsa-mir-9-2	0.444444	0.444444	0.444444	0.419192	0.444444	0.518519	0.407407	0.407407	0.407407	0.457912	0.496633	0.333333	0.481481	0.407407	0.407407	0.407407	0.419192	0.37037	0.380471	0.457912	0.333333	0.341751	0.457912	0.457912	0.457912	0.361111	0.407407	0.30303	0.444444	0.37037	0.444444	0.457912	0.496633	0.496633	0.419192	0.380471	0.380471	0.380471	0.457912	0.496633	0.592593	0.380471	0.457912	0.380471	0.407407	0.407407	0.37037	0.407407	0.341751
hsa-mir-92a-1	0.380471	0.535354	0.380471	0.419192	0.535354	0.419192	0.535354	0.380471	0.457912	0.457912	0.496633	0.30303	0.380471	0.407407	0.407407	0.380471	0.419192	0.37037	0.380471	0.457912	0.380471	0.457912	0.457912	0.457912	0.457912	0.457912	0.380471	0.30303	0.341751	0.341751	0.444444	0.457912	0.496633	0.496633	0.419192	0.496633	0.496633	0.380471	0.457912	0.496633	0.574074	0.380471	0.457912	0.380471	0.333333	0.380471	0.419192	0.380471	0.457912
hsa-mir-92a-2	0.535354	0.535354	0.535354	0.535354	0.535354	0.535354	0.574074	0.496633	0.496633	0.535354	0.535354	0.457912	0.419192	0.444444	0.481481	0.457912	0.419192	0.407407	0.419192	0.457912	0.457912	0.496633	0.496633	0.496633	0.496633	0.457912	0.496633	0.419192	0.457912	0.419192	0.444444	0.457912	0.457912	0.457912	0.457912	0.419192	0.419192	0.419192	0.535354	0.496633	0.457912	0.419192	0.419192	0.380471	0.30303	0.457912	0.322391	0.30303	0.419192
hsa-mir-92b	0.333333	0.333333	0.333333	0.333333	0.296296	0.341751	0.296296	0.333333	0.333333	0.30303	0.30303	0.444444	0.380471	0.518519	0.518519	0.341751	0.380471	0.481481	0.419192	0.457912	0.457912	0.419192	0.26431	0.26431	0.26431	0.396605	0.518519	0.518519	0.380471	0.457912	0.351852	0.425926	0.380471	0.380471	0.444444	0.457912	0.457912	0.380471	0.444444	0.592593	0.592593	0.555556	0.341751	0.407407	0.555556	0.37037	0.457912	0.457912	0.457912
hsa-mir-9-3	0.457912	0.457912	0.457912	0.419192	0.419192	0.380471	0.457912	0.457912	0.457912	0.496633	0.457912	0.380471	0.391534	0.333333	0.333333	0.380471	0.553792	0.37037	0.419192	0.419192	0.380471	0.419192	0.457912	0.457912	0.457912	0.457912	0.419192	0.457912	0.535354	0.457912	0.472663	0.391534	0.30303	0.341751	0.419192	0.341751	0.341751	0.341751	0.419192	0.380471	0.419192	0.444444	0.380471	0.457912	0.407407	0.391534	0.432099	0.457912	0.496633
hsa-mir-95	0.922559	0.922559	0.922559	0.883838	0.922559	0.845118	0.883838	0.883838	0.883838	0.845118	0.845118	0.496633	0.419192	0.333333	0.333333	0.419192	0.419192	0.296296	0.380471	0.574074	0.574074	0.496633	0.457912	0.457912	0.457912	0.419192	0.380471	0.419192	0.535354	0.457912	0.419192	0.341751	0.457912	0.419192	0.380471	0.419192	0.419192	0.419192	0.380471	0.407407	0.407407	0.341751	0.341751	0.419192	0.407407	0.419192	0.496633	0.535354	0.535354
hsa-mir-98	0.380471	0.457912	0.380471	0.457912	0.457912	0.457912	0.457912	0.457912	0.419192	0.380471	0.574074	0.845118	0.457912	0.37037	0.37037	0.419192	0.380471	0.407407	0.703704	0.30303	0.26431	0.419192	0.574074	0.574074	0.574074	0.535354	0.457912	0.438552	0.457912	0.419192	0.457912	0.419192	0.457912	0.419192	0.457912	0.496633	0.496633	0.341751	0.341751	0.496633	0.341751	0.535354	0.457912	0.457912	0.341751	0.380471	0.419192	0.380471	0.535354
hsa-mir-99b	0.496633	0.496633	0.496633	0.419192	0.457912	0.574074	0.496633	0.496633	0.496633	0.457912	0.419192	0.30303	0.380471	0.425926	0.425926	0.380471	0.432099	0.462963	0.496633	0.574074	0.574074	0.496633	0.457912	0.457912	0.457912	0.341751	0.419192	0.535354	0.391534	0.457912	0.432099	0.380471	0.419192	0.419192	0.419192	0.457912	0.457912	0.380471	0.407407	0.380471	0.419192	0.419192	0.380471	0.341751	0.513228	0.419192	0.574074	0.496633	0.457912
hsa-mir-31	0.457912	0.457912	0.457912	0.457912	0.496633	0.380471	0.496633	0.457912	0.457912	0.457912	0.419192	0.496633	0.457912	0.333333	0.333333	0.333333	0.380471	0.296296	0.444444	0.574074	0.574074	0.419192	0.457912	0.457912	0.457912	0.30787	0.419192	0.419192	0.496633	0.419192	0.457912	0.457912	0.341751	0.380471	0.341751	0.457912	0.457912	0.30303	0.419192	0.457912	0.37037	0.380471	0.341751	0.30303	0.407407	0.419192	0.30303	0.341751	0.496633
hsa-mir-184	0.380471	0.496633	0.380471	0.496633	0.535354	0.457912	0.419192	0.457912	0.496633	0.535354	0.535354	0.496633	0.419192	0.333333	0.333333	0.444444	0.419192	0.296296	0.457912	0.457912	0.341751	0.457912	0.457912	0.457912	0.457912	0.419192	0.457912	0.341751	0.457912	0.496633	0.37037	0.457912	0.457912	0.496633	0.341751	0.612795	0.612795	0.341751	0.419192	0.333333	0.380471	0.407407	0.496633	0.419192	0.30303	0.477273	0.380471	0.457912	0.380471
hsa-mir-370	0.380471	0.419192	0.380471	0.419192	0.419192	0.380471	0.457912	0.380471	0.380471	0.380471	0.496633	0.961279	0.380471	0.37037	0.37037	0.380471	0.341751	0.37037	0.703704	0.380471	0.26431	0.496633	0.496633	0.496633	0.496633	0.457912	0.477273	0.477273	0.380471	0.341751	0.496633	0.457912	0.419192	0.380471	0.457912	0.496633	0.496633	0.457912	0.380471	0.419192	0.341751	0.496633	0.419192	0.457912	0.296296	0.380471	0.380471	0.333333	0.574074
hsa-mir-99a	0.296296	0.341751	0.296296	0.457912	0.380471	0.419192	0.380471	0.457912	0.341751	0.37037	0.457912	0.457912	0.425926	0.444444	0.444444	0.814815	0.611111	0.444444	0.419192	0.380471	0.37037	0.457912	0.457912	0.457912	0.457912	0.496633	0.419192	0.380471	0.380471	0.496633	0.333333	0.388889	0.407407	0.407407	0.457912	0.496633	0.496633	0.457912	0.380471	0.419192	0.407407	0.380471	0.481481	0.407407	0.333333	0.496633	0.419192	0.380471	0.419192
hsa-mir-93	0.457912	0.457912	0.457912	0.419192	0.419192	0.419192	0.496633	0.457912	0.457912	0.457912	0.419192	0.419192	0.380471	0.407407	0.407407	0.333333	0.457912	0.37037	0.444444	0.380471	0.380471	0.535354	0.457912	0.457912	0.457912	0.535354	0.496633	0.496633	0.322391	0.496633	0.457912	0.380471	0.341751	0.419192	0.457912	0.419192	0.419192	0.419192	0.341751	0.419192	0.407407	0.341751	0.419192	0.457912	0.407407	0.419192	0.380471	0.419192	0.457912
hsa-mir-433	0.444444	0.444444	0.444444	0.444444	0.444444	0.419192	0.407407	0.481481	0.481481	0.407407	0.444444	0.457912	0.496633	0.444444	0.481481	0.407407	0.388889	0.37037	0.444444	0.419192	0.419192	0.419192	0.407407	0.407407	0.407407	0.30303	0.37037	0.380471	0.457912	0.444444	0.407407	0.419192	0.419192	0.457912	0.444444	0.419192	0.419192	0.380471	0.419192	0.457912	0.444444	0.444444	0.30303	0.444444	0.518519	0.481481	0.457912	0.37037	0.419192
hsa-mir-96	0.444444	0.444444	0.444444	0.481481	0.481481	0.407407	0.407407	0.481481	0.481481	0.407407	0.407407	0.457912	0.290123	0.481481	0.481481	0.407407	0.391534	0.444444	0.407407	0.457912	0.457912	0.407407	0.407407	0.407407	0.407407	0.432099	0.457912	0.457912	0.333333	0.419192	1	0.333333	0.341751	0.391534	0.457912	0.341751	0.341751	0.296296	0.444444	0.481481	0.481481	0.333333	0.407407	0.444444	0.407407	0.391534	0.391534	0.425926	0.380471
hsa-mir-128-1	0.496633	0.535354	0.496633	0.496633	0.457912	0.419192	0.535354	0.535354	0.535354	0.535354	0.535354	0.496633	0.535354	0.407407	0.407407	0.496633	0.496633	0.37037	0.419192	0.535354	0.496633	0.419192	0.380471	0.380471	0.380471	0.496633	0.535354	0.535354	0.457912	0.457912	0.341751	0.457912	0.612795	0.496633	0.457912	0.457912	0.457912	0.457912	0.419192	0.419192	0.380471	0.612795	0.380471	0.457912	0.341751	0.380471	0.457912	0.457912	0.419192
hsa-mir-153-2	0.37037	0.457912	0.37037	0.496633	0.419192	0.496633	0.457912	0.457912	0.457912	0.457912	0.457912	0.380471	0.380471	0.518519	0.518519	0.419192	0.419192	0.444444	0.333333	0.419192	0.419192	0.419192	0.341751	0.341751	0.341751	0.396605	0.407407	0.407407	0.535354	0.535354	0.481481	0.333333	0.333333	0.314815	0.407407	0.419192	0.419192	0.380471	0.457912	0.962963	0.962963	0.481481	0.407407	0.380471	0.592593	0.380471	0.419192	0.407407	0.380471
hsa-mir-135b	0.457912	0.457912	0.457912	0.496633	0.496633	0.535354	0.457912	0.457912	0.457912	0.457912	0.457912	0.419192	0.457912	0.407407	0.444444	0.444444	0.419192	0.37037	0.407407	0.496633	0.496633	0.535354	0.380471	0.380471	0.380471	0.419192	0.496633	0.496633	0.457912	0.496633	0.380471	0.30303	0.380471	0.419192	0.419192	0.457912	0.457912	0.419192	0.341751	0.419192	0.380471	0.37037	0.419192	0.535354	0.407407	0.419192	0.477273	0.341751	0.419192
hsa-mir-338	0.391534	0.419192	0.391534	0.419192	0.419192	0.380471	0.419192	0.457912	0.419192	0.411817	0.457912	0.30303	0.472663	0.277778	0.277778	0.457912	0.419192	0.277778	0.314815	0.380471	0.380471	0.419192	0.341751	0.341751	0.341751	0.396605	0.419192	0.496633	0.432099	0.457912	0.35097	0.310406	0.30303	0.310406	0.341751	0.380471	0.380471	0.341751	0.380471	0.341751	0.380471	0.314815	0.310406	0.30303	0.432099	0.472663	0.35097	0.26431	0.457912
hsa-mir-488	0.457912	0.407407	0.457912	0.407407	0.37037	0.419192	0.37037	0.444444	0.444444	0.419192	0.37037	0.37037	0.457912	0.444444	0.444444	0.425926	0.380471	0.333333	0.333333	0.444444	0.380471	0.333333	0.380471	0.380471	0.380471	0.396605	0.419192	0.419192	0.341751	0.380471	0.37037	0.457912	0.380471	0.496633	0.444444	0.341751	0.341751	0.333333	0.37037	0.555556	0.555556	0.407407	0.407407	0.419192	0.481481	0.419192	0.322391	0.380471	0.496633
hsa-mir-302d	0.419192	0.419192	0.419192	0.496633	0.457912	0.419192	0.419192	0.419192	0.419192	0.419192	0.457912	0.341751	0.457912	0.333333	0.333333	0.26431	0.391534	0.296296	0.380471	0.457912	0.457912	0.26431	0.419192	0.419192	0.419192	0.535354	0.496633	0.419192	0.380471	0.457912	0.30303	0.380471	0.457912	0.496633	0.535354	0.457912	0.457912	0.26431	0.30303	0.457912	0.419192	0.380471	0.30303	0.419192	0.30303	0.457912	0.341751	0.380471	0.419192
hsa-mir-383	0.457912	0.496633	0.457912	0.419192	0.496633	0.457912	0.457912	0.419192	0.419192	0.419192	0.419192	0.341751	1	0.351852	0.351852	0.388889	0.634921	0.351852	0.457912	0.419192	0.419192	0.457912	0.496633	0.496633	0.496633	0.457912	0.457912	0.496633	0.341751	0.419192	0.290123	0.391534	0.457912	0.419192	0.341751	0.457912	0.457912	0.457912	0.341751	0.380471	0.419192	0.351852	0.472663	0.535354	0.432099	0.380471	0.432099	0.419192	0.341751
hsa-mir-101-2	0.496633	0.496633	0.496633	0.496633	0.457912	0.496633	0.457912	0.496633	0.496633	0.496633	0.496633	0.777778	0.351852	0.407407	0.407407	0.37037	0.419192	0.407407	0.962963	0.444444	0.444444	0.496633	0.380471	0.380471	0.380471	0.419192	0.462963	0.462963	0.341751	0.341751	0.37037	0.380471	0.419192	0.380471	0.419192	0.37037	0.37037	0.380471	0.37037	0.351852	0.351852	0.535354	0.388889	0.535354	0.407407	0.37037	0.444444	0.407407	0.444444
hsa-mir-10a	0.35097	0.380471	0.35097	0.407407	0.380471	0.380471	0.380471	0.37037	0.341751	0.513228	0.37037	0.30303	0.388889	0.462963	0.462963	0.333333	0.419192	0.425926	0.333333	0.419192	0.419192	0.419192	0.37037	0.37037	0.37037	0.444444	0.407407	0.380471	0.407407	0.481481	0.513228	0.391534	0.37037	0.444444	0.333333	0.444444	0.444444	0.444444	0.37037	0.481481	0.535354	0.407407	0.35097	0.341751	0.37037	0.472663	0.30303	0.296296	0.333333
hsa-mir-149	0.380471	0.419192	0.380471	0.380471	0.419192	0.380471	0.380471	0.419192	0.361111	0.432099	0.341751	0.341751	0.535354	0.333333	0.333333	0.419192	0.341751	0.259259	0.444444	0.457912	0.457912	0.341751	0.419192	0.419192	0.419192	0.361111	0.380471	0.380471	0.535354	0.457912	0.341751	0.419192	0.380471	0.380471	0.30303	0.380471	0.380471	0.380471	0.380471	0.380471	0.535354	0.388889	0.341751	0.380471	0.419192	0.380471	0.399832	0.341751	0.341751
hsa-mir-510	0.388889	0.407407	0.388889	0.333333	0.37037	0.333333	0.37037	0.333333	0.37037	0.388889	0.333333	0.37037	0.322391	0.444444	0.444444	0.481481	0.296296	0.37037	0.407407	0.444444	0.444444	0.37037	0.225589	0.225589	0.225589	0.325617	0.37037	0.37037	0.333333	0.37037	0.333333	0.314815	0.296296	0.296296	0.28367	0.37037	0.37037	0.30303	0.399832	0.296296	0.481481	0.30303	0.462963	0.26431	0.425926	0.351852	0.37037	0.37037	0.399832
hsa-mir-516a-1	0.388889	0.407407	0.388889	0.333333	0.37037	0.333333	0.37037	0.333333	0.37037	0.388889	0.333333	0.37037	0.322391	0.444444	0.444444	0.481481	0.296296	0.37037	0.407407	0.444444	0.444444	0.37037	0.225589	0.225589	0.225589	0.325617	0.37037	0.37037	0.333333	0.37037	0.333333	0.314815	0.296296	0.296296	0.28367	0.37037	0.37037	0.30303	0.399832	0.296296	0.481481	0.30303	0.462963	0.26431	0.425926	0.351852	0.37037	0.37037	0.399832
hsa-mir-516a-2	0.341751	0.457912	0.341751	0.341751	0.419192	0.380471	0.419192	0.380471	0.419192	0.380471	0.419192	0.419192	0.322391	0.407407	0.407407	0.341751	0.30303	0.407407	0.341751	0.380471	0.322391	0.380471	0.341751	0.341751	0.341751	0.30787	0.419192	0.419192	0.380471	0.341751	0.380471	0.341751	0.380471	0.457912	0.419192	0.535354	0.535354	0.419192	0.399832	0.26431	0.496633	0.380471	0.457912	0.30303	0.380471	0.28367	0.399832	0.419192	0.399832
hsa-mir-516b-1	0.341751	0.457912	0.341751	0.341751	0.419192	0.380471	0.419192	0.380471	0.419192	0.380471	0.419192	0.419192	0.322391	0.407407	0.407407	0.341751	0.30303	0.407407	0.341751	0.380471	0.322391	0.380471	0.341751	0.341751	0.341751	0.30787	0.419192	0.419192	0.380471	0.341751	0.380471	0.341751	0.380471	0.457912	0.419192	0.535354	0.535354	0.419192	0.399832	0.26431	0.496633	0.380471	0.457912	0.30303	0.380471	0.28367	0.399832	0.419192	0.399832
hsa-mir-516b-2	0.48534	0.48534	0.48534	0.520833	0.48534	0.414352	0.48534	0.520833	0.520833	0.48534	0.556327	0.419192	0.399832	0.481481	0.481481	0.457912	0.396605	0.333333	0.380471	0.496633	0.449846	0.419192	0.341751	0.341751	0.341751	0.325617	0.378858	0.535354	0.30787	0.457912	0.380471	0.30303	0.574074	0.341751	0.496633	0.30303	0.30303	0.26431	0.378858	0.343364	0.325617	0.380471	0.30787	0.419192	0.396605	0.341751	0.325617	0.396605	0.419192
hsa-mir-7-1	0.48534	0.48534	0.48534	0.520833	0.48534	0.419192	0.48534	0.520833	0.520833	0.48534	0.556327	0.343364	0.380471	0.407407	0.407407	0.496633	0.419192	0.290123	0.325617	0.496633	0.449846	0.396605	0.419192	0.419192	0.419192	0.378858	0.380471	0.535354	0.30787	0.457912	0.341751	0.419192	0.457912	0.419192	0.496633	0.272377	0.272377	0.26431	0.378858	0.37037	0.37037	0.419192	0.341751	0.496633	0.396605	0.380471	0.341751	0.396605	0.378858
hsa-mir-7-2	0.48534	0.48534	0.48534	0.520833	0.48534	0.414352	0.48534	0.520833	0.520833	0.48534	0.556327	0.343364	0.361111	0.325617	0.325617	0.30787	0.396605	0.290123	0.325617	0.449846	0.449846	0.396605	0.30787	0.30787	0.30787	0.325617	0.378858	0.30787	0.30787	0.449846	0.325617	0.183642	0.343364	0.30787	0.414352	0.272377	0.272377	0.236883	0.378858	0.343364	0.325617	0.361111	0.30787	0.290123	0.396605	0.325617	0.325617	0.396605	0.378858
hsa-mir-7-3	0.419192	0.419192	0.419192	0.457912	0.419192	0.341751	0.380471	0.419192	0.419192	0.419192	0.457912	0.496633	0.535354	0.444444	0.444444	0.496633	0.496633	0.333333	0.407407	0.457912	0.457912	0.419192	0.419192	0.419192	0.419192	0.341751	0.419192	0.496633	0.457912	0.419192	0.457912	0.380471	0.419192	0.30303	0.574074	0.380471	0.380471	0.380471	0.419192	0.535354	0.444444	0.444444	0.457912	0.457912	0.518519	0.457912	0.28367	0.296296	0.496633
hsa-mir-196b	0.419192	0.419192	0.419192	0.380471	0.419192	0.419192	0.419192	0.419192	0.380471	0.380471	0.457912	0.457912	0.457912	0.444444	0.444444	0.380471	0.380471	0.444444	0.37037	0.419192	0.419192	0.496633	0.535354	0.535354	0.535354	0.380471	0.419192	0.380471	0.380471	0.341751	0.341751	0.380471	0.457912	0.457912	0.535354	0.457912	0.457912	0.380471	0.457912	0.518519	0.518519	0.457912	0.457912	0.496633	0.341751	0.419192	0.341751	0.419192	0.457912
hsa-mir-363	0.472663	0.380471	0.472663	0.341751	0.341751	0.380471	0.37037	0.341751	0.341751	0.513228	0.341751	0.444444	0.432099	0.388889	0.388889	0.407407	0.314815	0.314815	0.62963	0.37037	0.37037	0.380471	0.341751	0.341751	0.341751	0.325617	0.341751	0.333333	0.481481	0.419192	0.333333	0.391534	0.30303	0.35097	0.380471	0.37037	0.37037	0.30303	0.341751	0.407407	0.37037	0.388889	0.351852	0.341751	0.35097	0.35097	0.333333	0.333333	0.341751
hsa-mir-514a-1	0.472663	0.380471	0.472663	0.341751	0.341751	0.380471	0.37037	0.341751	0.341751	0.513228	0.341751	0.444444	0.432099	0.388889	0.388889	0.407407	0.314815	0.314815	0.62963	0.37037	0.37037	0.380471	0.341751	0.341751	0.341751	0.325617	0.341751	0.333333	0.481481	0.419192	0.333333	0.391534	0.30303	0.35097	0.380471	0.37037	0.37037	0.30303	0.341751	0.407407	0.37037	0.388889	0.351852	0.341751	0.35097	0.35097	0.333333	0.333333	0.341751
hsa-mir-514a-2	0.472663	0.380471	0.472663	0.341751	0.341751	0.380471	0.37037	0.341751	0.341751	0.513228	0.341751	0.444444	0.432099	0.388889	0.388889	0.407407	0.314815	0.314815	0.62963	0.37037	0.37037	0.380471	0.341751	0.341751	0.341751	0.325617	0.341751	0.333333	0.481481	0.419192	0.333333	0.391534	0.30303	0.35097	0.380471	0.37037	0.37037	0.30303	0.341751	0.407407	0.37037	0.388889	0.351852	0.341751	0.35097	0.35097	0.333333	0.333333	0.341751
hsa-mir-514a-3	0.388889	0.333333	0.388889	0.37037	0.333333	0.444444	0.37037	0.333333	0.296296	0.314815	0.333333	0.333333	0.37037	0.407407	0.444444	0.444444	0.444444	0.37037	0.444444	0.37037	0.37037	0.407407	0.407407	0.407407	0.407407	0.290123	0.333333	0.481481	0.296296	0.444444	0.388889	0.388889	0.333333	0.351852	0.407407	0.333333	0.333333	0.296296	0.296296	0.407407	0.407407	0.407407	0.277778	0.407407	0.37037	0.351852	0.37037	0.333333	0.37037
hsa-mir-498	0.457912	0.457912	0.457912	0.380471	0.419192	0.457912	0.419192	0.419192	0.419192	0.419192	0.419192	0.380471	0.419192	0.481481	0.481481	0.457912	0.535354	0.444444	0.341751	0.496633	0.457912	0.457912	0.380471	0.380471	0.380471	0.419192	0.496633	0.30303	0.380471	0.496633	0.37037	0.341751	0.457912	0.457912	0.496633	0.457912	0.457912	0.380471	0.444444	0.481481	0.496633	0.419192	0.496633	0.496633	0.407407	0.341751	0.341751	0.380471	0.380471
hsa-mir-193b	0.457912	0.457912	0.457912	0.496633	0.457912	0.419192	0.419192	0.457912	0.457912	0.535354	0.612795	0.496633	0.496633	0.333333	0.333333	0.496633	0.419192	0.259259	0.457912	0.457912	0.380471	0.380471	0.380471	0.380471	0.380471	0.380471	0.457912	0.380471	0.419192	0.496633	0.496633	0.341751	0.457912	0.419192	0.496633	0.496633	0.496633	0.26431	0.535354	0.37037	0.380471	0.444444	0.380471	0.574074	0.407407	0.457912	0.380471	0.30303	0.457912
hsa-mir-449a	0.380471	0.419192	0.380471	0.419192	0.419192	0.419192	0.380471	0.380471	0.419192	0.457912	0.535354	0.496633	0.574074	0.333333	0.37037	0.535354	0.457912	0.333333	0.457912	0.457912	0.30303	0.341751	0.341751	0.341751	0.341751	0.457912	0.457912	0.380471	0.380471	0.457912	0.419192	0.457912	0.457912	0.380471	0.457912	0.496633	0.496633	0.30303	0.496633	0.341751	0.419192	0.535354	0.380471	0.535354	0.419192	0.419192	0.380471	0.30303	0.380471
hsa-mir-449b	0.457912	0.457912	0.457912	0.496633	0.457912	0.535354	0.496633	0.457912	0.535354	0.419192	0.457912	0.457912	0.419192	0.333333	0.333333	0.419192	0.457912	0.296296	0.419192	0.380471	0.380471	0.457912	0.457912	0.457912	0.457912	0.457912	0.457912	0.457912	0.457912	0.419192	0.407407	0.380471	0.380471	0.341751	0.457912	0.457912	0.457912	0.419192	0.574074	0.407407	0.419192	0.380471	0.380471	0.419192	0.481481	0.496633	0.380471	0.380471	0.612795
hsa-mir-194-2	0.380471	0.380471	0.380471	0.380471	0.419192	0.380471	0.380471	0.341751	0.341751	0.380471	0.380471	0.380471	0.419192	0.407407	0.407407	0.380471	0.419192	0.37037	0.341751	0.419192	0.341751	0.496633	0.535354	0.535354	0.535354	0.380471	0.419192	0.419192	0.419192	0.419192	0.333333	0.574074	0.380471	0.457912	0.30303	0.457912	0.457912	0.496633	0.380471	0.419192	0.457912	0.407407	0.380471	0.457912	0.444444	0.457912	0.341751	0.407407	0.380471
hsa-mir-659	0.513228	0.457912	0.513228	0.380471	0.457912	0.419192	0.457912	0.419192	0.419192	0.553792	0.419192	0.496633	0.419192	0.314815	0.314815	0.419192	0.472663	0.259259	0.419192	0.496633	0.496633	0.477273	0.419192	0.419192	0.419192	0.419192	0.496633	0.496633	0.472663	0.341751	0.30303	1	0.496633	0.513228	0.419192	0.419192	0.419192	0.380471	0.341751	0.333333	0.380471	0.535354	0.535354	0.496633	0.432099	0.380471	0.26431	0.407407	0.380471
hsa-mir-129-1	0.37037	0.37037	0.37037	0.407407	0.407407	0.333333	0.37037	0.37037	0.37037	0.37037	0.37037	0.333333	0.351852	0.407407	0.407407	0.407407	0.407407	0.37037	0.444444	0.407407	0.407407	0.481481	0.37037	0.37037	0.37037	0.333333	0.407407	0.407407	0.296296	0.444444	0.62963	0.314815	0.444444	0.296296	0.37037	0.296296	0.296296	0.259259	0.444444	0.333333	0.333333	0.444444	0.407407	0.333333	0.481481	0.555556	0.37037	0.407407	0.407407
hsa-mir-139	0.351852	0.37037	0.351852	0.37037	0.37037	0.296296	0.333333	0.333333	0.37037	0.388889	0.259259	0.333333	0.296296	0.407407	0.407407	0.333333	0.407407	0.37037	0.37037	0.407407	0.333333	0.296296	0.333333	0.333333	0.333333	0.444444	0.444444	0.444444	0.444444	0.296296	0.407407	0.333333	0.444444	0.407407	0.333333	0.296296	0.296296	0.296296	0.37037	0.333333	0.333333	0.37037	0.351852	0.296296	0.37037	0.314815	0.333333	0.333333	0.333333
hsa-mir-421	0.386667	0.386667	0.386667	0.420741	0.386667	0.420741	0.420741	0.352593	0.352593	0.386667	0.386667	0.25037	0.318519	0.36963	0.335556	0.318519	0.25037	0.301481	0.301481	0.335556	0.335556	0.335556	0.318519	0.318519	0.318519	0.284444	0.284444	0.25037	0.25037	0.301481	0.403704	0.233333	0.25037	0.25037	0.318519	0.301481	0.301481	0.148148	0.352593	0.352593	0.335556	0.301481	0.25037	0.267407	0.335556	0.488889	0.284444	0.318519	0.386667
hsa-mir-658	0.37037	0.37037	0.37037	0.37037	0.333333	0.407407	0.333333	0.37037	0.37037	0.407407	0.444444	0.37037	0.444444	0.481481	0.481481	0.518519	0.351852	0.444444	0.444444	0.444444	0.407407	0.37037	0.407407	0.407407	0.407407	0.407407	0.444444	0.333333	0.37037	0.407407	0.37037	0.351852	0.407407	0.407407	0.481481	0.37037	0.37037	0.296296	0.333333	0.407407	0.37037	0.518519	0.481481	0.333333	0.407407	0.37037	0.444444	0.481481	0.407407
hsa-mir-137	0.419192	0.419192	0.419192	0.341751	0.380471	0.341751	0.380471	0.380471	0.380471	0.419192	0.341751	0.380471	0.419192	0.333333	0.333333	0.419192	0.419192	0.296296	0.30303	0.380471	0.380471	0.341751	0.380471	0.380471	0.380471	0.380471	0.341751	0.341751	0.496633	0.457912	0.314815	0.30303	0.341751	0.35097	0.574074	0.457912	0.457912	0.419192	0.457912	0.535354	0.444444	0.496633	0.380471	0.535354	0.407407	0.432099	0.30303	0.341751	0.419192
hsa-mir-455	0.496633	0.419192	0.496633	0.419192	0.457912	0.496633	0.419192	0.419192	0.419192	0.380471	0.380471	0.380471	0.380471	0.296296	0.333333	0.457912	0.457912	0.222222	0.341751	0.380471	0.380471	0.380471	0.457912	0.457912	0.457912	0.414352	0.535354	0.535354	0.341751	0.457912	0.444444	0.419192	0.341751	0.380471	0.419192	0.419192	0.419192	0.380471	0.419192	0.535354	0.444444	0.30303	0.419192	0.419192	0.444444	0.419192	0.419192	0.419192	0.457912
hsa-mir-491	0.419192	0.535354	0.419192	0.457912	0.535354	0.612795	0.535354	0.380471	0.457912	0.380471	0.496633	0.419192	0.496633	0.444444	0.444444	0.457912	0.513228	0.481481	0.388889	0.457912	0.457912	0.419192	0.419192	0.419192	0.419192	0.419192	0.419192	0.419192	0.419192	0.457912	0.432099	0.513228	0.496633	0.432099	0.535354	0.341751	0.341751	0.380471	0.388889	0.380471	0.496633	0.457912	0.419192	0.535354	0.462963	0.535354	0.361111	0.419192	0.419192
hsa-mir-431	0.361111	0.361111	0.361111	0.361111	0.361111	0.30303	0.380471	0.322391	0.322391	0.361111	0.380471	0.26431	0.380471	0.259259	0.259259	0.535354	0.419192	0.259259	0.380471	0.535354	0.535354	0.419192	0.457912	0.457912	0.457912	0.30303	0.380471	0.419192	0.380471	0.535354	0.341751	0.419192	0.380471	0.457912	0.341751	0.341751	0.341751	0.341751	0.341751	0.296296	0.419192	0.341751	0.419192	0.341751	0.296296	0.457912	0.477273	0.407407	0.419192
hsa-mir-448	0.444444	0.444444	0.444444	0.419192	0.444444	0.380471	0.407407	0.457912	0.496633	0.444444	0.419192	0.457912	0.419192	0.407407	0.444444	0.419192	0.496633	0.333333	0.419192	0.419192	0.380471	0.37037	0.333333	0.333333	0.333333	0.414352	0.496633	0.496633	0.419192	0.333333	0.457912	0.419192	0.535354	0.574074	0.457912	0.380471	0.380471	0.296296	0.481481	0.444444	0.444444	0.444444	0.444444	0.535354	0.444444	0.555556	0.444444	0.30303	0.457912
hsa-mir-454	0.244949	0.244949	0.244949	0.28367	0.28367	0.28367	0.206229	0.206229	0.206229	0.249559	0.206229	0.225589	0.208995	0.314815	0.314815	0.277778	0.341751	0.277778	0.351852	0.225589	0.225589	0.28367	0.225589	0.225589	0.225589	0.325617	0.244949	0.341751	0.186869	0.30303	0.296296	0.30303	0.30303	0.30303	0.225589	0.30303	0.30303	0.30303	0.322391	0.244949	0.240741	0.314815	0.290123	0.30303	0.371252	0.330688	0.30303	0.314815	0.225589
hsa-mir-575	0.432099	0.341751	0.432099	0.341751	0.341751	0.30303	0.341751	0.28367	0.341751	0.35097	0.341751	0.457912	0.457912	0.5	0.5	0.380471	0.457912	0.5	0.419192	0.419192	0.380471	0.496633	0.30303	0.30303	0.30303	0.380471	0.380471	0.419192	0.419192	0.30303	0.391534	0.457912	0.341751	0.457912	0.457912	0.419192	0.419192	0.380471	0.496633	0.419192	0.407407	0.457912	0.432099	0.457912	0.30303	0.341751	0.380471	0.380471	0.496633
hsa-mir-660	0.30303	0.380471	0.30303	0.341751	0.30303	0.341751	0.380471	0.30303	0.30303	0.380471	0.341751	0.30303	0.26431	0.333333	0.333333	0.30303	0.419192	0.333333	0.26431	0.341751	0.30303	0.419192	0.30303	0.30303	0.30303	0.419192	0.419192	0.380471	0.30303	0.341751	0.407407	0.419192	0.341751	0.380471	0.380471	0.341751	0.341751	0.30303	0.444444	0.30303	0.419192	0.341751	0.341751	0.341751	0.333333	0.380471	0.244949	0.37037	0.30303
hsa-mir-663a	0.496633	0.496633	0.496633	0.535354	0.535354	0.496633	0.535354	0.496633	0.496633	0.496633	0.496633	0.457912	0.419192	0.407407	0.407407	0.535354	0.496633	0.37037	0.419192	0.612795	0.612795	0.535354	0.419192	0.419192	0.419192	0.457912	0.457912	0.496633	0.380471	0.419192	0.481481	0.380471	0.380471	0.341751	0.341751	0.457912	0.457912	0.457912	0.574074	0.481481	0.481481	0.341751	0.341751	0.419192	0.444444	0.496633	0.322391	0.28367	0.535354
hsa-mir-185	0.419192	0.419192	0.419192	0.419192	0.380471	0.419192	0.457912	0.419192	0.419192	0.380471	0.419192	0.496633	0.380471	0.407407	0.407407	0.419192	0.457912	0.37037	0.444444	0.457912	0.457912	0.496633	0.380471	0.380471	0.380471	0.380471	0.535354	0.457912	0.341751	0.419192	0.341751	0.574074	0.457912	0.457912	0.457912	0.457912	0.457912	0.341751	0.30303	0.407407	0.419192	0.481481	0.496633	0.496633	0.380471	0.380471	0.341751	0.457912	0.341751
hsa-mir-208b	0.341751	0.341751	0.341751	0.380471	0.380471	0.37037	0.341751	0.30303	0.30303	0.314815	0.361111	0.419192	0.457912	0.407407	0.407407	0.555556	0.388889	0.333333	0.407407	0.380471	0.380471	0.444444	0.496633	0.496633	0.496633	0.396605	0.407407	0.407407	0.380471	0.457912	0.333333	0.388889	0.333333	0.380471	0.419192	0.380471	0.380471	0.341751	0.496633	0.496633	0.296296	0.296296	0.419192	0.407407	0.37037	0.30303	0.37037	0.380471	0.496633
hsa-mir-324	0.222222	0.296296	0.222222	0.296296	0.296296	0.37037	0.296296	0.259259	0.296296	0.296296	0.333333	0.185185	0.37037	0.518519	0.518519	0.259259	0.333333	0.333333	0.296296	0.333333	0.259259	0.296296	0.333333	0.333333	0.333333	0.325617	0.37037	0.37037	0.296296	0.37037	0.388889	0.351852	0.481481	0.351852	0.444444	0.37037	0.37037	0.333333	0.37037	0.444444	0.444444	0.37037	0.240741	0.37037	0.407407	0.296296	0.259259	0.444444	0.37037
hsa-mir-346	0.419192	0.419192	0.419192	0.419192	0.419192	0.380471	0.419192	0.419192	0.419192	0.457912	0.457912	0.380471	0.419192	0.296296	0.296296	0.380471	0.457912	0.259259	0.496633	0.535354	0.341751	0.341751	0.457912	0.457912	0.457912	0.457912	0.457912	0.457912	0.380471	0.438552	0.457912	0.419192	0.380471	0.341751	0.419192	0.419192	0.419192	0.419192	0.457912	0.37037	0.37037	0.30303	0.380471	0.419192	0.296296	0.380471	0.244949	0.30303	0.419192
hsa-mir-484	0.496633	0.496633	0.496633	0.419192	0.457912	0.457912	0.457912	0.496633	0.496633	0.496633	0.457912	0.419192	0.419192	0.296296	0.296296	0.444444	0.496633	0.259259	0.380471	0.341751	0.341751	0.380471	0.419192	0.419192	0.419192	0.496633	0.496633	0.419192	0.341751	0.30303	0.407407	0.457912	0.419192	0.419192	0.419192	0.30303	0.30303	0.30303	0.296296	0.380471	0.333333	0.419192	0.457912	0.535354	0.407407	0.419192	0.341751	0.341751	0.30303
hsa-mir-518b	0.407407	0.407407	0.407407	0.37037	0.37037	0.37037	0.37037	0.407407	0.407407	0.444444	0.37037	0.481481	0.333333	0.407407	0.407407	0.555556	0.388889	0.37037	0.555556	0.333333	0.296296	0.37037	0.37037	0.37037	0.37037	0.407407	0.444444	0.444444	0.37037	0.333333	0.37037	0.407407	0.407407	0.407407	0.37037	0.333333	0.333333	0.296296	0.37037	0.481481	0.481481	0.481481	0.444444	0.407407	0.481481	0.351852	0.296296	0.37037	0.518519
hsa-mir-518c	0.333333	0.37037	0.333333	0.407407	0.407407	0.444444	0.37037	0.407407	0.407407	0.425926	0.518519	0.296296	0.296296	0.407407	0.407407	0.37037	0.333333	0.444444	0.296296	0.259259	0.259259	0.222222	0.407407	0.407407	0.407407	0.290123	0.296296	0.296296	0.296296	0.444444	0.314815	0.462963	0.333333	0.37037	0.296296	0.333333	0.333333	0.333333	0.37037	0.407407	0.407407	0.333333	0.314815	0.296296	0.277778	0.444444	0.296296	0.444444	0.37037
hsa-mir-557	0.380471	0.380471	0.380471	0.380471	0.380471	0.419192	0.380471	0.380471	0.419192	0.391534	0.341751	0.341751	0.391534	0.240741	0.240741	0.457912	0.391534	0.240741	0.30303	0.380471	0.380471	0.341751	0.341751	0.341751	0.341751	0.26431	0.26431	0.419192	0.310406	0.380471	0.391534	0.391534	0.225589	0.432099	0.341751	0.26431	0.26431	0.186869	0.277778	0.419192	0.419192	0.26431	0.269841	0.341751	0.472663	0.35097	0.310406	0.30303	0.26431
hsa-mir-583	0.269841	0.30303	0.269841	0.30303	0.30303	0.380471	0.30303	0.26431	0.26431	0.391534	0.380471	0.380471	0.391534	0.314815	0.314815	0.351852	0.35097	0.277778	0.351852	0.26431	0.225589	0.30303	0.341751	0.341751	0.341751	0.26431	0.30303	0.457912	0.391534	0.341751	0.310406	0.341751	0.225589	0.553792	0.30303	0.341751	0.341751	0.30303	0.380471	0.380471	0.341751	0.277778	0.35097	0.419192	0.351852	0.419192	0.26431	0.240741	0.225589
hsa-mir-596	0.462963	0.444444	0.462963	0.518519	0.407407	0.444444	0.407407	0.518519	0.518519	0.537037	0.481481	0.296296	0.333333	0.407407	0.444444	0.37037	0.333333	0.407407	0.407407	0.333333	0.333333	0.333333	0.333333	0.333333	0.333333	0.325617	0.407407	0.444444	0.407407	0.407407	0.388889	0.314815	0.296296	0.333333	0.444444	0.333333	0.333333	0.333333	0.37037	0.444444	0.444444	0.296296	0.388889	0.333333	0.37037	0.388889	0.333333	0.333333	0.333333
hsa-mir-600	0.457912	0.457912	0.457912	0.535354	0.496633	0.419192	0.496633	0.457912	0.457912	0.496633	0.535354	0.457912	0.341751	0.296296	0.296296	0.333333	0.30303	0.222222	0.535354	0.419192	0.419192	0.496633	0.380471	0.380471	0.380471	0.496633	0.496633	0.380471	0.419192	0.457912	0.37037	0.341751	0.457912	0.457912	0.341751	0.419192	0.419192	0.380471	0.535354	0.341751	0.380471	0.380471	0.380471	0.380471	0.296296	0.380471	0.419192	0.30303	0.419192
hsa-mir-601	0.240741	0.296296	0.240741	0.333333	0.222222	0.259259	0.333333	0.296296	0.296296	0.314815	0.259259	0.296296	0.333333	0.333333	0.333333	0.481481	0.37037	0.37037	0.37037	0.259259	0.259259	0.37037	0.296296	0.296296	0.296296	0.444444	0.37037	0.333333	0.277778	0.296296	0.37037	0.240741	0.296296	0.296296	0.518519	0.259259	0.259259	0.222222	0.444444	0.444444	0.259259	0.333333	0.333333	0.222222	0.351852	0.314815	0.259259	0.37037	0.296296
hsa-mir-602	0.352593	0.352593	0.352593	0.352593	0.352593	0.386667	0.318519	0.318519	0.318519	0.386667	0.352593	0.267407	0.267407	0.403704	0.403704	0.36963	0.335556	0.36963	0.284444	0.318519	0.318519	0.284444	0.318519	0.318519	0.318519	0.318519	0.318519	0.148148	0.233333	0.284444	0.267407	0.267407	0.352593	0.352593	0.301481	0.352593	0.352593	0.352593	0.284444	0.301481	0.301481	0.301481	0.267407	0.267407	0.335556	0.318519	0.216296	0.36963	0.25037
hsa-mir-608	0.314815	0.37037	0.314815	0.333333	0.407407	0.296296	0.37037	0.296296	0.296296	0.351852	0.37037	0.259259	0.351852	0.407407	0.407407	0.37037	0.314815	0.407407	0.333333	0.259259	0.259259	0.333333	0.444444	0.444444	0.444444	0.333333	0.37037	0.37037	0.314815	0.518519	0.333333	0.296296	0.333333	0.314815	0.296296	0.296296	0.296296	0.296296	0.407407	0.296296	0.259259	0.333333	0.259259	0.296296	0.37037	0.407407	0.333333	0.37037	0.333333
hsa-mir-611	0.318519	0.36963	0.318519	0.352593	0.318519	0.284444	0.352593	0.318519	0.318519	0.284444	0.352593	0.352593	0.216296	0.301481	0.301481	0.199259	0.267407	0.301481	0.301481	0.318519	0.216296	0.233333	0.386667	0.386667	0.386667	0.386667	0.36963	0.284444	0.216296	0.318519	0.318519	0.25037	0.301481	0.267407	0.318519	0.352593	0.352593	0.352593	0.437778	0.301481	0.301481	0.335556	0.216296	0.216296	0.233333	0.36963	0.199259	0.335556	0.386667
hsa-mir-612	0.496633	0.496633	0.496633	0.535354	0.535354	0.457912	0.496633	0.457912	0.457912	0.457912	0.496633	0.380471	0.457912	0.407407	0.37037	0.341751	0.457912	0.259259	0.380471	0.380471	0.380471	0.380471	0.496633	0.496633	0.496633	0.378858	0.380471	0.457912	0.496633	0.457912	0.419192	0.26431	0.380471	0.341751	0.496633	0.535354	0.535354	0.535354	0.341751	0.380471	0.419192	0.341751	0.380471	0.30303	0.341751	0.419192	0.419192	0.341751	0.457912
hsa-mir-615	0.35097	0.30303	0.35097	0.30303	0.30303	0.30303	0.30303	0.341751	0.341751	0.35097	0.30303	0.341751	0.30303	0.314815	0.314815	0.277778	0.419192	0.277778	0.419192	0.380471	0.341751	0.380471	0.380471	0.380471	0.380471	0.419192	0.419192	0.380471	0.35097	0.341751	0.432099	0.310406	0.341751	0.391534	0.419192	0.26431	0.26431	0.26431	0.380471	0.314815	0.314815	0.351852	0.35097	0.380471	0.269841	0.391534	0.35097	0.351852	0.341751
hsa-mir-622	0.457912	0.457912	0.457912	0.380471	0.419192	0.419192	0.457912	0.457912	0.457912	0.496633	0.419192	0.30303	0.380471	0.37037	0.333333	0.419192	0.457912	0.351852	0.380471	0.380471	0.380471	0.380471	0.380471	0.380471	0.380471	0.419192	0.496633	0.457912	0.513228	0.380471	0.37037	0.391534	0.496633	0.419192	0.341751	0.419192	0.419192	0.419192	0.37037	0.351852	0.351852	0.341751	0.35097	0.457912	0.391534	0.432099	0.391534	0.388889	0.341751
hsa-mir-629	0.343364	0.343364	0.343364	0.378858	0.378858	0.343364	0.378858	0.30787	0.30787	0.272377	0.325617	0.290123	0.236883	0.361111	0.361111	0.361111	0.272377	0.325617	0.343364	0.343364	0.343364	0.236883	0.30787	0.30787	0.30787	0.396605	0.325617	0.272377	0.30787	0.396605	0.325617	0.325617	0.236883	0.272377	0.432099	0.378858	0.378858	0.378858	0.467593	0.432099	0.432099	0.361111	0.272377	0.272377	0.325617	0.361111	0.165895	0.361111	0.378858
hsa-mir-637	0.318519	0.318519	0.318519	0.352593	0.352593	0.352593	0.352593	0.284444	0.284444	0.284444	0.386667	0.182222	0.25037	0.301481	0.301481	0.284444	0.318519	0.335556	0.352593	0.318519	0.318519	0.318519	0.318519	0.318519	0.318519	0.318519	0.386667	0.284444	0.267407	0.386667	0.301481	0.284444	0.25037	0.284444	0.301481	0.284444	0.284444	0.284444	0.301481	0.284444	0.318519	0.284444	0.216296	0.318519	0.199259	0.301481	0.25037	0.301481	0.284444
hsa-mir-638	0.419192	0.419192	0.419192	0.419192	0.419192	0.457912	0.419192	0.419192	0.457912	0.380471	0.419192	0.380471	0.30303	0.518519	0.481481	0.341751	0.457912	0.481481	0.481481	0.496633	0.457912	0.496633	0.457912	0.457912	0.457912	0.457912	0.380471	0.457912	0.380471	0.380471	0.457912	0.341751	0.535354	0.380471	0.380471	0.419192	0.419192	0.380471	0.419192	0.457912	0.380471	0.457912	0.380471	0.496633	0.341751	0.30303	0.457912	0.457912	0.341751
hsa-mir-642a	0.419192	0.419192	0.419192	0.419192	0.419192	0.380471	0.419192	0.457912	0.457912	0.419192	0.419192	0.380471	0.380471	0.333333	0.333333	0.407407	0.457912	0.296296	0.341751	0.496633	0.496633	0.457912	0.457912	0.457912	0.457912	0.414352	0.535354	0.535354	0.419192	0.496633	0.380471	0.457912	0.419192	0.457912	0.457912	0.535354	0.535354	0.535354	0.496633	0.419192	0.407407	0.419192	0.380471	0.380471	0.37037	0.380471	0.30303	0.419192	0.380471
hsa-mir-654	0.259259	0.259259	0.259259	0.259259	0.259259	0.296296	0.222222	0.259259	0.259259	0.314815	0.333333	0.407407	0.277778	0.481481	0.444444	0.333333	0.259259	0.407407	0.444444	0.296296	0.296296	0.37037	0.296296	0.296296	0.296296	0.296296	0.296296	0.296296	0.240741	0.37037	0.444444	0.277778	0.407407	0.259259	0.333333	0.333333	0.333333	0.296296	0.296296	0.407407	0.407407	0.296296	0.481481	0.259259	0.555556	0.444444	0.481481	0.444444	0.296296
hsa-mir-657	0.310406	0.186869	0.310406	0.26431	0.225589	0.30303	0.225589	0.30303	0.225589	0.269841	0.26431	0.26431	0.432099	0.351852	0.351852	0.30303	0.457912	0.314815	0.351852	0.341751	0.341751	0.341751	0.30303	0.30303	0.30303	0.290123	0.30303	0.419192	0.380471	0.380471	0.391534	0.30303	0.30303	0.432099	0.380471	0.380471	0.380471	0.341751	0.419192	0.419192	0.341751	0.314815	0.594356	0.457912	0.35097	0.432099	0.30303	0.277778	0.341751
hsa-mir-662	0.535354	0.535354	0.535354	0.496633	0.496633	0.535354	0.535354	0.496633	0.496633	0.496633	0.457912	0.30303	0.481481	0.37037	0.37037	0.37037	0.380471	0.296296	0.380471	0.457912	0.407407	0.380471	0.518519	0.518519	0.518519	0.457912	0.457912	0.574074	0.419192	0.574074	0.341751	0.351852	0.341751	0.30303	0.419192	0.407407	0.407407	0.407407	0.457912	0.419192	0.380471	0.333333	0.341751	0.496633	0.37037	0.496633	0.457912	0.574074	0.574074
hsa-mir-769	0.419192	0.535354	0.419192	0.496633	0.457912	0.380471	0.457912	0.419192	0.457912	0.380471	0.419192	0.496633	0.419192	0.259259	0.259259	0.496633	0.419192	0.296296	0.380471	0.496633	0.496633	0.419192	0.341751	0.341751	0.341751	0.378858	0.535354	0.535354	0.457912	0.419192	0.341751	0.457912	0.496633	0.496633	0.380471	0.457912	0.457912	0.457912	0.419192	0.380471	0.380471	0.612795	0.380471	0.457912	0.30303	0.380471	0.457912	0.407407	0.380471
hsa-mir-153-1	0.380471	0.535354	0.380471	0.496633	0.496633	0.457912	0.496633	0.496633	0.496633	0.457912	0.574074	0.419192	0.419192	0.37037	0.37037	0.30303	0.380471	0.407407	0.535354	0.535354	0.341751	0.457912	0.457912	0.457912	0.457912	0.414352	0.535354	0.535354	0.419192	0.457912	0.341751	0.496633	0.457912	0.496633	0.419192	0.380471	0.380471	0.380471	0.457912	0.37037	0.457912	0.457912	0.341751	0.574074	0.341751	0.419192	0.322391	0.380471	0.574074
hsa-mir-532	0.496633	0.496633	0.496633	0.535354	0.574074	0.535354	0.535354	0.574074	0.535354	0.496633	0.496633	0.496633	0.457912	0.296296	0.296296	0.419192	0.496633	0.333333	0.419192	0.419192	0.419192	0.457912	0.419192	0.419192	0.419192	0.457912	0.457912	0.457912	0.419192	0.457912	0.296296	0.341751	0.496633	0.341751	0.535354	0.419192	0.419192	0.419192	0.30303	0.535354	0.535354	0.457912	0.457912	0.419192	0.407407	0.457912	0.535354	0.380471	0.496633
hsa-mir-561	0.333333	0.407407	0.333333	0.37037	0.37037	0.361111	0.37037	0.361111	0.333333	0.37037	0.361111	0.37037	0.407407	0.37037	0.407407	0.407407	0.35097	0.333333	0.399832	0.37037	0.296296	0.37037	0.361111	0.361111	0.361111	0.37037	0.444444	0.296296	0.432099	0.361111	0.518519	0.37037	0.37037	0.407407	0.407407	0.333333	0.333333	0.333333	0.444444	0.444444	0.444444	0.481481	0.444444	0.37037	0.391534	0.37037	0.446296	0.37037	0.333333
hsa-mir-371a	0.574074	0.574074	0.574074	0.535354	0.535354	0.535354	0.535354	0.612795	0.612795	0.535354	0.496633	0.419192	0.419192	0.333333	0.333333	0.380471	0.457912	0.296296	0.37037	0.496633	0.496633	0.419192	0.380471	0.380471	0.380471	0.380471	0.380471	0.457912	0.419192	0.496633	0.391534	0.35097	0.380471	0.341751	0.419192	0.341751	0.341751	0.30303	0.419192	0.419192	0.419192	0.419192	0.419192	0.419192	0.555556	0.496633	0.457912	0.425926	0.535354
hsa-mir-190a	0.419192	0.535354	0.419192	0.651515	0.535354	0.574074	0.535354	0.612795	0.574074	0.457912	0.612795	0.457912	0.462963	0.518519	0.518519	0.380471	0.341751	0.481481	0.407407	0.419192	0.380471	0.380471	0.419192	0.419192	0.419192	0.343364	0.341751	0.419192	0.496633	0.535354	0.37037	0.380471	0.535354	0.496633	0.419192	0.341751	0.341751	0.341751	0.380471	0.518519	0.518519	0.496633	0.351852	0.535354	0.518519	0.419192	0.380471	0.444444	0.457912
hsa-mir-217	0.472663	0.380471	0.472663	0.341751	0.341751	0.380471	0.341751	0.380471	0.380471	0.391534	0.419192	0.380471	0.419192	0.388889	0.388889	0.351852	0.432099	0.425926	0.388889	0.30303	0.225589	0.341751	0.380471	0.380471	0.380471	0.30303	0.341751	0.341751	0.472663	0.419192	0.35097	0.391534	0.419192	0.341751	0.341751	0.26431	0.26431	0.225589	0.380471	0.341751	0.380471	0.425926	0.472663	0.496633	0.432099	0.391534	0.391534	0.388889	0.457912
hsa-mir-188	0.419192	0.419192	0.419192	0.457912	0.444444	0.457912	0.380471	0.535354	0.481481	0.457912	0.535354	0.341751	0.380471	0.444444	0.444444	0.37037	0.37037	0.407407	0.380471	0.380471	0.26431	0.407407	0.341751	0.341751	0.341751	0.378858	0.419192	0.419192	0.425926	0.419192	0.481481	0.341751	0.690236	0.612795	0.574074	0.37037	0.37037	0.30303	0.37037	0.407407	0.407407	0.388889	0.407407	0.457912	0.496633	0.419192	0.407407	0.457912	0.496633
hsa-mir-301a	0.496633	0.496633	0.496633	0.457912	0.496633	0.535354	0.535354	0.518519	0.481481	0.496633	0.496633	0.341751	0.419192	0.481481	0.481481	0.407407	0.37037	0.444444	0.419192	0.341751	0.341751	0.407407	0.419192	0.419192	0.419192	0.378858	0.419192	0.419192	0.388889	0.457912	0.518519	0.380471	0.690236	0.612795	0.457912	0.37037	0.37037	0.26431	0.407407	0.407407	0.407407	0.407407	0.444444	0.380471	0.496633	0.457912	0.444444	0.457912	0.419192
hsa-mir-301b	0.457912	0.341751	0.457912	0.341751	0.419192	0.419192	0.341751	0.380471	0.419192	0.380471	0.341751	0.419192	0.419192	0.407407	0.407407	0.612795	0.574074	0.314815	0.37037	0.30303	0.30303	0.341751	0.341751	0.341751	0.341751	0.30303	0.380471	0.380471	0.30303	0.30303	0.380471	0.341751	0.380471	0.419192	0.457912	0.380471	0.380471	0.341751	0.26431	0.407407	0.407407	0.496633	0.419192	0.380471	0.35097	0.30303	0.419192	0.380471	0.457912
hsa-mir-337	0.457912	0.457912	0.457912	0.419192	0.419192	0.457912	0.419192	0.457912	0.457912	0.496633	0.457912	0.535354	0.380471	0.351852	0.351852	0.388889	0.513228	0.314815	0.457912	0.361111	0.30303	0.419192	0.496633	0.496633	0.496633	0.457912	0.496633	0.341751	0.341751	0.457912	0.30303	0.432099	0.341751	0.30303	0.535354	0.419192	0.419192	0.457912	0.380471	0.37037	0.380471	0.457912	0.553792	0.457912	0.555556	0.380471	0.496633	0.37037	0.574074
hsa-mir-376a-1	0.419192	0.419192	0.419192	0.419192	0.457912	0.380471	0.380471	0.419192	0.419192	0.391534	0.380471	0.30303	0.391534	0.351852	0.351852	0.388889	0.513228	0.314815	0.240741	0.341751	0.341751	0.341751	0.30303	0.30303	0.30303	0.30303	0.341751	0.341751	0.432099	0.380471	0.310406	0.432099	0.419192	0.35097	0.341751	0.380471	0.380471	0.26431	0.341751	0.444444	0.444444	0.457912	0.553792	0.419192	0.611111	0.574074	0.391534	0.380471	0.380471
hsa-mir-376a-2	0.496633	0.496633	0.496633	0.457912	0.496633	0.496633	0.496633	0.457912	0.457912	0.496633	0.457912	0.380471	0.444444	0.407407	0.37037	0.407407	0.419192	0.37037	0.341751	0.535354	0.444444	0.341751	0.444444	0.444444	0.444444	0.341751	0.419192	0.37037	0.444444	0.419192	0.37037	0.419192	0.535354	0.419192	0.419192	0.419192	0.419192	0.37037	0.444444	0.341751	0.37037	0.37037	0.380471	0.496633	0.341751	0.407407	0.399832	0.481481	0.37037
hsa-mir-409	0.457912	0.496633	0.457912	0.419192	0.535354	0.419192	0.457912	0.419192	0.419192	0.472663	0.341751	0.341751	0.535354	0.296296	0.296296	0.30303	0.341751	0.314815	0.341751	0.30303	0.30303	0.380471	0.535354	0.535354	0.535354	0.380471	0.419192	0.419192	0.513228	0.380471	0.310406	0.432099	0.380471	0.391534	0.419192	0.380471	0.380471	0.380471	0.419192	0.457912	0.341751	0.30303	0.553792	0.419192	0.432099	0.35097	0.496633	0.341751	0.419192
hsa-mir-411	0.574074	0.574074	0.574074	0.574074	0.612795	0.535354	0.535354	0.574074	0.574074	0.535354	0.496633	0.457912	0.419192	0.37037	0.37037	0.419192	0.419192	0.333333	0.37037	0.419192	0.419192	0.419192	0.457912	0.457912	0.457912	0.419192	0.419192	0.380471	0.380471	0.419192	0.419192	0.380471	0.419192	0.380471	0.457912	0.380471	0.380471	0.380471	0.419192	0.555556	0.555556	0.457912	0.457912	0.380471	0.481481	0.496633	0.341751	0.496633	0.457912
hsa-mir-376b	0.341751	0.380471	0.341751	0.419192	0.419192	0.419192	0.341751	0.399832	0.37037	0.341751	0.419192	0.26431	0.30303	0.444444	0.444444	0.407407	0.419192	0.407407	0.444444	0.457912	0.30303	0.419192	0.457912	0.457912	0.457912	0.333333	0.341751	0.341751	0.296296	0.574074	0.481481	0.419192	0.380471	0.419192	0.341751	0.419192	0.419192	0.419192	0.380471	0.444444	0.444444	0.296296	0.380471	0.333333	0.37037	0.444444	0.333333	0.380471	0.457912
hsa-mir-328	0.341751	0.341751	0.341751	0.419192	0.380471	0.380471	0.30303	0.341751	0.341751	0.341751	0.380471	0.496633	0.419192	0.37037	0.37037	0.407407	0.30303	0.333333	0.380471	0.361111	0.30303	0.496633	0.341751	0.341751	0.341751	0.414352	0.457912	0.457912	0.30303	0.341751	0.30303	0.574074	0.380471	0.419192	0.457912	0.341751	0.341751	0.341751	0.380471	0.407407	0.407407	0.535354	0.457912	0.419192	0.333333	0.457912	0.30303	0.341751	0.457912
hsa-mir-521-1	0.341751	0.341751	0.341751	0.419192	0.380471	0.380471	0.30303	0.341751	0.341751	0.341751	0.380471	0.496633	0.419192	0.37037	0.37037	0.407407	0.30303	0.333333	0.380471	0.361111	0.30303	0.496633	0.341751	0.341751	0.341751	0.414352	0.457912	0.457912	0.30303	0.341751	0.30303	0.574074	0.380471	0.419192	0.457912	0.341751	0.341751	0.341751	0.380471	0.407407	0.407407	0.535354	0.457912	0.419192	0.333333	0.457912	0.30303	0.341751	0.457912
hsa-mir-521-2	0.457912	0.496633	0.457912	0.496633	0.496633	0.419192	0.457912	0.419192	0.457912	0.407407	0.380471	0.341751	0.535354	0.407407	0.407407	0.37037	0.30303	0.37037	0.457912	0.496633	0.496633	0.457912	0.496633	0.496633	0.496633	0.414352	0.457912	0.457912	0.380471	0.380471	0.555556	0.380471	0.457912	0.380471	0.341751	0.419192	0.419192	0.457912	0.651515	0.518519	0.518519	0.419192	0.419192	0.496633	0.407407	0.341751	0.419192	0.341751	0.496633
hsa-mir-542	0.378858	0.378858	0.378858	0.378858	0.378858	0.378858	0.378858	0.343364	0.343364	0.30787	0.30787	0.30787	0.290123	0.467593	0.467593	0.30787	0.30787	0.503086	0.25463	0.30787	0.30787	0.30787	0.30787	0.30787	0.30787	0.361111	0.30787	0.30787	0.236883	0.378858	0.290123	0.165895	0.236883	0.272377	0.30787	0.343364	0.343364	0.236883	0.325617	0.30787	0.30787	0.290123	0.325617	0.30787	0.325617	0.272377	0.343364	0.325617	0.343364
hsa-mir-298	0.432099	0.341751	0.432099	0.341751	0.380471	0.341751	0.30303	0.30303	0.341751	0.472663	0.457912	0.30303	0.380471	0.388889	0.388889	0.341751	0.432099	0.388889	0.30303	0.341751	0.341751	0.30303	0.26431	0.26431	0.26431	0.341751	0.419192	0.26431	0.30303	0.341751	0.314815	0.432099	0.341751	0.310406	0.341751	0.26431	0.26431	0.26431	0.30303	0.30303	0.30303	0.457912	0.35097	0.419192	0.432099	0.310406	0.310406	0.419192	0.26431
hsa-mir-640	0.269841	0.26431	0.269841	0.30303	0.30303	0.341751	0.30303	0.26431	0.26431	0.35097	0.380471	0.30303	0.380471	0.203704	0.240741	0.341751	0.391534	0.203704	0.341751	0.380471	0.380471	0.30303	0.341751	0.341751	0.341751	0.341751	0.380471	0.457912	0.310406	0.341751	0.351852	0.341751	0.26431	0.432099	0.30303	0.30303	0.30303	0.30303	0.351852	0.341751	0.457912	0.26431	0.380471	0.30303	0.314815	0.411817	0.30303	0.26431	0.30303
hsa-mir-650	0.419192	0.419192	0.419192	0.380471	0.380471	0.380471	0.380471	0.419192	0.419192	0.419192	0.419192	0.380471	0.380471	0.444444	0.444444	0.407407	0.535354	0.407407	0.341751	0.419192	0.419192	0.457912	0.419192	0.419192	0.419192	0.341751	0.457912	0.380471	0.419192	0.419192	0.444444	0.380471	0.457912	0.380471	0.496633	0.535354	0.535354	0.341751	0.457912	0.444444	0.444444	0.419192	0.380471	0.574074	0.457912	0.341751	0.341751	0.419192	0.380471
hsa-mir-193a	0.341751	0.341751	0.341751	0.341751	0.380471	0.341751	0.341751	0.341751	0.341751	0.30303	0.26431	0.244949	0.269841	0.185185	0.185185	0.259259	0.330688	0.0925926	0.206229	0.244949	0.186869	0.244949	0.26431	0.26431	0.26431	0.183642	0.26431	0.26431	0.148148	0.244949	0.249559	0.26431	0.225589	0.206229	0.30303	0.26431	0.26431	0.26431	0.167508	0.30303	0.277778	0.186869	0.208995	0.186869	0.259259	0.290123	0.190741	0.240741	0.361111
hsa-mir-302e	0.341751	0.341751	0.341751	0.341751	0.380471	0.380471	0.30303	0.341751	0.341751	0.30303	0.26431	0.244949	0.26431	0.240741	0.240741	0.259259	0.269841	0.12963	0.206229	0.244949	0.225589	0.244949	0.225589	0.225589	0.225589	0.219136	0.30303	0.30303	0.186869	0.206229	0.290123	0.225589	0.225589	0.167508	0.30303	0.186869	0.186869	0.186869	0.167508	0.341751	0.314815	0.244949	0.244949	0.225589	0.259259	0.229277	0.212037	0.30303	0.322391
hsa-mir-302f	0.496633	0.535354	0.496633	0.496633	0.496633	0.535354	0.535354	0.457912	0.457912	0.419192	0.419192	0.380471	0.341751	0.259259	0.259259	0.380471	0.380471	0.296296	0.341751	0.341751	0.341751	0.380471	0.457912	0.457912	0.457912	0.419192	0.380471	0.496633	0.341751	0.457912	0.30303	0.30303	0.380471	0.380471	0.535354	0.496633	0.496633	0.496633	0.37037	0.535354	0.496633	0.380471	0.419192	0.380471	0.333333	0.380471	0.30303	0.380471	0.380471
hsa-mir-1296	0.496633	0.496633	0.496633	0.419192	0.457912	0.457912	0.496633	0.496633	0.496633	0.496633	0.419192	0.496633	0.380471	0.25037	0.25037	0.518519	0.496633	0.267407	0.380471	0.341751	0.341751	0.496633	0.352593	0.352593	0.352593	0.535354	0.496633	0.457912	0.380471	0.420741	0.420741	0.341751	0.341751	0.30303	0.380471	0.419192	0.419192	0.380471	0.333333	0.419192	0.296296	0.341751	0.496633	0.419192	0.407407	0.419192	0.341751	0.284444	0.386667
hsa-mir-519d	0.496633	0.496633	0.496633	0.535354	0.496633	0.419192	0.457912	0.496633	0.496633	0.574074	0.612795	0.419192	0.380471	0.518519	0.518519	0.444444	0.457912	0.333333	0.457912	0.457912	0.419192	0.496633	0.419192	0.419192	0.419192	0.341751	0.380471	0.380471	0.419192	0.496633	0.444444	0.30303	0.496633	0.419192	0.535354	0.496633	0.496633	0.30303	0.380471	0.419192	0.341751	0.333333	0.419192	0.457912	0.444444	0.341751	0.419192	0.457912	0.457912
hsa-mir-493	0.419192	0.457912	0.419192	0.574074	0.457912	0.457912	0.419192	0.574074	0.535354	0.496633	0.496633	0.496633	0.457912	0.407407	0.407407	0.444444	0.341751	0.296296	0.535354	0.457912	0.30303	0.419192	0.419192	0.419192	0.419192	0.535354	0.496633	0.419192	0.419192	0.535354	0.341751	0.457912	0.535354	0.496633	0.496633	0.419192	0.419192	0.419192	0.419192	0.419192	0.457912	0.496633	0.457912	0.419192	0.407407	0.380471	0.457912	0.457912	0.496633
hsa-mir-519c	0.296296	0.30303	0.296296	0.380471	0.333333	0.37037	0.30303	0.341751	0.341751	0.333333	0.380471	0.341751	0.457912	0.407407	0.444444	0.481481	0.380471	0.407407	0.419192	0.419192	0.419192	0.333333	0.30303	0.30303	0.30303	0.444444	0.419192	0.419192	0.407407	0.457912	0.37037	0.457912	0.419192	0.407407	0.419192	0.457912	0.457912	0.457912	0.37037	0.444444	0.407407	0.380471	0.407407	0.457912	0.380471	0.457912	0.380471	0.481481	0.341751
hsa-mir-138-1	0.380471	0.380471	0.380471	0.380471	0.419192	0.419192	0.380471	0.419192	0.419192	0.380471	0.380471	0.341751	0.457912	0.407407	0.444444	0.481481	0.380471	0.407407	0.457912	0.419192	0.419192	0.341751	0.419192	0.419192	0.419192	0.444444	0.419192	0.419192	0.407407	0.457912	0.37037	0.457912	0.457912	0.407407	0.380471	0.496633	0.496633	0.496633	0.37037	0.444444	0.407407	0.380471	0.407407	0.496633	0.380471	0.457912	0.341751	0.481481	0.380471
hsa-mir-138-2	0.30303	0.30303	0.30303	0.380471	0.341751	0.341751	0.341751	0.341751	0.341751	0.341751	0.380471	0.496633	0.419192	0.407407	0.407407	0.407407	0.419192	0.407407	0.535354	0.496633	0.341751	0.341751	0.535354	0.535354	0.535354	0.496633	0.457912	0.30303	0.30303	0.380471	0.259259	0.496633	0.651515	0.651515	0.419192	0.419192	0.419192	0.419192	0.457912	0.341751	0.380471	0.380471	0.419192	0.496633	0.225589	0.26431	0.322391	0.341751	0.380471
hsa-mir-320b-1	0.30303	0.30303	0.30303	0.380471	0.341751	0.341751	0.341751	0.341751	0.341751	0.341751	0.380471	0.496633	0.419192	0.407407	0.407407	0.407407	0.419192	0.407407	0.535354	0.496633	0.341751	0.341751	0.535354	0.535354	0.535354	0.496633	0.457912	0.30303	0.30303	0.380471	0.259259	0.496633	0.651515	0.651515	0.419192	0.419192	0.419192	0.419192	0.457912	0.341751	0.380471	0.380471	0.419192	0.496633	0.225589	0.26431	0.322391	0.341751	0.380471
hsa-mir-320b-2	0.399832	0.399832	0.399832	0.477273	0.438552	0.438552	0.399832	0.361111	0.361111	0.361111	0.399832	0.361111	0.361111	0.37037	0.37037	0.333333	0.391534	0.333333	0.399832	0.322391	0.28367	0.244949	0.322391	0.322391	0.322391	0.361111	0.361111	0.361111	0.310406	0.322391	0.259259	0.322391	0.477273	0.477273	0.322391	0.28367	0.28367	0.244949	0.438552	0.361111	0.322391	0.351852	0.391534	0.399832	0.310406	0.244949	0.488889	0.244949	0.341751
hsa-mir-320c-1	0.399832	0.399832	0.399832	0.477273	0.438552	0.438552	0.399832	0.361111	0.361111	0.361111	0.399832	0.361111	0.361111	0.37037	0.37037	0.333333	0.391534	0.333333	0.399832	0.322391	0.28367	0.244949	0.322391	0.322391	0.322391	0.361111	0.361111	0.361111	0.310406	0.322391	0.259259	0.322391	0.477273	0.477273	0.322391	0.28367	0.28367	0.244949	0.438552	0.361111	0.322391	0.351852	0.391534	0.399832	0.310406	0.244949	0.488889	0.244949	0.341751
hsa-mir-320c-2	0.341751	0.341751	0.341751	0.322391	0.30303	0.380471	0.341751	0.30303	0.30303	0.30303	0.244949	0.341751	0.452381	0.388889	0.388889	0.314815	0.371252	0.351852	0.322391	0.26431	0.167508	0.225589	0.322391	0.322391	0.322391	0.419192	0.419192	0.30303	0.249559	0.225589	0.240741	0.249559	0.380471	0.380471	0.225589	0.26431	0.26431	0.186869	0.30303	0.277778	0.30303	0.351852	0.411817	0.457912	0.249559	0.249559	0.361111	0.225589	0.244949
hsa-mir-320d-1	0.341751	0.341751	0.341751	0.322391	0.30303	0.380471	0.341751	0.30303	0.30303	0.30303	0.244949	0.341751	0.452381	0.388889	0.388889	0.314815	0.371252	0.351852	0.322391	0.26431	0.167508	0.225589	0.322391	0.322391	0.322391	0.419192	0.419192	0.30303	0.249559	0.225589	0.240741	0.249559	0.380471	0.380471	0.225589	0.26431	0.26431	0.186869	0.30303	0.277778	0.30303	0.351852	0.411817	0.457912	0.249559	0.249559	0.361111	0.225589	0.244949
hsa-mir-320d-2	0.35097	0.30303	0.35097	0.341751	0.30303	0.30303	0.30303	0.30303	0.26431	0.472663	0.341751	0.225589	0.380471	0.277778	0.277778	0.240741	0.30303	0.203704	0.26431	0.30303	0.186869	0.341751	0.26431	0.26431	0.26431	0.26431	0.341751	0.30303	0.35097	0.380471	0.269841	0.35097	0.380471	0.341751	0.380471	0.380471	0.380471	0.341751	0.380471	0.341751	0.26431	0.380471	0.341751	0.26431	0.310406	0.391534	0.26431	0.277778	0.30303
hsa-mir-1181	0.341751	0.341751	0.341751	0.419192	0.380471	0.419192	0.380471	0.419192	0.380471	0.341751	0.419192	0.419192	0.380471	0.296296	0.296296	0.444444	0.419192	0.259259	0.444444	0.535354	0.535354	0.457912	0.341751	0.341751	0.341751	0.341751	0.419192	0.419192	0.419192	0.457912	0.513228	0.535354	0.496633	0.457912	0.419192	0.457912	0.457912	0.457912	0.380471	0.496633	0.612795	0.341751	0.457912	0.419192	0.419192	0.35097	0.380471	0.419192	0.419192
hsa-mir-483	0.206229	0.322391	0.206229	0.361111	0.28367	0.361111	0.361111	0.28367	0.28367	0.35097	0.361111	0.361111	0.28367	0.277778	0.277778	0.28367	0.322391	0.185185	0.333333	0.28367	0.128788	0.186869	0.361111	0.361111	0.361111	0.378858	0.399832	0.399832	0.35097	0.206229	0.391534	0.322391	0.361111	0.472663	0.28367	0.322391	0.322391	0.322391	0.481481	0.244949	0.244949	0.244949	0.28367	0.28367	0.269841	0.26431	0.225589	0.259259	0.515993
hsa-mir-326	0.28367	0.28367	0.28367	0.244949	0.244949	0.28367	0.26431	0.26431	0.26431	0.341751	0.30303	0.322391	0.322391	0.296296	0.259259	0.399832	0.322391	0.148148	0.28367	0.26431	0.186869	0.225589	0.28367	0.28367	0.28367	0.28367	0.244949	0.26431	0.310406	0.26431	0.229277	0.391534	0.341751	0.432099	0.322391	0.399832	0.399832	0.399832	0.314815	0.259259	0.28367	0.259259	0.399832	0.322391	0.259259	0.322391	0.403704	0.296296	0.28367
hsa-mir-599	0.30787	0.30787	0.30787	0.378858	0.343364	0.30787	0.30787	0.378858	0.30787	0.343364	0.378858	0.30787	0.343364	0.396605	0.396605	0.290123	0.325617	0.25463	0.325617	0.325617	0.272377	0.272377	0.30787	0.30787	0.30787	0.53858	0.48534	0.48534	0.25463	0.325617	0.290123	0.361111	0.30787	0.30787	0.414352	0.343364	0.343364	0.343364	0.449846	0.361111	0.361111	0.378858	0.325617	0.343364	0.396605	0.343364	0.219136	0.361111	0.343364
hsa-mir-661	0.432099	0.419192	0.432099	0.457912	0.419192	0.419192	0.419192	0.419192	0.419192	0.432099	0.380471	0.30303	0.35097	0.314815	0.314815	0.419192	0.341751	0.277778	0.30303	0.457912	0.26431	0.419192	0.341751	0.341751	0.341751	0.343364	0.380471	0.419192	0.391534	0.380471	0.391534	0.391534	0.380471	0.472663	0.30303	0.341751	0.341751	0.30303	0.351852	0.322391	0.26431	0.341751	0.513228	0.341751	0.35097	0.30303	0.380471	0.277778	0.457912
hsa-mir-1224	0.296296	0.296296	0.296296	0.333333	0.333333	0.259259	0.333333	0.296296	0.333333	0.388889	0.37037	0.407407	0.333333	0.592593	0.555556	0.481481	0.407407	0.407407	0.518519	0.444444	0.444444	0.37037	0.333333	0.333333	0.333333	0.290123	0.333333	0.333333	0.518519	0.444444	0.518519	0.333333	0.37037	0.333333	0.37037	0.37037	0.37037	0.296296	0.444444	0.444444	0.444444	0.481481	0.462963	0.481481	0.333333	0.481481	0.333333	0.444444	0.481481
hsa-mir-503	0.432099	0.419192	0.432099	0.496633	0.457912	0.457912	0.457912	0.419192	0.419192	0.380471	0.419192	0.341751	0.310406	0.351852	0.351852	0.37037	0.341751	0.351852	0.380471	0.419192	0.419192	0.380471	0.380471	0.380471	0.380471	0.378858	0.496633	0.496633	0.229277	0.419192	0.380471	0.457912	0.380471	0.391534	0.496633	0.380471	0.380471	0.380471	0.341751	0.496633	0.341751	0.496633	0.341751	0.457912	0.333333	0.380471	0.341751	0.37037	0.341751
hsa-mir-1180	0.388889	0.481481	0.388889	0.333333	0.481481	0.37037	0.444444	0.333333	0.407407	0.37037	0.333333	0.37037	0.388889	0.333333	0.333333	0.444444	0.37037	0.259259	0.37037	0.259259	0.222222	0.296296	0.333333	0.333333	0.333333	0.444444	0.37037	0.333333	0.333333	0.37037	0.333333	0.5	0.407407	0.388889	0.444444	0.296296	0.296296	0.296296	0.37037	0.296296	0.333333	0.481481	0.259259	0.37037	0.37037	0.481481	0.222222	0.259259	0.37037
hsa-mir-1184-1	0.26431	0.26431	0.26431	0.225589	0.26431	0.30303	0.225589	0.26431	0.26431	0.26431	0.244949	0.341751	0.249559	0.277778	0.314815	0.351852	0.269841	0.240741	0.341751	0.26431	0.26431	0.30303	0.225589	0.225589	0.225589	0.30303	0.30303	0.186869	0.452381	0.26431	0.277778	0.290123	0.26431	0.330688	0.30303	0.28367	0.28367	0.26431	0.30303	0.388889	0.388889	0.333333	0.30303	0.380471	0.290123	0.341751	0.361111	0.240741	0.225589
hsa-mir-1246	0.26431	0.30303	0.26431	0.341751	0.343364	0.341751	0.30787	0.26431	0.26431	0.341751	0.419192	0.457912	0.419192	0.407407	0.407407	0.37037	0.343364	0.37037	0.419192	0.419192	0.201389	0.341751	0.419192	0.419192	0.419192	0.535354	0.496633	0.449846	0.30303	0.419192	0.296296	0.341751	0.341751	0.419192	0.380471	0.535354	0.535354	0.574074	0.396605	0.378858	0.341751	0.444444	0.380471	0.535354	0.296296	0.419192	0.343364	0.290123	0.380471
hsa-mir-1247	0.432099	0.496633	0.432099	0.396605	0.457912	0.503086	0.467593	0.467593	0.467593	0.467593	0.432099	0.419192	0.419192	0.432099	0.432099	0.535354	0.496633	0.396605	0.333333	0.457912	0.378858	0.457912	0.30787	0.30787	0.30787	0.414352	0.457912	0.457912	0.380471	0.380471	0.380471	0.574074	0.535354	0.380471	0.457912	0.48534	0.48534	0.30303	0.37037	0.407407	0.414352	0.380471	0.457912	0.341751	0.37037	0.419192	0.30787	0.380471	0.341751
hsa-mir-1249	0.367153	0.306156	0.332842	0.393839	0.363341	0.401464	0.344279	0.386215	0.370965	0.367153	0.397652	0.348091	0.321405	0.321405	0.340467	0.344279	0.355716	0.344279	0.396716	0.306156	0.336654	0.37859	0.344279	0.445218	0.401464	0.382402	0.382402	0.393839	0.351904	0.409089	0.374778	0.409089	0.397652	0.344279	0.473898	0.393839	0.435775	0.399446	0.321405	0.363341	0.382402	0.355716	0.431963	0.401464	0.351904	0.436926	0.409089	0.340467	0.4434
hsa-mir-1273a	0.35097	0.341751	0.35097	0.380471	0.341751	0.30303	0.30303	0.341751	0.341751	0.380471	0.457912	0.380471	0.432099	0.277778	0.277778	0.419192	0.432099	0.240741	0.341751	0.30303	0.26431	0.30303	0.380471	0.380471	0.380471	0.325617	0.380471	0.341751	0.380471	0.341751	0.407407	0.35097	0.380471	0.341751	0.380471	0.341751	0.341751	0.380471	0.351852	0.314815	0.341751	0.351852	0.30303	0.30303	0.351852	0.310406	0.380471	0.225589	0.380471
hsa-mir-1302-1	0.35097	0.341751	0.35097	0.380471	0.341751	0.30303	0.30303	0.341751	0.341751	0.380471	0.457912	0.380471	0.432099	0.277778	0.277778	0.419192	0.432099	0.240741	0.341751	0.30303	0.26431	0.30303	0.380471	0.380471	0.380471	0.325617	0.380471	0.341751	0.380471	0.341751	0.407407	0.35097	0.380471	0.341751	0.380471	0.341751	0.341751	0.380471	0.351852	0.314815	0.341751	0.351852	0.30303	0.30303	0.351852	0.310406	0.380471	0.225589	0.380471
hsa-mir-1302-2	0.35097	0.341751	0.35097	0.380471	0.341751	0.30303	0.30303	0.341751	0.341751	0.380471	0.457912	0.380471	0.432099	0.277778	0.277778	0.419192	0.432099	0.240741	0.341751	0.30303	0.26431	0.30303	0.380471	0.380471	0.380471	0.325617	0.380471	0.341751	0.380471	0.341751	0.407407	0.35097	0.380471	0.341751	0.380471	0.341751	0.341751	0.380471	0.351852	0.314815	0.341751	0.351852	0.30303	0.30303	0.351852	0.310406	0.380471	0.225589	0.380471
hsa-mir-1302-3	0.35097	0.341751	0.35097	0.380471	0.341751	0.30303	0.30303	0.341751	0.341751	0.380471	0.457912	0.380471	0.432099	0.277778	0.277778	0.419192	0.432099	0.240741	0.341751	0.30303	0.26431	0.30303	0.380471	0.380471	0.380471	0.325617	0.380471	0.341751	0.380471	0.341751	0.407407	0.35097	0.380471	0.341751	0.380471	0.341751	0.341751	0.380471	0.351852	0.314815	0.341751	0.351852	0.30303	0.30303	0.351852	0.310406	0.380471	0.225589	0.380471
hsa-mir-1302-4	0.35097	0.341751	0.35097	0.380471	0.341751	0.30303	0.30303	0.341751	0.341751	0.380471	0.457912	0.380471	0.432099	0.277778	0.277778	0.419192	0.432099	0.240741	0.341751	0.30303	0.26431	0.30303	0.380471	0.380471	0.380471	0.325617	0.380471	0.341751	0.380471	0.341751	0.407407	0.35097	0.380471	0.341751	0.380471	0.341751	0.341751	0.380471	0.351852	0.314815	0.341751	0.351852	0.30303	0.30303	0.351852	0.310406	0.380471	0.225589	0.380471
hsa-mir-1302-5	0.35097	0.341751	0.35097	0.380471	0.341751	0.30303	0.30303	0.341751	0.341751	0.380471	0.457912	0.380471	0.432099	0.277778	0.277778	0.419192	0.432099	0.240741	0.341751	0.30303	0.26431	0.30303	0.380471	0.380471	0.380471	0.325617	0.380471	0.341751	0.380471	0.341751	0.407407	0.35097	0.380471	0.341751	0.380471	0.341751	0.341751	0.380471	0.351852	0.314815	0.341751	0.351852	0.30303	0.30303	0.351852	0.310406	0.380471	0.225589	0.380471
hsa-mir-1302-6	0.35097	0.341751	0.35097	0.380471	0.341751	0.30303	0.30303	0.341751	0.341751	0.380471	0.457912	0.380471	0.432099	0.277778	0.277778	0.419192	0.432099	0.240741	0.341751	0.30303	0.26431	0.30303	0.380471	0.380471	0.380471	0.325617	0.380471	0.341751	0.380471	0.341751	0.407407	0.35097	0.380471	0.341751	0.380471	0.341751	0.341751	0.380471	0.351852	0.314815	0.341751	0.351852	0.30303	0.30303	0.351852	0.310406	0.380471	0.225589	0.380471
hsa-mir-1302-7	0.35097	0.341751	0.35097	0.380471	0.341751	0.30303	0.30303	0.341751	0.341751	0.380471	0.457912	0.380471	0.432099	0.277778	0.277778	0.419192	0.432099	0.240741	0.341751	0.30303	0.26431	0.30303	0.380471	0.380471	0.380471	0.325617	0.380471	0.341751	0.380471	0.341751	0.407407	0.35097	0.380471	0.341751	0.380471	0.341751	0.341751	0.380471	0.351852	0.314815	0.341751	0.351852	0.30303	0.30303	0.351852	0.310406	0.380471	0.225589	0.380471
hsa-mir-1302-8	0.419192	0.457912	0.419192	0.535354	0.457912	0.419192	0.419192	0.574074	0.535354	0.457912	0.496633	0.419192	0.380471	0.444444	0.444444	0.481481	0.314815	0.444444	0.407407	0.380471	0.26431	0.518519	0.341751	0.341751	0.341751	0.496633	0.419192	0.341751	0.30303	0.341751	0.444444	0.351852	0.457912	0.457912	0.535354	0.457912	0.457912	0.419192	0.407407	0.481481	0.481481	0.380471	0.351852	0.37037	0.333333	0.380471	0.296296	0.37037	0.457912
hsa-mir-425	0.432099	0.341751	0.432099	0.341751	0.341751	0.341751	0.30303	0.341751	0.341751	0.432099	0.341751	0.380471	0.513228	0.351852	0.388889	0.388889	0.472663	0.351852	0.341751	0.380471	0.341751	0.419192	0.341751	0.341751	0.341751	0.380471	0.380471	0.30303	0.419192	0.341751	0.310406	0.472663	0.380471	0.553792	0.457912	0.30303	0.30303	0.225589	0.341751	0.341751	0.341751	0.351852	0.380471	0.380471	0.513228	0.380471	0.341751	0.419192	0.341751
hsa-mir-410	0.333333	0.37037	0.333333	0.333333	0.333333	0.37037	0.37037	0.37037	0.37037	0.296296	0.333333	0.37037	0.333333	0.407407	0.407407	0.296296	0.333333	0.407407	0.407407	0.37037	0.37037	0.407407	0.296296	0.296296	0.296296	0.333333	0.333333	0.259259	0.37037	0.296296	0.407407	0.444444	0.37037	0.333333	0.296296	0.296296	0.296296	0.296296	0.407407	0.296296	0.333333	0.37037	0.314815	0.37037	0.277778	0.37037	0.259259	0.37037	0.296296
hsa-mir-492	0.380471	0.380471	0.380471	0.419192	0.419192	0.380471	0.380471	0.341751	0.341751	0.30303	0.419192	0.496633	0.419192	0.407407	0.407407	0.380471	0.496633	0.333333	0.457912	0.457912	0.419192	0.30303	0.496633	0.496633	0.496633	0.378858	0.457912	0.457912	0.419192	0.419192	0.380471	0.341751	0.419192	0.419192	0.457912	0.457912	0.457912	0.419192	0.612795	0.457912	0.407407	0.30303	0.419192	0.419192	0.30303	0.341751	0.341751	0.30303	0.612795
hsa-mir-345	0.457912	0.457912	0.457912	0.457912	0.457912	0.419192	0.419192	0.457912	0.457912	0.496633	0.496633	0.419192	0.419192	0.37037	0.37037	0.407407	0.457912	0.333333	0.496633	0.380471	0.380471	0.457912	0.574074	0.574074	0.574074	0.457912	0.496633	0.496633	0.496633	0.612795	0.380471	0.457912	0.419192	0.361111	0.457912	0.612795	0.612795	0.612795	0.37037	0.419192	0.419192	0.496633	0.496633	0.496633	0.407407	0.380471	0.380471	0.457912	0.419192
hsa-mir-584	0.380471	0.322391	0.380471	0.419192	0.380471	0.496633	0.380471	0.380471	0.341751	0.351852	0.380471	0.407407	0.419192	0.481481	0.518519	0.462963	0.419192	0.296296	0.407407	0.380471	0.380471	0.407407	0.496633	0.496633	0.496633	0.325617	0.419192	0.457912	0.419192	0.457912	0.37037	0.37037	0.380471	0.419192	0.444444	0.341751	0.341751	0.30303	0.407407	0.457912	0.444444	0.444444	0.419192	0.419192	0.444444	0.388889	0.419192	0.37037	0.457912
hsa-mir-708	0.380471	0.380471	0.380471	0.380471	0.380471	0.380471	0.419192	0.380471	0.380471	0.380471	0.380471	0.341751	0.472663	0.314815	0.314815	0.341751	0.35097	0.277778	0.419192	0.341751	0.341751	0.419192	0.419192	0.419192	0.419192	0.414352	0.574074	0.574074	0.419192	0.419192	0.37037	0.419192	0.341751	0.380471	0.380471	0.457912	0.457912	0.419192	0.341751	0.457912	0.457912	0.37037	0.419192	0.341751	0.391534	0.310406	0.457912	0.380471	0.419192
hsa-mir-628	0.535354	0.419192	0.535354	0.380471	0.496633	0.419192	0.496633	0.37037	0.380471	0.380471	0.333333	0.333333	0.30303	0.37037	0.37037	0.380471	0.407407	0.37037	0.496633	0.419192	0.380471	0.444444	0.341751	0.341751	0.341751	0.496633	0.419192	0.496633	0.296296	0.407407	0.351852	0.419192	0.457912	0.457912	0.419192	0.380471	0.380471	0.380471	0.341751	0.380471	0.380471	0.361111	0.457912	0.444444	0.333333	0.419192	0.419192	0.407407	0.419192
hsa-mir-361	0.496633	0.496633	0.496633	0.496633	0.457912	0.535354	0.457912	0.457912	0.457912	0.457912	0.457912	0.341751	0.380471	0.296296	0.333333	0.380471	0.419192	0.259259	0.380471	0.341751	0.26431	0.419192	0.419192	0.419192	0.419192	0.496633	0.457912	0.535354	0.380471	0.380471	0.296296	0.30303	0.380471	0.341751	0.380471	0.380471	0.380471	0.341751	0.496633	0.457912	0.407407	0.481481	0.30303	0.419192	0.333333	0.419192	0.26431	0.26431	0.457912
hsa-mir-422a	0.457912	0.457912	0.457912	0.496633	0.457912	0.457912	0.457912	0.457912	0.457912	0.457912	0.496633	0.419192	0.419192	0.407407	0.407407	0.444444	0.380471	0.314815	0.457912	0.535354	0.535354	0.496633	0.535354	0.535354	0.535354	0.419192	0.419192	0.574074	0.419192	0.341751	0.341751	0.419192	0.419192	0.457912	0.419192	0.496633	0.496633	0.341751	0.380471	0.457912	0.419192	0.341751	0.496633	0.496633	0.37037	0.457912	0.496633	0.457912	0.419192
hsa-mir-509-3	0.341751	0.341751	0.341751	0.419192	0.380471	0.457912	0.380471	0.419192	0.419192	0.419192	0.457912	0.419192	0.419192	0.333333	0.333333	0.407407	0.457912	0.37037	0.380471	0.380471	0.380471	0.380471	0.496633	0.496633	0.496633	0.48534	0.535354	0.535354	0.30303	0.341751	0.380471	0.457912	0.457912	0.419192	0.535354	0.380471	0.380471	0.380471	0.380471	0.574074	0.361111	0.496633	0.419192	0.419192	0.574074	0.341751	0.341751	0.419192	0.535354
hsa-mir-517a	0.419192	0.457912	0.419192	0.574074	0.419192	0.457912	0.419192	0.574074	0.535354	0.496633	0.496633	0.457912	0.35097	0.407407	0.407407	0.444444	0.391534	0.296296	0.444444	0.30303	0.30303	0.419192	0.341751	0.341751	0.341751	0.419192	0.419192	0.419192	0.419192	0.535354	0.35097	0.419192	0.341751	0.419192	0.419192	0.341751	0.341751	0.30303	0.341751	0.380471	0.457912	0.380471	0.457912	0.380471	0.380471	0.35097	0.419192	0.457912	0.419192
hsa-mir-518e	0.457912	0.457912	0.457912	0.574074	0.496633	0.496633	0.419192	0.574074	0.535354	0.496633	0.535354	0.496633	0.457912	0.407407	0.407407	0.444444	0.341751	0.296296	0.457912	0.380471	0.30303	0.419192	0.380471	0.380471	0.380471	0.496633	0.535354	0.419192	0.419192	0.535354	0.341751	0.457912	0.457912	0.457912	0.457912	0.419192	0.419192	0.419192	0.380471	0.419192	0.457912	0.457912	0.457912	0.380471	0.444444	0.341751	0.419192	0.457912	0.535354
hsa-mir-519b	0.457912	0.457912	0.457912	0.457912	0.419192	0.419192	0.419192	0.457912	0.457912	0.496633	0.496633	0.341751	0.380471	0.296296	0.333333	0.333333	0.419192	0.333333	0.419192	0.380471	0.341751	0.380471	0.457912	0.457912	0.457912	0.444444	0.496633	0.496633	0.30303	0.341751	0.444444	0.457912	0.496633	0.419192	0.380471	0.419192	0.419192	0.419192	0.481481	0.333333	0.333333	0.496633	0.388889	0.380471	0.37037	0.37037	0.380471	0.333333	0.419192
hsa-mir-550a-1	0.457912	0.457912	0.457912	0.457912	0.419192	0.419192	0.419192	0.457912	0.457912	0.496633	0.496633	0.341751	0.380471	0.296296	0.333333	0.333333	0.419192	0.333333	0.419192	0.380471	0.341751	0.380471	0.457912	0.457912	0.457912	0.444444	0.496633	0.496633	0.30303	0.341751	0.444444	0.457912	0.496633	0.419192	0.380471	0.419192	0.419192	0.419192	0.481481	0.333333	0.333333	0.496633	0.388889	0.380471	0.37037	0.37037	0.380471	0.333333	0.419192
hsa-mir-550a-2	0.30303	0.36963	0.30303	0.341751	0.352593	0.322391	0.318519	0.318519	0.30303	0.403704	0.352593	0.284444	0.30303	0.36963	0.36963	0.36963	0.36963	0.351852	0.233333	0.30303	0.30303	0.30303	0.380471	0.380471	0.380471	0.284444	0.30303	0.36963	0.290123	0.322391	0.411817	0.371252	0.419192	0.330688	0.318519	0.284444	0.284444	0.186869	0.341751	0.30303	0.284444	0.30303	0.267407	0.318519	0.267407	0.301481	0.318519	0.314815	0.318519
hsa-mir-593	0.391534	0.30303	0.391534	0.419192	0.30303	0.457912	0.30303	0.419192	0.30303	0.310406	0.341751	0.26431	0.457912	0.407407	0.37037	0.30303	0.310406	0.277778	0.240741	0.341751	0.341751	0.341751	0.341751	0.341751	0.341751	0.219136	0.30303	0.30303	0.391534	0.419192	0.391534	0.26431	0.380471	0.26431	0.419192	0.419192	0.419192	0.26431	0.277778	0.30303	0.30303	0.30303	0.310406	0.30303	0.432099	0.432099	0.419192	0.388889	0.30303
hsa-mir-621	0.472663	0.457912	0.472663	0.419192	0.457912	0.419192	0.419192	0.457912	0.457912	0.457912	0.457912	0.341751	0.391534	0.407407	0.37037	0.380471	0.380471	0.351852	0.341751	0.380471	0.341751	0.380471	0.341751	0.341751	0.341751	0.496633	0.496633	0.496633	0.419192	0.380471	0.341751	0.310406	0.457912	0.419192	0.419192	0.419192	0.419192	0.341751	0.30303	0.341751	0.419192	0.380471	0.419192	0.341751	0.380471	0.594356	0.419192	0.380471	0.380471
hsa-mir-625	0.290123	0.26431	0.290123	0.28367	0.26431	0.26431	0.244949	0.244949	0.244949	0.411817	0.341751	0.30303	0.244949	0.222222	0.240741	0.26431	0.35097	0.203704	0.30303	0.26431	0.148148	0.26431	0.244949	0.244949	0.244949	0.380471	0.380471	0.341751	0.249559	0.341751	0.16843	0.341751	0.225589	0.249559	0.28367	0.186869	0.186869	0.186869	0.26431	0.244949	0.26431	0.314815	0.341751	0.341751	0.240741	0.399832	0.26431	0.240741	0.30303
hsa-mir-646	0.333333	0.518519	0.333333	0.37037	0.481481	0.407407	0.444444	0.333333	0.407407	0.37037	0.481481	0.444444	0.37037	0.481481	0.481481	0.333333	0.333333	0.481481	0.407407	0.407407	0.333333	0.407407	0.444444	0.444444	0.444444	0.37037	0.481481	0.481481	0.351852	0.407407	0.314815	0.444444	0.407407	0.407407	0.444444	0.333333	0.333333	0.333333	0.444444	0.407407	0.407407	0.444444	0.388889	0.407407	0.444444	0.407407	0.37037	0.407407	0.407407
hsa-mir-767	0.380471	0.380471	0.380471	0.419192	0.380471	0.419192	0.419192	0.419192	0.457912	0.380471	0.457912	0.341751	0.26431	0.407407	0.407407	0.333333	0.457912	0.444444	0.419192	0.380471	0.341751	0.457912	0.496633	0.496633	0.496633	0.574074	0.574074	0.380471	0.457912	0.496633	0.444444	0.30303	0.419192	0.419192	0.419192	0.380471	0.380471	0.419192	0.37037	0.341751	0.333333	0.380471	0.30303	0.496633	0.296296	0.574074	0.30303	0.496633	0.380471
hsa-mir-1972-1	0.535354	0.535354	0.535354	0.535354	0.535354	0.535354	0.574074	0.496633	0.496633	0.457912	0.496633	0.496633	0.380471	0.37037	0.407407	0.457912	0.457912	0.333333	0.444444	0.419192	0.419192	0.457912	0.419192	0.419192	0.419192	0.419192	0.419192	0.496633	0.457912	0.457912	0.380471	0.341751	0.419192	0.380471	0.457912	0.419192	0.419192	0.380471	0.419192	0.380471	0.457912	0.419192	0.419192	0.380471	0.380471	0.419192	0.496633	0.380471	0.457912
hsa-mir-374b	0.419192	0.535354	0.419192	0.612795	0.574074	0.651515	0.535354	0.535354	0.496633	0.380471	0.574074	0.380471	0.380471	0.37037	0.37037	0.457912	0.457912	0.333333	0.380471	0.419192	0.419192	0.535354	0.496633	0.496633	0.496633	0.419192	0.496633	0.457912	0.496633	0.457912	0.444444	0.341751	0.457912	0.535354	0.380471	0.457912	0.457912	0.380471	0.380471	0.380471	0.341751	0.457912	0.380471	0.496633	0.341751	0.496633	0.496633	0.690236	0.496633
hsa-mir-505	0.419192	0.457912	0.419192	0.574074	0.419192	0.457912	0.419192	0.574074	0.535354	0.496633	0.496633	0.457912	0.419192	0.407407	0.407407	0.481481	0.341751	0.296296	0.457912	0.380471	0.30303	0.419192	0.380471	0.380471	0.380471	0.457912	0.496633	0.457912	0.419192	0.535354	0.341751	0.457912	0.457912	0.457912	0.457912	0.380471	0.380471	0.380471	0.380471	0.380471	0.457912	0.496633	0.457912	0.457912	0.444444	0.341751	0.419192	0.457912	0.457912
hsa-mir-519a-1	0.344157	0.302384	0.319093	0.369221	0.40264	0.40264	0.390108	0.377576	0.381753	0.381753	0.390108	0.427704	0.331625	0.369221	0.377576	0.373399	0.385931	0.381753	0.368158	0.281497	0.381753	0.406817	0.373399	0.423603	0.423527	0.415172	0.427704	0.490364	0.377576	0.465645	0.415172	0.394285	0.381753	0.406817	0.436266	0.436059	0.430243	0.369748	0.319093	0.427704	0.403141	0.406817	0.418848	0.388261	0.423527	0.488788	0.390108	0.431881	0.416944
hsa-mir-566	0.333333	0.333333	0.333333	0.380471	0.333333	0.37037	0.380471	0.380471	0.380471	0.314815	0.37037	0.380471	0.380471	0.296296	0.296296	0.419192	0.419192	0.333333	0.444444	0.37037	0.37037	0.457912	0.380471	0.380471	0.380471	0.457912	0.457912	0.496633	0.419192	0.37037	0.425926	0.380471	0.407407	0.419192	0.535354	0.341751	0.341751	0.37037	0.444444	0.444444	0.444444	0.380471	0.457912	0.457912	0.419192	0.380471	0.457912	0.62963	0.380471
hsa-mir-582	0.457912	0.457912	0.457912	0.457912	0.457912	0.457912	0.457912	0.457912	0.457912	0.535354	0.574074	0.30303	0.380471	0.325617	0.325617	0.419192	0.380471	0.290123	0.457912	0.380471	0.380471	0.419192	0.457912	0.457912	0.457912	0.380471	0.341751	0.535354	0.419192	0.535354	0.396605	0.341751	0.30303	0.341751	0.380471	0.496633	0.496633	0.457912	0.380471	0.341751	0.457912	0.296296	0.361111	0.419192	0.37037	0.535354	0.612795	0.419192	0.535354
hsa-mir-589	0.419192	0.419192	0.419192	0.380471	0.380471	0.419192	0.380471	0.457912	0.457912	0.432099	0.380471	0.343364	0.399832	0.396605	0.361111	0.37037	0.380471	0.333333	0.30303	0.396605	0.225589	0.419192	0.419192	0.419192	0.419192	0.467593	0.457912	0.457912	0.30303	0.457912	0.30303	0.26431	0.457912	0.380471	0.574074	0.419192	0.419192	0.272377	0.396605	0.457912	0.37037	0.37037	0.432099	0.341751	0.37037	0.380471	0.322391	0.380471	0.457912
hsa-mir-619	0.341751	0.341751	0.341751	0.28367	0.30303	0.341751	0.341751	0.380471	0.380471	0.341751	0.341751	0.30303	0.457912	0.333333	0.333333	0.37037	0.380471	0.296296	0.296296	0.419192	0.419192	0.419192	0.380471	0.380471	0.380471	0.341751	0.380471	0.30303	0.419192	0.496633	0.407407	0.380471	0.438552	0.457912	0.399832	0.419192	0.419192	0.457912	0.361111	0.37037	0.380471	0.361111	0.419192	0.419192	0.407407	0.341751	0.488889	0.419192	0.380471
hsa-mir-627	0.277778	0.333333	0.277778	0.333333	0.333333	0.37037	0.37037	0.296296	0.333333	0.277778	0.296296	0.296296	0.37037	0.37037	0.37037	0.444444	0.277778	0.407407	0.296296	0.37037	0.37037	0.296296	0.333333	0.333333	0.333333	0.361111	0.407407	0.407407	0.407407	0.333333	0.333333	0.333333	0.333333	0.425926	0.37037	0.407407	0.407407	0.407407	0.37037	0.481481	0.481481	0.407407	0.296296	0.296296	0.351852	0.37037	0.259259	0.37037	0.296296
hsa-mir-635	0.612795	0.612795	0.612795	0.612795	0.651515	0.612795	0.574074	0.574074	0.574074	0.535354	0.496633	0.457912	0.380471	0.407407	0.444444	0.407407	0.419192	0.333333	0.380471	0.457912	0.457912	0.380471	0.496633	0.496633	0.496633	0.457912	0.457912	0.419192	0.380471	0.380471	0.380471	0.380471	0.419192	0.419192	0.380471	0.457912	0.457912	0.457912	0.341751	0.444444	0.444444	0.380471	0.419192	0.419192	0.37037	0.457912	0.419192	0.457912	0.419192
hsa-mir-655	0.574074	0.574074	0.574074	0.496633	0.535354	0.535354	0.535354	0.535354	0.535354	0.574074	0.496633	0.341751	0.612795	0.296296	0.296296	0.341751	0.380471	0.333333	0.296296	0.380471	0.380471	0.419192	0.457912	0.457912	0.457912	0.419192	0.380471	0.380471	0.380471	0.419192	0.37037	0.380471	0.419192	0.341751	0.496633	0.496633	0.496633	0.457912	0.419192	0.496633	0.457912	0.496633	0.380471	0.457912	0.380471	0.419192	0.30303	0.419192	0.496633
hsa-mir-744	0.380471	0.380471	0.380471	0.380471	0.380471	0.380471	0.419192	0.419192	0.380471	0.419192	0.457912	0.496633	0.380471	0.407407	0.407407	0.37037	0.419192	0.333333	0.407407	0.380471	0.380471	0.457912	0.457912	0.457912	0.457912	0.380471	0.341751	0.341751	0.496633	0.535354	0.380471	0.457912	0.419192	0.419192	0.419192	0.574074	0.574074	0.535354	0.457912	0.481481	0.481481	0.555556	0.380471	0.419192	0.457912	0.457912	0.419192	0.457912	0.457912
hsa-mir-942	0.457912	0.457912	0.457912	0.419192	0.419192	0.457912	0.496633	0.457912	0.457912	0.535354	0.496633	0.341751	0.457912	0.407407	0.407407	0.380471	0.380471	0.407407	0.457912	0.419192	0.380471	0.457912	0.419192	0.419192	0.419192	0.380471	0.419192	0.341751	0.30303	0.419192	0.333333	0.380471	0.419192	0.380471	0.30303	0.457912	0.457912	0.419192	0.341751	0.341751	0.341751	0.380471	0.341751	0.380471	0.407407	0.457912	0.535354	0.419192	0.419192
hsa-mir-489	0.496633	0.496633	0.496633	0.457912	0.535354	0.496633	0.496633	0.457912	0.457912	0.496633	0.457912	0.419192	0.419192	0.37037	0.333333	0.341751	0.419192	0.259259	0.380471	0.419192	0.419192	0.535354	0.419192	0.419192	0.419192	0.419192	0.496633	0.380471	0.380471	0.457912	0.333333	0.380471	0.457912	0.457912	0.457912	0.419192	0.419192	0.380471	0.380471	0.380471	0.457912	0.496633	0.457912	0.496633	0.481481	0.419192	0.457912	0.457912	0.419192
hsa-mir-487a	0.391534	0.30303	0.391534	0.30303	0.30303	0.322391	0.30303	0.341751	0.341751	0.341751	0.322391	0.322391	0.28367	0.277778	0.314815	0.30303	0.310406	0.259259	0.296296	0.28367	0.225589	0.361111	0.244949	0.244949	0.244949	0.272377	0.322391	0.322391	0.391534	0.206229	0.391534	0.310406	0.341751	0.35097	0.28367	0.322391	0.322391	0.322391	0.203704	0.240741	0.322391	0.351852	0.229277	0.322391	0.269841	0.310406	0.446296	0.477273	0.361111
hsa-mir-384	0.472663	0.341751	0.472663	0.380471	0.380471	0.419192	0.30303	0.380471	0.341751	0.391534	0.30303	0.341751	0.553792	0.351852	0.351852	0.425926	0.391534	0.351852	0.341751	0.341751	0.30303	0.341751	0.380471	0.380471	0.380471	0.361111	0.380471	0.380471	0.472663	0.341751	0.391534	0.472663	0.30303	0.432099	0.419192	0.457912	0.457912	0.30303	0.380471	0.341751	0.341751	0.351852	0.432099	0.457912	0.35097	0.341751	0.457912	0.341751	0.341751
hsa-mir-552	0.380471	0.380471	0.380471	0.380471	0.341751	0.419192	0.419192	0.380471	0.380471	0.380471	0.380471	0.341751	0.380471	0.481481	0.481481	0.37037	0.419192	0.444444	0.419192	0.457912	0.457912	0.419192	0.457912	0.457912	0.457912	0.457912	0.496633	0.30303	0.341751	0.457912	0.37037	0.419192	0.419192	0.30303	0.419192	0.380471	0.380471	0.380471	0.457912	0.341751	0.380471	0.457912	0.341751	0.535354	0.444444	0.496633	0.322391	0.419192	0.419192
hsa-mir-630	0.310406	0.322391	0.310406	0.399832	0.361111	0.322391	0.28367	0.399832	0.322391	0.391534	0.361111	0.28367	0.28367	0.333333	0.333333	0.296296	0.26431	0.203704	0.244949	0.361111	0.167508	0.28367	0.361111	0.361111	0.361111	0.325617	0.322391	0.322391	0.35097	0.225589	0.277778	0.330688	0.28367	0.432099	0.322391	0.438552	0.438552	0.399832	0.444444	0.333333	0.333333	0.259259	0.310406	0.244949	0.259259	0.361111	0.30303	0.222222	0.438552
hsa-mir-1227	0.414352	0.414352	0.414352	0.444444	0.378858	0.414352	0.414352	0.378858	0.378858	0.414352	0.378858	0.30787	0.407407	0.333333	0.333333	0.37037	0.314815	0.361111	0.37037	0.333333	0.272377	0.30787	0.407407	0.407407	0.407407	0.48534	0.48534	0.333333	0.378858	0.37037	0.361111	0.361111	0.343364	0.30787	0.30787	0.407407	0.407407	0.37037	0.37037	0.378858	0.414352	0.325617	0.37037	0.378858	0.25463	0.37037	0.296296	0.296296	0.481481
hsa-mir-1229	0.457912	0.535354	0.457912	0.496633	0.574074	0.496633	0.496633	0.496633	0.457912	0.457912	0.496633	0.419192	0.457912	0.407407	0.407407	0.457912	0.380471	0.37037	0.457912	0.535354	0.457912	0.457912	0.419192	0.419192	0.419192	0.457912	0.496633	0.419192	0.496633	0.457912	0.380471	0.496633	0.535354	0.496633	0.30303	0.457912	0.457912	0.457912	0.28367	0.407407	0.496633	0.380471	0.380471	0.457912	0.419192	0.380471	0.457912	0.496633	0.457912
hsa-mir-519e	0.391534	0.380471	0.391534	0.30303	0.341751	0.419192	0.380471	0.380471	0.380471	0.432099	0.30303	0.341751	0.380471	0.351852	0.351852	0.30303	0.310406	0.314815	0.457912	0.341751	0.30303	0.341751	0.26431	0.26431	0.26431	0.341751	0.419192	0.26431	0.432099	0.225589	0.432099	0.432099	0.341751	0.432099	0.30303	0.419192	0.419192	0.225589	0.419192	0.277778	0.341751	0.388889	0.35097	0.341751	0.391534	0.432099	0.26431	0.351852	0.419192
hsa-mir-569	0.391534	0.341751	0.391534	0.26431	0.341751	0.26431	0.30303	0.26431	0.30303	0.391534	0.30303	0.496633	0.472663	0.388889	0.388889	0.5	0.472663	0.351852	0.419192	0.419192	0.30303	0.380471	0.225589	0.225589	0.225589	0.380471	0.380471	0.30303	0.432099	0.30303	0.391534	0.472663	0.341751	0.472663	0.457912	0.30303	0.30303	0.26431	0.341751	0.388889	0.388889	0.457912	0.419192	0.457912	0.351852	0.419192	0.341751	0.314815	0.380471
hsa-mir-1179	0.457912	0.457912	0.457912	0.535354	0.496633	0.457912	0.496633	0.419192	0.419192	0.419192	0.457912	0.419192	0.341751	0.333333	0.37037	0.457912	0.419192	0.333333	0.535354	0.457912	0.457912	0.419192	0.419192	0.419192	0.419192	0.419192	0.496633	0.496633	0.380471	0.380471	0.30303	0.419192	0.457912	0.419192	0.419192	0.419192	0.419192	0.419192	0.574074	0.380471	0.419192	0.496633	0.361111	0.457912	0.296296	0.419192	0.419192	0.30303	0.496633
hsa-mir-616	0.341751	0.380471	0.341751	0.380471	0.380471	0.380471	0.380471	0.380471	0.457912	0.380471	0.419192	0.380471	0.496633	0.444444	0.444444	0.341751	0.457912	0.407407	0.535354	0.419192	0.419192	0.457912	0.380471	0.380471	0.380471	0.419192	0.457912	0.457912	0.380471	0.457912	0.37037	0.341751	0.496633	0.419192	0.496633	0.419192	0.419192	0.380471	0.341751	0.341751	0.419192	0.457912	0.341751	0.496633	0.30303	0.380471	0.496633	0.457912	0.496633
hsa-mir-885	0.535354	0.535354	0.535354	0.535354	0.496633	0.535354	0.574074	0.496633	0.496633	0.496633	0.496633	0.419192	0.457912	0.444444	0.481481	0.380471	0.457912	0.37037	0.419192	0.419192	0.30303	0.419192	0.535354	0.535354	0.535354	0.457912	0.457912	0.419192	0.419192	0.419192	0.419192	0.419192	0.380471	0.341751	0.419192	0.419192	0.419192	0.380471	0.496633	0.380471	0.30303	0.419192	0.30303	0.496633	0.333333	0.341751	0.30303	0.457912	0.380471
hsa-mir-485	0.384682	0.3442	0.3442	0.429211	0.384682	0.413019	0.372537	0.413019	0.380634	0.400874	0.421115	0.3442	0.348249	0.328008	0.352297	0.396826	0.396826	0.348249	0.407425	0.299671	0.348249	0.404923	0.392778	0.401989	0.404923	0.376586	0.380634	0.421115	0.408971	0.421115	0.421115	0.384682	0.392778	0.368489	0.401275	0.437308	0.461041	0.379647	0.356345	0.38873	0.426702	0.360393	0.458115	0.429211	0.400874	0.451744	0.413019	0.360393	0.43281
hsa-mir-1254-1	0.481481	0.481481	0.481481	0.555556	0.518519	0.444444	0.481481	0.444444	0.444444	0.444444	0.481481	0.496633	0.380471	0.444444	0.444444	0.407407	0.380471	0.407407	0.37037	0.444444	0.444444	0.444444	0.380471	0.380471	0.380471	0.432099	0.419192	0.37037	0.407407	0.444444	0.407407	0.380471	0.419192	0.419192	0.419192	0.380471	0.380471	0.419192	0.444444	0.518519	0.518519	0.419192	0.380471	0.496633	0.380471	0.380471	0.341751	0.407407	0.407407
hsa-mir-574	0.35097	0.30303	0.35097	0.341751	0.341751	0.341751	0.30303	0.341751	0.26431	0.269841	0.30303	0.30303	0.391534	0.277778	0.314815	0.351852	0.391534	0.277778	0.341751	0.341751	0.341751	0.26431	0.380471	0.380471	0.380471	0.30303	0.30303	0.380471	0.391534	0.341751	0.310406	0.310406	0.30303	0.35097	0.380471	0.380471	0.380471	0.225589	0.380471	0.535354	0.457912	0.314815	0.380471	0.380471	0.351852	0.391534	0.457912	0.26431	0.380471
hsa-mir-1258	0.496633	0.496633	0.496633	0.574074	0.535354	0.496633	0.496633	0.496633	0.496633	0.457912	0.496633	0.457912	0.341751	0.444444	0.444444	0.419192	0.419192	0.407407	0.574074	0.457912	0.457912	0.419192	0.419192	0.419192	0.419192	0.457912	0.457912	0.457912	0.341751	0.419192	0.457912	0.380471	0.380471	0.341751	0.457912	0.380471	0.380471	0.380471	0.419192	0.37037	0.37037	0.457912	0.419192	0.496633	0.30303	0.535354	0.380471	0.457912	0.496633
hsa-mir-539	0.472663	0.380471	0.472663	0.457912	0.419192	0.419192	0.341751	0.380471	0.380471	0.452381	0.457912	0.457912	0.419192	0.388889	0.388889	0.481481	0.380471	0.296296	0.457912	0.380471	0.30303	0.341751	0.419192	0.419192	0.419192	0.457912	0.496633	0.457912	0.310406	0.380471	0.35097	0.594356	0.457912	0.457912	0.457912	0.380471	0.380471	0.380471	0.380471	0.380471	0.380471	0.496633	0.419192	0.457912	0.553792	0.35097	0.419192	0.380471	0.457912
hsa-mir-519a-2	0.35097	0.341751	0.35097	0.341751	0.30303	0.26431	0.26431	0.26431	0.26431	0.391534	0.30303	0.341751	0.391534	0.351852	0.314815	0.37037	0.432099	0.277778	0.314815	0.26431	0.225589	0.380471	0.380471	0.380471	0.380471	0.30303	0.341751	0.380471	0.269841	0.30303	0.37037	0.391534	0.341751	0.35097	0.380471	0.225589	0.225589	0.225589	0.457912	0.380471	0.341751	0.351852	0.35097	0.30303	0.310406	0.432099	0.26431	0.277778	0.380471
hsa-mir-1202	0.296296	0.37037	0.296296	0.318519	0.333333	0.37037	0.333333	0.301481	0.37037	0.351852	0.407407	0.36963	0.407407	0.518519	0.518519	0.444444	0.407407	0.444444	0.444444	0.37037	0.37037	0.444444	0.284444	0.284444	0.284444	0.432099	0.407407	0.407407	0.296296	0.37037	0.462963	0.296296	0.37037	0.318519	0.36963	0.335556	0.335556	0.301481	0.407407	0.555556	0.555556	0.444444	0.37037	0.36963	0.444444	0.407407	0.267407	0.481481	0.420741
hsa-mir-449c	0.380471	0.380471	0.380471	0.457912	0.419192	0.399832	0.380471	0.419192	0.419192	0.419192	0.457912	0.496633	0.419192	0.481481	0.481481	0.651515	0.496633	0.407407	0.407407	0.361111	0.361111	0.457912	0.438552	0.438552	0.438552	0.477273	0.496633	0.496633	0.419192	0.419192	0.419192	0.341751	0.535354	0.341751	0.496633	0.419192	0.419192	0.380471	0.380471	0.407407	0.407407	0.380471	0.380471	0.419192	0.333333	0.391534	0.531481	0.341751	0.438552
hsa-mir-202	0.457912	0.380471	0.457912	0.380471	0.341751	0.380471	0.380471	0.341751	0.361111	0.391534	0.419192	0.457912	0.432099	0.388889	0.407407	0.419192	0.432099	0.388889	0.419192	0.457912	0.457912	0.496633	0.341751	0.341751	0.341751	0.380471	0.380471	0.380471	0.30303	0.419192	0.457912	0.513228	0.380471	0.391534	0.419192	0.457912	0.457912	0.30303	0.419192	0.341751	0.341751	0.37037	0.341751	0.419192	0.35097	0.513228	0.457912	0.457912	0.419192
hsa-mir-504	0.432099	0.419192	0.432099	0.457912	0.457912	0.457912	0.419192	0.457912	0.457912	0.457912	0.496633	0.341751	0.419192	0.37037	0.333333	0.30303	0.391534	0.296296	0.380471	0.419192	0.30303	0.30303	0.457912	0.457912	0.457912	0.343364	0.380471	0.380471	0.35097	0.457912	0.518519	0.310406	0.341751	0.341751	0.457912	0.380471	0.380471	0.341751	0.535354	0.407407	0.496633	0.314815	0.380471	0.457912	0.371252	0.457912	0.391534	0.419192	0.380471
hsa-mir-873	0.444444	0.515993	0.444444	0.399832	0.477273	0.477273	0.515993	0.407407	0.407407	0.472663	0.37037	0.333333	0.37037	0.444444	0.444444	0.407407	0.351852	0.333333	0.444444	0.333333	0.333333	0.37037	0.37037	0.37037	0.37037	0.290123	0.399832	0.399832	0.444444	0.37037	0.481481	0.472663	0.30303	0.391534	0.296296	0.407407	0.407407	0.399832	0.407407	0.444444	0.407407	0.361111	0.388889	0.333333	0.37037	0.444444	0.296296	0.333333	0.37037
hsa-mir-675	0.472663	0.380471	0.472663	0.380471	0.380471	0.341751	0.341751	0.419192	0.419192	0.380471	0.457912	0.496633	0.513228	0.37037	0.37037	0.380471	0.513228	0.277778	0.380471	0.496633	0.496633	0.380471	0.419192	0.419192	0.419192	0.343364	0.457912	0.457912	0.432099	0.380471	0.310406	0.574074	0.651515	0.651515	0.380471	0.457912	0.457912	0.419192	0.341751	0.419192	0.37037	0.535354	0.513228	0.419192	0.432099	0.391534	0.535354	0.407407	0.457912
hsa-mir-590	0.380471	0.574074	0.380471	0.457912	0.574074	0.496633	0.535354	0.380471	0.457912	0.419192	0.457912	0.341751	0.380471	0.407407	0.407407	0.419192	0.380471	0.444444	0.380471	0.419192	0.30303	0.419192	0.496633	0.496633	0.496633	0.414352	0.419192	0.341751	0.419192	0.496633	0.407407	0.380471	0.380471	0.419192	0.341751	0.574074	0.574074	0.612795	0.535354	0.407407	0.496633	0.419192	0.380471	0.380471	0.419192	0.380471	0.341751	0.380471	0.380471
hsa-mir-1271	0.35097	0.341751	0.35097	0.37037	0.37037	0.37037	0.30303	0.37037	0.37037	0.341751	0.333333	0.296296	0.472663	0.444444	0.444444	0.518519	0.472663	0.444444	0.296296	0.407407	0.407407	0.341751	0.407407	0.407407	0.407407	0.30303	0.30303	0.30303	0.391534	0.518519	0.407407	0.35097	0.457912	0.472663	0.380471	0.380471	0.380471	0.341751	0.37037	0.481481	0.481481	0.277778	0.310406	0.333333	0.391534	0.35097	0.391534	0.37037	0.333333
hsa-mir-671	0.554714	0.554714	0.554714	0.515993	0.554714	0.515993	0.515993	0.593434	0.593434	0.554714	0.515993	0.244949	0.269841	0.222222	0.222222	0.206229	0.310406	0.222222	0.28367	0.361111	0.361111	0.26431	0.399832	0.399832	0.399832	0.236883	0.361111	0.361111	0.225589	0.322391	0.277778	0.206229	0.322391	0.322391	0.341751	0.244949	0.244949	0.206229	0.244949	0.296296	0.296296	0.186869	0.249559	0.28367	0.249559	0.310406	0.382407	0.206229	0.399832
hsa-mir-1827	0.472663	0.380471	0.472663	0.30303	0.341751	0.341751	0.380471	0.30303	0.341751	0.391534	0.380471	0.341751	0.35097	0.351852	0.333333	0.535354	0.457912	0.222222	0.277778	0.30303	0.30303	0.341751	0.225589	0.225589	0.225589	0.26431	0.26431	0.341751	0.310406	0.341751	0.391534	0.513228	0.341751	0.432099	0.380471	0.380471	0.380471	0.380471	0.314815	0.259259	0.30303	0.341751	0.26431	0.30303	0.310406	0.432099	0.225589	0.26431	0.341751
hsa-mir-647	0.229277	0.322391	0.229277	0.30303	0.26431	0.244949	0.28367	0.225589	0.244949	0.290123	0.26431	0.30303	0.30303	0.240741	0.203704	0.314815	0.371252	0.148148	0.244949	0.244949	0.225589	0.225589	0.206229	0.206229	0.206229	0.290123	0.30303	0.30303	0.26431	0.30303	0.277778	0.411817	0.28367	0.26431	0.30303	0.244949	0.244949	0.28367	0.438552	0.425926	0.425926	0.277778	0.322391	0.341751	0.425926	0.322391	0.244949	0.240741	0.26431
hsa-mir-632	0.333333	0.333333	0.333333	0.37037	0.333333	0.333333	0.333333	0.333333	0.333333	0.407407	0.407407	0.296296	0.296296	0.37037	0.37037	0.296296	0.333333	0.333333	0.333333	0.296296	0.222222	0.259259	0.333333	0.333333	0.333333	0.333333	0.37037	0.296296	0.388889	0.333333	0.407407	0.314815	0.37037	0.351852	0.296296	0.37037	0.37037	0.407407	0.481481	0.481481	0.481481	0.37037	0.240741	0.333333	0.518519	0.37037	0.222222	0.333333	0.296296
hsa-mir-636	0.26431	0.26431	0.26431	0.26431	0.26431	0.26431	0.30303	0.225589	0.225589	0.330688	0.30303	0.26431	0.208995	0.203704	0.166667	0.225589	0.249559	0.12963	0.240741	0.186869	0.186869	0.26431	0.186869	0.186869	0.186869	0.30303	0.26431	0.26431	0.186869	0.28367	0.259259	0.330688	0.148148	0.148148	0.148148	0.186869	0.186869	0.148148	0.225589	0.225589	0.26431	0.203704	0.249559	0.167508	0.16843	0.290123	0.212037	0.244949	0.148148
hsa-mir-1275	0.380471	0.380471	0.380471	0.419192	0.380471	0.419192	0.380471	0.380471	0.380471	0.419192	0.496633	0.496633	0.419192	0.259259	0.296296	0.30303	0.341751	0.259259	0.535354	0.419192	0.26431	0.341751	0.535354	0.535354	0.535354	0.496633	0.380471	0.419192	0.341751	0.380471	0.225589	0.419192	0.457912	0.419192	0.380471	0.419192	0.419192	0.419192	0.380471	0.296296	0.296296	0.481481	0.341751	0.535354	0.296296	0.341751	0.457912	0.419192	0.496633
hsa-mir-617	0.457912	0.457912	0.457912	0.419192	0.419192	0.419192	0.457912	0.419192	0.419192	0.419192	0.419192	0.457912	0.380471	0.333333	0.333333	0.380471	0.457912	0.296296	0.341751	0.341751	0.341751	0.341751	0.457912	0.457912	0.457912	0.380471	0.419192	0.380471	0.30303	0.380471	0.37037	0.496633	0.496633	0.457912	0.457912	0.457912	0.457912	0.419192	0.457912	0.496633	0.380471	0.419192	0.380471	0.457912	0.30303	0.380471	0.30303	0.37037	0.419192
hsa-mir-758	0.535354	0.535354	0.535354	0.574074	0.535354	0.535354	0.496633	0.496633	0.496633	0.496633	0.574074	0.380471	0.496633	0.37037	0.407407	0.380471	0.457912	0.37037	0.341751	0.380471	0.380471	0.419192	0.457912	0.457912	0.457912	0.378858	0.457912	0.457912	0.380471	0.419192	0.380471	0.419192	0.496633	0.496633	0.457912	0.457912	0.457912	0.457912	0.407407	0.574074	0.419192	0.333333	0.380471	0.496633	0.37037	0.496633	0.341751	0.30303	0.457912
hsa-mir-766	0.419192	0.419192	0.419192	0.419192	0.419192	0.380471	0.419192	0.380471	0.380471	0.380471	0.419192	0.225589	0.553792	0.351852	0.351852	0.277778	0.432099	0.351852	0.26431	0.419192	0.419192	0.380471	0.380471	0.380471	0.380471	0.30303	0.30303	0.26431	0.310406	0.341751	0.35097	0.30303	0.341751	0.391534	0.341751	0.380471	0.380471	0.26431	0.314815	0.341751	0.26431	0.30303	0.310406	0.30303	0.391534	0.35097	0.432099	0.333333	0.30303
hsa-mir-1286	0.496633	0.496633	0.496633	0.496633	0.496633	0.535354	0.496633	0.535354	0.496633	0.496633	0.535354	0.419192	0.535354	0.333333	0.333333	0.496633	0.457912	0.37037	0.333333	0.419192	0.419192	0.341751	0.457912	0.457912	0.457912	0.535354	0.457912	0.457912	0.380471	0.457912	0.341751	0.30303	0.380471	0.419192	0.496633	0.380471	0.380471	0.30303	0.26431	0.574074	0.341751	0.380471	0.380471	0.457912	0.444444	0.457912	0.496633	0.457912	0.457912
hsa-mir-548d-1	0.496633	0.496633	0.496633	0.496633	0.496633	0.535354	0.496633	0.535354	0.496633	0.496633	0.535354	0.419192	0.535354	0.333333	0.333333	0.496633	0.457912	0.37037	0.333333	0.419192	0.419192	0.341751	0.457912	0.457912	0.457912	0.535354	0.457912	0.457912	0.380471	0.457912	0.341751	0.30303	0.380471	0.419192	0.496633	0.380471	0.380471	0.30303	0.26431	0.574074	0.341751	0.380471	0.380471	0.457912	0.444444	0.457912	0.496633	0.457912	0.457912
hsa-mir-548d-2	0.496633	0.496633	0.496633	0.496633	0.457912	0.496633	0.496633	0.457912	0.457912	0.457912	0.419192	0.496633	0.457912	0.333333	0.333333	0.457912	0.419192	0.333333	0.481481	0.419192	0.419192	0.419192	0.341751	0.341751	0.341751	0.380471	0.419192	0.535354	0.457912	0.419192	0.419192	0.341751	0.419192	0.380471	0.535354	0.419192	0.419192	0.380471	0.419192	0.380471	0.380471	0.457912	0.457912	0.496633	0.341751	0.419192	0.457912	0.341751	0.535354
hsa-mir-374a	0.341751	0.341751	0.341751	0.386667	0.341751	0.488889	0.380471	0.386667	0.352593	0.310406	0.386667	0.419192	0.391534	0.314815	0.314815	0.388889	0.472663	0.335556	0.351852	0.30303	0.30303	0.457912	0.420741	0.420741	0.420741	0.341751	0.341751	0.30303	0.472663	0.341751	0.35097	0.432099	0.352593	0.352593	0.380471	0.380471	0.380471	0.341751	0.36963	0.419192	0.420741	0.36963	0.30303	0.380471	0.391534	0.35097	0.30303	0.386667	0.26431
hsa-mir-652	0.35097	0.380471	0.35097	0.380471	0.380471	0.341751	0.380471	0.30303	0.341751	0.341751	0.341751	0.419192	0.457912	0.407407	0.407407	0.419192	0.432099	0.444444	0.419192	0.341751	0.26431	0.457912	0.419192	0.419192	0.419192	0.419192	0.419192	0.341751	0.496633	0.341751	0.391534	0.594356	0.380471	0.472663	0.457912	0.457912	0.457912	0.496633	0.341751	0.419192	0.419192	0.535354	0.310406	0.535354	0.341751	0.457912	0.30303	0.380471	0.30303
hsa-mir-502	0.240741	0.457912	0.240741	0.380471	0.380471	0.341751	0.419192	0.380471	0.380471	0.419192	0.457912	0.419192	0.380471	0.555556	0.555556	0.419192	0.496633	0.518519	0.407407	0.341751	0.26431	0.341751	0.380471	0.380471	0.380471	0.325617	0.457912	0.457912	0.341751	0.380471	0.481481	0.574074	0.380471	0.419192	0.30303	0.341751	0.341751	0.380471	0.444444	0.333333	0.419192	0.457912	0.380471	0.481481	0.296296	0.341751	0.37037	0.444444	0.30303
hsa-mir-874	0.391534	0.380471	0.391534	0.341751	0.380471	0.380471	0.380471	0.419192	0.380471	0.432099	0.419192	0.380471	0.496633	0.351852	0.333333	0.419192	0.432099	0.37037	0.351852	0.380471	0.380471	0.380471	0.419192	0.419192	0.419192	0.30303	0.341751	0.30303	0.457912	0.496633	0.391534	0.35097	0.457912	0.419192	0.419192	0.457912	0.457912	0.341751	0.457912	0.457912	0.380471	0.457912	0.341751	0.380471	0.432099	0.419192	0.391534	0.419192	0.496633
hsa-mir-147b	0.419192	0.419192	0.419192	0.496633	0.457912	0.419192	0.380471	0.457912	0.457912	0.380471	0.419192	0.341751	0.388889	0.296296	0.333333	0.555556	0.5	0.296296	0.457912	0.496633	0.481481	0.457912	0.407407	0.407407	0.407407	0.380471	0.380471	0.592593	0.380471	0.555556	0.333333	0.380471	0.380471	0.419192	0.535354	0.380471	0.380471	0.419192	0.380471	0.481481	0.481481	0.419192	0.399832	0.380471	0.481481	0.407407	0.481481	0.444444	0.444444
hsa-mir-105-1	0.419192	0.419192	0.419192	0.496633	0.457912	0.419192	0.380471	0.457912	0.457912	0.380471	0.419192	0.341751	0.388889	0.296296	0.333333	0.555556	0.5	0.296296	0.457912	0.496633	0.481481	0.457912	0.407407	0.407407	0.407407	0.380471	0.380471	0.592593	0.380471	0.555556	0.333333	0.380471	0.380471	0.419192	0.535354	0.380471	0.380471	0.419192	0.380471	0.481481	0.481481	0.419192	0.399832	0.380471	0.481481	0.407407	0.481481	0.444444	0.444444
hsa-mir-105-2	0.513228	0.457912	0.513228	0.419192	0.457912	0.380471	0.457912	0.419192	0.419192	0.472663	0.457912	0.419192	0.553792	0.407407	0.407407	0.496633	0.380471	0.314815	0.419192	0.496633	0.496633	0.341751	0.496633	0.496633	0.496633	0.419192	0.380471	0.457912	0.457912	0.380471	0.380471	0.35097	0.380471	0.391534	0.30303	0.380471	0.380471	0.419192	0.333333	0.425926	0.496633	0.341751	0.391534	0.419192	0.425926	0.457912	0.35097	0.28367	0.419192
hsa-mir-506	0.444444	0.444444	0.444444	0.407407	0.444444	0.407407	0.444444	0.444444	0.444444	0.481481	0.481481	0.481481	0.333333	0.407407	0.407407	0.333333	0.296296	0.407407	0.555556	0.296296	0.259259	0.37037	0.37037	0.37037	0.37037	0.432099	0.407407	0.407407	0.388889	0.296296	0.407407	0.425926	0.37037	0.333333	0.333333	0.333333	0.333333	0.37037	0.37037	0.407407	0.407407	0.407407	0.462963	0.407407	0.425926	0.333333	0.407407	0.333333	0.333333
hsa-mir-508	0.419192	0.419192	0.419192	0.496633	0.457912	0.457912	0.419192	0.419192	0.457912	0.472663	0.496633	0.322391	0.457912	0.425926	0.425926	0.444444	0.391534	0.462963	0.457912	0.535354	0.535354	0.496633	0.457912	0.457912	0.457912	0.419192	0.419192	0.574074	0.457912	0.341751	0.391534	0.419192	0.380471	0.432099	0.419192	0.380471	0.380471	0.341751	0.37037	0.419192	0.419192	0.341751	0.496633	0.419192	0.37037	0.457912	0.496633	0.457912	0.419192
hsa-mir-509-1	0.419192	0.419192	0.419192	0.496633	0.457912	0.457912	0.419192	0.419192	0.457912	0.472663	0.496633	0.322391	0.457912	0.425926	0.425926	0.444444	0.391534	0.462963	0.457912	0.535354	0.535354	0.496633	0.457912	0.457912	0.457912	0.419192	0.419192	0.574074	0.457912	0.341751	0.391534	0.419192	0.380471	0.432099	0.419192	0.380471	0.380471	0.341751	0.37037	0.419192	0.419192	0.341751	0.496633	0.419192	0.37037	0.457912	0.496633	0.457912	0.419192
hsa-mir-509-2	0.333333	0.333333	0.333333	0.333333	0.296296	0.28367	0.333333	0.333333	0.333333	0.37037	0.333333	0.407407	0.444444	0.333333	0.333333	0.444444	0.351852	0.259259	0.407407	0.296296	0.296296	0.361111	0.399832	0.399832	0.399832	0.407407	0.37037	0.333333	0.351852	0.399832	0.296296	0.333333	0.37037	0.314815	0.37037	0.333333	0.333333	0.296296	0.333333	0.444444	0.444444	0.333333	0.330688	0.444444	0.444444	0.314815	0.407407	0.259259	0.296296
hsa-mir-513a-1	0.333333	0.333333	0.333333	0.333333	0.296296	0.28367	0.333333	0.333333	0.333333	0.37037	0.333333	0.407407	0.444444	0.333333	0.333333	0.444444	0.351852	0.259259	0.407407	0.296296	0.296296	0.361111	0.399832	0.399832	0.399832	0.407407	0.37037	0.333333	0.351852	0.399832	0.296296	0.333333	0.37037	0.314815	0.37037	0.333333	0.333333	0.296296	0.333333	0.444444	0.444444	0.333333	0.330688	0.444444	0.444444	0.314815	0.407407	0.259259	0.296296
hsa-mir-513a-2	0.535354	0.535354	0.535354	0.496633	0.535354	0.535354	0.574074	0.496633	0.496633	0.496633	0.457912	0.419192	0.419192	0.333333	0.333333	0.457912	0.341751	0.333333	0.457912	0.496633	0.496633	0.380471	0.457912	0.457912	0.457912	0.651515	0.574074	0.457912	0.457912	0.496633	0.457912	0.30303	0.419192	0.380471	0.341751	0.419192	0.419192	0.457912	0.30303	0.419192	0.419192	0.407407	0.341751	0.496633	0.419192	0.457912	0.496633	0.341751	0.380471
hsa-mir-513b	0.496633	0.496633	0.496633	0.535354	0.496633	0.496633	0.535354	0.457912	0.457912	0.419192	0.496633	0.419192	0.457912	0.333333	0.333333	0.457912	0.351852	0.296296	0.407407	0.419192	0.419192	0.341751	0.457912	0.457912	0.457912	0.407407	0.457912	0.457912	0.380471	0.457912	0.419192	0.341751	0.37037	0.341751	0.380471	0.380471	0.380471	0.333333	0.341751	0.481481	0.481481	0.37037	0.30303	0.407407	0.481481	0.457912	0.37037	0.380471	0.380471
hsa-mir-513c	0.26431	0.30303	0.26431	0.380471	0.341751	0.341751	0.30303	0.380471	0.341751	0.30303	0.457912	0.419192	0.341751	0.407407	0.407407	0.333333	0.380471	0.37037	0.30303	0.380471	0.380471	0.496633	0.457912	0.457912	0.457912	0.30303	0.341751	0.26431	0.419192	0.496633	0.37037	0.380471	0.457912	0.496633	0.341751	0.419192	0.419192	0.26431	0.341751	0.30303	0.419192	0.259259	0.380471	0.380471	0.30303	0.380471	0.496633	0.496633	0.341751
hsa-mir-711	0.351852	0.333333	0.351852	0.444444	0.37037	0.333333	0.333333	0.37037	0.333333	0.314815	0.333333	0.259259	0.37037	0.296296	0.296296	0.333333	0.37037	0.259259	0.37037	0.296296	0.111111	0.296296	0.37037	0.37037	0.37037	0.407407	0.37037	0.333333	0.425926	0.407407	0.296296	0.425926	0.333333	0.37037	0.296296	0.444444	0.444444	0.444444	0.481481	0.296296	0.296296	0.37037	0.296296	0.37037	0.407407	0.388889	0.296296	0.296296	0.333333
hsa-mir-935	0.457912	0.457912	0.457912	0.535354	0.496633	0.380471	0.419192	0.457912	0.457912	0.496633	0.535354	0.30303	0.380471	0.37037	0.37037	0.333333	0.30303	0.296296	0.30303	0.380471	0.30303	0.341751	0.30303	0.30303	0.30303	0.380471	0.457912	0.457912	0.380471	0.457912	0.407407	0.30303	0.457912	0.496633	0.419192	0.419192	0.419192	0.419192	0.419192	0.496633	0.457912	0.407407	0.380471	0.380471	0.444444	0.341751	0.341751	0.333333	0.361111
hsa-mir-1299	0.535354	0.535354	0.535354	0.535354	0.574074	0.612795	0.535354	0.535354	0.535354	0.535354	0.535354	0.380471	0.380471	0.296296	0.296296	0.444444	0.457912	0.296296	0.496633	0.457912	0.457912	0.419192	0.496633	0.496633	0.496633	0.449846	0.419192	0.419192	0.457912	0.457912	0.333333	0.341751	0.496633	0.457912	0.380471	0.496633	0.496633	0.496633	0.419192	0.518519	0.518519	0.380471	0.380471	0.457912	0.407407	0.419192	0.419192	0.457912	0.419192
hsa-mir-450a-1	0.496633	0.496633	0.496633	0.535354	0.496633	0.574074	0.496633	0.535354	0.496633	0.496633	0.535354	0.419192	0.380471	0.296296	0.296296	0.419192	0.457912	0.296296	0.457912	0.457912	0.419192	0.419192	0.535354	0.535354	0.535354	0.457912	0.419192	0.419192	0.457912	0.496633	0.333333	0.341751	0.496633	0.457912	0.457912	0.496633	0.496633	0.496633	0.444444	0.518519	0.518519	0.380471	0.380471	0.457912	0.407407	0.419192	0.419192	0.457912	0.457912
hsa-mir-450a-2	0.535354	0.535354	0.535354	0.496633	0.496633	0.535354	0.496633	0.535354	0.496633	0.496633	0.457912	0.419192	0.457912	0.37037	0.37037	0.419192	0.419192	0.333333	0.380471	0.380471	0.26431	0.574074	0.535354	0.535354	0.535354	0.380471	0.380471	0.419192	0.380471	0.419192	0.37037	0.30303	0.457912	0.419192	0.380471	0.457912	0.457912	0.496633	0.419192	0.518519	0.518519	0.37037	0.380471	0.457912	0.37037	0.341751	0.457912	0.380471	0.496633
hsa-mir-450b	0.361111	0.361111	0.361111	0.380471	0.341751	0.407407	0.341751	0.341751	0.341751	0.341751	0.380471	0.380471	0.481481	0.407407	0.407407	0.37037	0.37037	0.37037	0.333333	0.380471	0.380471	0.399832	0.481481	0.481481	0.481481	0.341751	0.380471	0.380471	0.37037	0.457912	0.37037	0.277778	0.37037	0.419192	0.457912	0.535354	0.535354	0.380471	0.30303	0.444444	0.444444	0.333333	0.388889	0.419192	0.444444	0.341751	0.496633	0.380471	0.419192
hsa-mir-605	0.419192	0.419192	0.419192	0.457912	0.457912	0.341751	0.419192	0.380471	0.380471	0.341751	0.341751	0.30303	0.341751	0.37037	0.37037	0.380471	0.457912	0.333333	0.296296	0.574074	0.574074	0.457912	0.457912	0.457912	0.457912	0.343364	0.496633	0.535354	0.341751	0.419192	0.333333	0.30303	0.30303	0.26431	0.419192	0.341751	0.341751	0.341751	0.457912	0.535354	0.419192	0.341751	0.419192	0.341751	0.407407	0.419192	0.30303	0.419192	0.419192
hsa-mir-1293	0.457912	0.457912	0.457912	0.457912	0.496633	0.535354	0.496633	0.496633	0.496633	0.496633	0.496633	0.341751	0.432099	0.37037	0.37037	0.407407	0.391534	0.37037	0.30303	0.322391	0.30303	0.380471	0.419192	0.419192	0.419192	0.380471	0.457912	0.457912	0.30303	0.496633	0.444444	0.341751	0.380471	0.341751	0.380471	0.477273	0.477273	0.438552	0.419192	0.457912	0.419192	0.341751	0.35097	0.341751	0.380471	0.457912	0.28367	0.341751	0.438552
hsa-mir-1233-1	0.457912	0.457912	0.457912	0.457912	0.496633	0.535354	0.496633	0.496633	0.496633	0.496633	0.496633	0.341751	0.432099	0.37037	0.37037	0.407407	0.391534	0.37037	0.30303	0.322391	0.30303	0.380471	0.419192	0.419192	0.419192	0.380471	0.457912	0.457912	0.30303	0.496633	0.444444	0.341751	0.380471	0.341751	0.380471	0.477273	0.477273	0.438552	0.419192	0.457912	0.419192	0.341751	0.35097	0.341751	0.380471	0.457912	0.28367	0.341751	0.438552
hsa-mir-1233-2	0.26431	0.26431	0.26431	0.30303	0.30303	0.225589	0.225589	0.30303	0.30303	0.26431	0.26431	0.225589	0.35097	0.351852	0.351852	0.222222	0.290123	0.314815	0.244949	0.322391	0.322391	0.341751	0.30303	0.30303	0.30303	0.325617	0.30303	0.26431	0.30303	0.30303	0.240741	0.249559	0.30303	0.30303	0.225589	0.30303	0.30303	0.341751	0.399832	0.333333	0.333333	0.407407	0.26431	0.30303	0.388889	0.322391	0.275926	0.26431	0.26431
hsa-mir-1290	0.26431	0.419192	0.26431	0.419192	0.380471	0.30303	0.380471	0.380471	0.419192	0.419192	0.380471	0.341751	0.341751	0.333333	0.333333	0.457912	0.457912	0.222222	0.341751	0.419192	0.30303	0.30303	0.457912	0.457912	0.457912	0.343364	0.380471	0.380471	0.341751	0.341751	0.380471	0.574074	0.341751	0.380471	0.419192	0.380471	0.380471	0.380471	0.457912	0.296296	0.341751	0.225589	0.380471	0.380471	0.26431	0.341751	0.225589	0.333333	0.341751
hsa-mir-1234	0.419192	0.457912	0.419192	0.574074	0.419192	0.457912	0.419192	0.574074	0.535354	0.496633	0.496633	0.457912	0.419192	0.407407	0.407407	0.481481	0.419192	0.296296	0.444444	0.380471	0.380471	0.419192	0.341751	0.341751	0.341751	0.449846	0.496633	0.496633	0.419192	0.535354	0.341751	0.535354	0.419192	0.419192	0.496633	0.341751	0.341751	0.30303	0.341751	0.419192	0.457912	0.496633	0.496633	0.457912	0.407407	0.380471	0.419192	0.457912	0.419192
hsa-mir-522	0.535354	0.535354	0.535354	0.496633	0.496633	0.535354	0.535354	0.496633	0.496633	0.496633	0.535354	0.380471	0.341751	0.259259	0.259259	0.341751	0.341751	0.222222	0.37037	0.341751	0.341751	0.457912	0.496633	0.496633	0.496633	0.419192	0.457912	0.419192	0.341751	0.457912	0.333333	0.30303	0.341751	0.341751	0.380471	0.496633	0.496633	0.457912	0.380471	0.496633	0.496633	0.222222	0.457912	0.380471	0.333333	0.419192	0.380471	0.26431	0.419192
hsa-mir-2110	0.457912	0.457912	0.457912	0.457912	0.457912	0.457912	0.457912	0.496633	0.419192	0.457912	0.496633	0.380471	0.457912	0.444444	0.481481	0.341751	0.380471	0.481481	0.37037	0.419192	0.419192	0.341751	0.457912	0.457912	0.457912	0.343364	0.380471	0.380471	0.388889	0.457912	0.30303	0.341751	0.419192	0.388889	0.407407	0.380471	0.380471	0.380471	0.37037	0.37037	0.419192	0.481481	0.341751	0.407407	0.380471	0.341751	0.399832	0.37037	0.419192
hsa-mir-323b	0.457912	0.457912	0.457912	0.535354	0.496633	0.419192	0.457912	0.419192	0.419192	0.419192	0.419192	0.341751	0.391534	0.314815	0.314815	0.30303	0.380471	0.314815	0.388889	0.496633	0.496633	0.535354	0.30303	0.30303	0.30303	0.325617	0.380471	0.380471	0.341751	0.380471	0.432099	0.229277	0.30303	0.380471	0.341751	0.380471	0.380471	0.26431	0.380471	0.457912	0.380471	0.240741	0.35097	0.30303	0.351852	0.411817	0.391534	0.225589	0.380471
hsa-mir-765	0.28367	0.322391	0.28367	0.322391	0.28367	0.322391	0.322391	0.322391	0.361111	0.391534	0.361111	0.206229	0.341751	0.333333	0.333333	0.380471	0.341751	0.296296	0.277778	0.361111	0.361111	0.477273	0.225589	0.225589	0.225589	0.28367	0.28367	0.28367	0.269841	0.30303	0.35097	0.432099	0.341751	0.322391	0.206229	0.322391	0.322391	0.28367	0.240741	0.259259	0.361111	0.186869	0.28367	0.244949	0.269841	0.322391	0.446296	0.477273	0.26431
hsa-mir-147a	0.380471	0.380471	0.380471	0.407407	0.407407	0.457912	0.37037	0.380471	0.380471	0.380471	0.380471	0.457912	0.380471	0.444444	0.407407	0.407407	0.444444	0.37037	0.37037	0.37037	0.37037	0.457912	0.419192	0.419192	0.419192	0.378858	0.419192	0.419192	0.380471	0.419192	0.419192	0.388889	0.419192	0.419192	0.419192	0.457912	0.457912	0.457912	0.296296	0.407407	0.407407	0.419192	0.419192	0.380471	0.37037	0.341751	0.407407	0.444444	0.380471
hsa-mir-329-1	0.380471	0.380471	0.380471	0.407407	0.407407	0.457912	0.37037	0.380471	0.380471	0.380471	0.380471	0.457912	0.380471	0.444444	0.407407	0.407407	0.444444	0.37037	0.37037	0.37037	0.37037	0.457912	0.419192	0.419192	0.419192	0.378858	0.419192	0.419192	0.380471	0.419192	0.419192	0.388889	0.419192	0.419192	0.419192	0.457912	0.457912	0.457912	0.296296	0.407407	0.407407	0.419192	0.419192	0.380471	0.37037	0.341751	0.407407	0.444444	0.380471
hsa-mir-329-2	0.496633	0.496633	0.496633	0.535354	0.535354	0.612795	0.457912	0.574074	0.535354	0.496633	0.496633	0.419192	0.535354	0.333333	0.333333	0.496633	0.457912	0.37037	0.380471	0.419192	0.419192	0.341751	0.457912	0.457912	0.457912	0.535354	0.457912	0.419192	0.419192	0.496633	0.30303	0.30303	0.419192	0.457912	0.457912	0.380471	0.380471	0.341751	0.30303	0.612795	0.407407	0.457912	0.419192	0.496633	0.407407	0.496633	0.535354	0.496633	0.496633
hsa-mir-548b	0.457912	0.457912	0.457912	0.457912	0.419192	0.419192	0.419192	0.457912	0.457912	0.496633	0.496633	0.341751	0.380471	0.296296	0.296296	0.333333	0.419192	0.296296	0.419192	0.380471	0.341751	0.380471	0.457912	0.457912	0.457912	0.378858	0.496633	0.496633	0.380471	0.341751	0.351852	0.457912	0.496633	0.419192	0.380471	0.419192	0.419192	0.419192	0.438552	0.30303	0.361111	0.496633	0.310406	0.380471	0.37037	0.341751	0.380471	0.333333	0.419192
hsa-mir-550a-3	0.419192	0.419192	0.419192	0.419192	0.457912	0.419192	0.457912	0.380471	0.380471	0.380471	0.419192	0.28367	0.380471	0.333333	0.333333	0.380471	0.380471	0.37037	0.341751	0.496633	0.496633	0.419192	0.380471	0.380471	0.380471	0.30303	0.361111	0.380471	0.535354	0.457912	0.444444	0.457912	0.380471	0.513228	0.380471	0.419192	0.419192	0.419192	0.407407	0.341751	0.535354	0.380471	0.391534	0.361111	0.341751	0.310406	0.28367	0.380471	0.341751
hsa-mir-550b-1	0.419192	0.419192	0.419192	0.419192	0.457912	0.419192	0.457912	0.380471	0.380471	0.380471	0.419192	0.28367	0.380471	0.333333	0.333333	0.380471	0.380471	0.37037	0.341751	0.496633	0.496633	0.419192	0.380471	0.380471	0.380471	0.30303	0.361111	0.380471	0.535354	0.457912	0.444444	0.457912	0.380471	0.513228	0.380471	0.419192	0.419192	0.419192	0.407407	0.341751	0.535354	0.380471	0.391534	0.361111	0.341751	0.310406	0.28367	0.380471	0.341751
hsa-mir-550b-2	0.419192	0.574074	0.419192	0.457912	0.574074	0.496633	0.535354	0.419192	0.457912	0.457912	0.457912	0.380471	0.432099	0.333333	0.333333	0.419192	0.380471	0.37037	0.380471	0.419192	0.380471	0.496633	0.419192	0.419192	0.419192	0.457912	0.496633	0.380471	0.496633	0.457912	0.407407	0.341751	0.380471	0.419192	0.419192	0.380471	0.380471	0.30303	0.341751	0.380471	0.380471	0.380471	0.574074	0.438552	0.513228	0.391534	0.496633	0.574074	0.419192
hsa-mir-624	0.341751	0.361111	0.341751	0.419192	0.399832	0.457912	0.380471	0.419192	0.419192	0.380471	0.457912	0.380471	0.419192	0.333333	0.333333	0.407407	0.457912	0.37037	0.419192	0.380471	0.380471	0.341751	0.496633	0.496633	0.496633	0.449846	0.496633	0.496633	0.30303	0.380471	0.380471	0.419192	0.457912	0.419192	0.496633	0.419192	0.419192	0.419192	0.380471	0.574074	0.37037	0.496633	0.380471	0.419192	0.574074	0.341751	0.380471	0.419192	0.535354
hsa-mir-517c	0.28367	0.28367	0.28367	0.26431	0.244949	0.322391	0.28367	0.244949	0.244949	0.244949	0.225589	0.361111	0.269841	0.240741	0.240741	0.333333	0.269841	0.203704	0.322391	0.244949	0.148148	0.28367	0.322391	0.322391	0.322391	0.399832	0.322391	0.244949	0.229277	0.225589	0.185185	0.229277	0.26431	0.26431	0.206229	0.167508	0.167508	0.128788	0.361111	0.28367	0.206229	0.244949	0.330688	0.399832	0.269841	0.244949	0.275926	0.167508	0.225589
hsa-mir-320e	0.457912	0.457912	0.457912	0.457912	0.496633	0.496633	0.457912	0.496633	0.496633	0.419192	0.419192	0.457912	0.30303	0.277778	0.277778	0.407407	0.380471	0.240741	0.518519	0.399832	0.380471	0.380471	0.341751	0.341751	0.341751	0.380471	0.380471	0.457912	0.35097	0.399832	0.35097	0.457912	0.361111	0.361111	0.419192	0.419192	0.419192	0.380471	0.322391	0.457912	0.341751	0.380471	0.399832	0.496633	0.419192	0.496633	0.341751	0.341751	0.380471
hsa-mir-490	0.472663	0.399832	0.472663	0.399832	0.399832	0.399832	0.322391	0.399832	0.438552	0.553792	0.438552	0.225589	0.244949	0.277778	0.277778	0.515993	0.399832	0.314815	0.259259	0.322391	0.322391	0.28367	0.30303	0.30303	0.30303	0.236883	0.244949	0.28367	0.28367	0.361111	0.35097	0.391534	0.361111	0.322391	0.322391	0.28367	0.28367	0.244949	0.222222	0.26431	0.477273	0.28367	0.432099	0.28367	0.432099	0.30303	0.361111	0.28367	0.322391
hsa-mir-527	0.35097	0.322391	0.35097	0.361111	0.322391	0.361111	0.322391	0.361111	0.361111	0.35097	0.361111	0.361111	0.269841	0.277778	0.277778	0.28367	0.28367	0.277778	0.322391	0.322391	0.322391	0.341751	0.361111	0.361111	0.361111	0.30787	0.30303	0.30303	0.361111	0.30303	0.391534	0.322391	0.322391	0.310406	0.244949	0.322391	0.322391	0.322391	0.28367	0.28367	0.322391	0.296296	0.432099	0.361111	0.310406	0.35097	0.322391	0.361111	0.361111
hsa-mir-500b	0.333333	0.333333	0.333333	0.296296	0.296296	0.333333	0.37037	0.333333	0.333333	0.333333	0.333333	0.407407	0.296296	0.462963	0.462963	0.37037	0.333333	0.425926	0.444444	0.296296	0.296296	0.407407	0.333333	0.333333	0.333333	0.407407	0.37037	0.37037	0.314815	0.444444	0.444444	0.277778	0.259259	0.259259	0.333333	0.37037	0.37037	0.259259	0.37037	0.259259	0.333333	0.444444	0.407407	0.296296	0.388889	0.407407	0.37037	0.333333	0.444444
hsa-mir-922	0.419192	0.419192	0.419192	0.457912	0.419192	0.380471	0.419192	0.419192	0.419192	0.457912	0.496633	0.419192	0.432099	0.240741	0.240741	0.351852	0.432099	0.203704	0.388889	0.380471	0.380471	0.496633	0.341751	0.341751	0.341751	0.419192	0.419192	0.380471	0.391534	0.30303	0.296296	0.35097	0.30303	0.432099	0.341751	0.380471	0.380471	0.341751	0.388889	0.277778	0.277778	0.277778	0.341751	0.341751	0.388889	0.513228	0.457912	0.30303	0.380471
hsa-mir-571	0.496633	0.496633	0.496633	0.535354	0.496633	0.496633	0.535354	0.612795	0.574074	0.457912	0.496633	0.457912	0.496633	0.37037	0.37037	0.535354	0.496633	0.407407	0.380471	0.341751	0.341751	0.380471	0.496633	0.496633	0.496633	0.496633	0.457912	0.457912	0.380471	0.419192	0.30303	0.30303	0.341751	0.380471	0.535354	0.341751	0.341751	0.30303	0.26431	0.574074	0.444444	0.419192	0.419192	0.535354	0.444444	0.380471	0.535354	0.496633	0.496633
hsa-mir-548c	0.419192	0.419192	0.419192	0.380471	0.380471	0.380471	0.457912	0.380471	0.380471	0.380471	0.341751	0.341751	0.341751	0.259259	0.259259	0.419192	0.419192	0.259259	0.380471	0.419192	0.419192	0.496633	0.496633	0.496633	0.496633	0.341751	0.30303	0.574074	0.380471	0.496633	0.26431	0.341751	0.30303	0.341751	0.419192	0.341751	0.341751	0.30303	0.457912	0.419192	0.380471	0.341751	0.380471	0.419192	0.380471	0.419192	0.361111	0.30303	0.496633
hsa-mir-3163	0.380471	0.419192	0.380471	0.457912	0.419192	0.380471	0.380471	0.496633	0.496633	0.341751	0.419192	0.341751	0.419192	0.407407	0.407407	0.296296	0.341751	0.37037	0.419192	0.341751	0.30303	0.457912	0.341751	0.341751	0.341751	0.343364	0.380471	0.380471	0.380471	0.30303	0.37037	0.419192	0.419192	0.341751	0.341751	0.457912	0.457912	0.496633	0.457912	0.407407	0.407407	0.457912	0.26431	0.457912	0.341751	0.380471	0.380471	0.30303	0.30303
hsa-mir-1305	0.290123	0.225589	0.290123	0.322391	0.225589	0.28367	0.26431	0.26431	0.206229	0.35097	0.244949	0.28367	0.310406	0.259259	0.259259	0.244949	0.148148	0.296296	0.167508	0.167508	0.0900673	0.322391	0.206229	0.206229	0.206229	0.206229	0.244949	0.206229	0.249559	0.206229	0.148148	0.26431	0.244949	0.290123	0.225589	0.361111	0.361111	0.361111	0.296296	0.128788	0.206229	0.244949	0.269841	0.206229	0.148148	0.244949	0.167508	0.222222	0.167508
hsa-mir-1260a	0.496633	0.496633	0.496633	0.535354	0.496633	0.419192	0.457912	0.496633	0.496633	0.535354	0.496633	0.496633	0.380471	0.37037	0.37037	0.380471	0.496633	0.333333	0.457912	0.419192	0.419192	0.380471	0.419192	0.419192	0.419192	0.535354	0.496633	0.496633	0.457912	0.419192	0.380471	0.30303	0.457912	0.419192	0.457912	0.419192	0.419192	0.419192	0.380471	0.444444	0.444444	0.481481	0.341751	0.496633	0.407407	0.419192	0.341751	0.341751	0.457912
hsa-mir-545	0.496633	0.496633	0.496633	0.535354	0.496633	0.496633	0.496633	0.535354	0.496633	0.419192	0.419192	0.419192	0.472663	0.296296	0.296296	0.388889	0.380471	0.296296	0.380471	0.496633	0.419192	0.341751	0.419192	0.419192	0.419192	0.380471	0.380471	0.380471	0.472663	0.341751	0.432099	0.391534	0.380471	0.553792	0.419192	0.341751	0.341751	0.341751	0.30303	0.314815	0.341751	0.407407	0.269841	0.419192	0.432099	0.391534	0.380471	0.419192	0.419192
hsa-mir-369	0.419192	0.419192	0.419192	0.419192	0.419192	0.380471	0.419192	0.457912	0.457912	0.419192	0.419192	0.341751	0.419192	0.296296	0.296296	0.277778	0.35097	0.185185	0.341751	0.380471	0.380471	0.496633	0.341751	0.341751	0.341751	0.361111	0.30303	0.30303	0.594356	0.26431	0.35097	0.310406	0.26431	0.35097	0.30303	0.341751	0.341751	0.30303	0.277778	0.333333	0.333333	0.240741	0.35097	0.26431	0.391534	0.472663	0.391534	0.203704	0.380471
hsa-mir-577	0.457912	0.535354	0.457912	0.574074	0.496633	0.419192	0.496633	0.574074	0.535354	0.496633	0.457912	0.419192	0.391534	0.333333	0.333333	0.477273	0.472663	0.296296	0.407407	0.30303	0.28367	0.419192	0.380471	0.380471	0.380471	0.419192	0.457912	0.457912	0.419192	0.496633	0.407407	0.341751	0.380471	0.457912	0.380471	0.380471	0.380471	0.341751	0.419192	0.388889	0.419192	0.380471	0.457912	0.419192	0.462963	0.472663	0.419192	0.496633	0.380471
hsa-mir-518f	0.361111	0.361111	0.361111	0.361111	0.361111	0.399832	0.361111	0.361111	0.361111	0.35097	0.361111	0.380471	0.361111	0.296296	0.296296	0.361111	0.438552	0.259259	0.399832	0.28367	0.244949	0.225589	0.28367	0.28367	0.28367	0.322391	0.322391	0.322391	0.399832	0.244949	0.35097	0.322391	0.28367	0.35097	0.322391	0.244949	0.244949	0.206229	0.322391	0.277778	0.28367	0.444444	0.310406	0.361111	0.269841	0.361111	0.318519	0.361111	0.399832
hsa-mir-591	0.457912	0.496633	0.457912	0.574074	0.457912	0.419192	0.496633	0.574074	0.535354	0.457912	0.496633	0.380471	0.35097	0.277778	0.259259	0.535354	0.513228	0.259259	0.407407	0.322391	0.322391	0.380471	0.380471	0.380471	0.380471	0.457912	0.457912	0.419192	0.380471	0.457912	0.407407	0.310406	0.341751	0.419192	0.457912	0.341751	0.341751	0.341751	0.341751	0.388889	0.388889	0.341751	0.457912	0.380471	0.425926	0.472663	0.419192	0.496633	0.457912
hsa-mir-524	0.419192	0.419192	0.419192	0.496633	0.457912	0.380471	0.457912	0.380471	0.380471	0.341751	0.380471	0.380471	0.457912	0.388889	0.351852	0.296296	0.391534	0.314815	0.30303	0.496633	0.496633	0.419192	0.380471	0.380471	0.380471	0.30303	0.380471	0.380471	0.391534	0.380471	0.553792	0.310406	0.457912	0.35097	0.380471	0.26431	0.26431	0.26431	0.351852	0.419192	0.351852	0.380471	0.30303	0.341751	0.333333	0.341751	0.35097	0.462963	0.30303
hsa-mir-595	0.380471	0.457912	0.380471	0.457912	0.457912	0.419192	0.457912	0.496633	0.457912	0.419192	0.457912	0.419192	0.419192	0.407407	0.407407	0.438552	0.477273	0.37037	0.407407	0.341751	0.341751	0.457912	0.380471	0.380471	0.380471	0.343364	0.496633	0.496633	0.341751	0.457912	0.380471	0.341751	0.341751	0.341751	0.30303	0.30303	0.30303	0.30303	0.259259	0.407407	0.407407	0.380471	0.380471	0.419192	0.380471	0.496633	0.457912	0.574074	0.419192
hsa-mir-603	0.30303	0.341751	0.30303	0.341751	0.341751	0.380471	0.341751	0.419192	0.341751	0.35097	0.322391	0.419192	0.457912	0.296296	0.333333	0.37037	0.419192	0.333333	0.341751	0.30303	0.206229	0.341751	0.457912	0.457912	0.457912	0.380471	0.457912	0.457912	0.419192	0.457912	0.35097	0.380471	0.322391	0.419192	0.535354	0.380471	0.380471	0.341751	0.399832	0.535354	0.457912	0.341751	0.419192	0.30303	0.310406	0.26431	0.361111	0.380471	0.419192
hsa-mir-1915	0.457912	0.574074	0.457912	0.574074	0.535354	0.535354	0.612795	0.612795	0.612795	0.535354	0.496633	0.419192	0.419192	0.333333	0.333333	0.496633	0.535354	0.296296	0.380471	0.380471	0.341751	0.419192	0.457912	0.457912	0.457912	0.343364	0.496633	0.496633	0.419192	0.419192	0.341751	0.341751	0.341751	0.341751	0.419192	0.26431	0.26431	0.26431	0.380471	0.444444	0.444444	0.419192	0.380471	0.574074	0.380471	0.380471	0.496633	0.574074	0.380471
hsa-mir-548a-1	0.457912	0.574074	0.457912	0.574074	0.535354	0.535354	0.612795	0.612795	0.612795	0.535354	0.496633	0.419192	0.419192	0.333333	0.333333	0.496633	0.535354	0.296296	0.380471	0.380471	0.341751	0.419192	0.457912	0.457912	0.457912	0.343364	0.496633	0.496633	0.419192	0.419192	0.341751	0.341751	0.341751	0.341751	0.419192	0.26431	0.26431	0.26431	0.380471	0.444444	0.444444	0.419192	0.380471	0.574074	0.380471	0.380471	0.496633	0.574074	0.380471
hsa-mir-548a-2	0.496633	0.574074	0.496633	0.574074	0.535354	0.535354	0.612795	0.612795	0.612795	0.535354	0.496633	0.457912	0.419192	0.37037	0.37037	0.496633	0.535354	0.407407	0.380471	0.380471	0.380471	0.419192	0.457912	0.457912	0.457912	0.419192	0.496633	0.496633	0.419192	0.457912	0.341751	0.341751	0.380471	0.419192	0.574074	0.341751	0.341751	0.26431	0.380471	0.496633	0.444444	0.419192	0.380471	0.574074	0.444444	0.380471	0.496633	0.574074	0.419192
hsa-mir-548a-3	0.419192	0.419192	0.419192	0.496633	0.457912	0.380471	0.380471	0.380471	0.380471	0.380471	0.419192	0.419192	0.535354	0.37037	0.37037	0.457912	0.457912	0.296296	0.496633	0.380471	0.341751	0.419192	0.37037	0.37037	0.37037	0.419192	0.419192	0.457912	0.419192	0.444444	0.333333	0.341751	0.419192	0.407407	0.444444	0.419192	0.419192	0.457912	0.535354	0.444444	0.407407	0.481481	0.457912	0.535354	0.425926	0.37037	0.26431	0.407407	0.37037
hsa-mir-1266	0.333333	0.333333	0.333333	0.37037	0.333333	0.37037	0.37037	0.37037	0.444444	0.333333	0.407407	0.296296	0.37037	0.351852	0.351852	0.296296	0.481481	0.388889	0.37037	0.518519	0.259259	0.240741	0.37037	0.37037	0.37037	0.37037	0.333333	0.37037	0.555556	0.444444	0.37037	0.277778	0.444444	0.407407	0.444444	0.37037	0.37037	0.37037	0.333333	0.37037	0.37037	0.481481	0.333333	0.555556	0.333333	0.333333	0.407407	0.407407	0.444444
hsa-mir-103b-1	0.333333	0.333333	0.333333	0.37037	0.333333	0.37037	0.37037	0.37037	0.444444	0.333333	0.407407	0.296296	0.37037	0.351852	0.351852	0.296296	0.481481	0.388889	0.37037	0.518519	0.259259	0.240741	0.37037	0.37037	0.37037	0.37037	0.333333	0.37037	0.555556	0.444444	0.37037	0.277778	0.444444	0.407407	0.444444	0.37037	0.37037	0.37037	0.333333	0.37037	0.37037	0.481481	0.333333	0.555556	0.333333	0.333333	0.407407	0.407407	0.444444
hsa-mir-103b-2	0.457912	0.419192	0.457912	0.496633	0.419192	0.496633	0.457912	0.535354	0.496633	0.457912	0.496633	0.496633	0.432099	0.444444	0.444444	0.37037	0.419192	0.444444	0.457912	0.419192	0.419192	0.574074	0.419192	0.419192	0.419192	0.457912	0.341751	0.341751	0.380471	0.419192	0.37037	0.341751	0.419192	0.341751	0.457912	0.457912	0.457912	0.496633	0.380471	0.462963	0.462963	0.419192	0.391534	0.419192	0.457912	0.419192	0.496633	0.341751	0.380471
hsa-mir-1245b	0.30303	0.30303	0.30303	0.380471	0.26431	0.380471	0.30303	0.341751	0.341751	0.310406	0.380471	0.30303	0.457912	0.462963	0.462963	0.388889	0.513228	0.462963	0.26431	0.380471	0.341751	0.380471	0.380471	0.380471	0.380471	0.25463	0.26431	0.225589	0.310406	0.419192	0.432099	0.341751	0.380471	0.419192	0.380471	0.496633	0.496633	0.225589	0.259259	0.388889	0.419192	0.225589	0.391534	0.225589	0.432099	0.229277	0.35097	0.341751	0.419192
hsa-mir-1245a	0.343364	0.361111	0.343364	0.378858	0.343364	0.30303	0.343364	0.30787	0.30787	0.361111	0.361111	0.30303	0.330688	0.396605	0.396605	0.343364	0.396605	0.325617	0.290123	0.378858	0.378858	0.325617	0.290123	0.290123	0.290123	0.396605	0.361111	0.343364	0.30787	0.48534	0.396605	0.325617	0.30787	0.290123	0.343364	0.343364	0.343364	0.343364	0.361111	0.341751	0.414352	0.343364	0.249559	0.432099	0.330688	0.35097	0.233333	0.361111	0.343364
hsa-mir-1301	0.290123	0.290123	0.290123	0.337449	0.305898	0.258573	0.321674	0.321674	0.321674	0.290123	0.305898	0.242798	0.305898	0.290123	0.290123	0.305898	0.242798	0.321674	0.290123	0.195473	0.195473	0.305898	0.337449	0.337449	0.337449	0.321674	0.258573	0.242798	0.321674	0.258573	0.211248	0.211248	0.353224	0.384774	0.227023	0.179698	0.179698	0.195473	0.274348	0.321674	0.274348	0.290123	0.274348	0.274348	0.305898	0.227023	0.274348	0.305898	0.242798
hsa-mir-1183	0.341751	0.341751	0.341751	0.341751	0.380471	0.380471	0.380471	0.30303	0.30303	0.30303	0.380471	0.322391	0.30303	0.407407	0.407407	0.407407	0.496633	0.37037	0.341751	0.457912	0.457912	0.419192	0.419192	0.419192	0.419192	0.341751	0.419192	0.496633	0.30303	0.380471	0.341751	0.380471	0.380471	0.341751	0.361111	0.30303	0.30303	0.26431	0.457912	0.535354	0.407407	0.341751	0.380471	0.419192	0.30303	0.457912	0.322391	0.496633	0.380471
hsa-mir-1471	0.457912	0.457912	0.457912	0.457912	0.419192	0.496633	0.457912	0.419192	0.419192	0.457912	0.457912	0.30303	0.391534	0.37037	0.37037	0.341751	0.432099	0.333333	0.30303	0.341751	0.341751	0.457912	0.380471	0.380471	0.380471	0.341751	0.380471	0.380471	0.30303	0.535354	0.391534	0.432099	0.341751	0.35097	0.341751	0.419192	0.419192	0.380471	0.481481	0.496633	0.419192	0.30303	0.432099	0.419192	0.341751	0.472663	0.380471	0.341751	0.419192
hsa-mir-1909	0.457912	0.457912	0.457912	0.496633	0.496633	0.457912	0.457912	0.457912	0.457912	0.457912	0.457912	0.380471	0.391534	0.333333	0.333333	0.296296	0.310406	0.296296	0.341751	0.341751	0.341751	0.30303	0.380471	0.380471	0.380471	0.361111	0.341751	0.380471	0.391534	0.457912	0.391534	0.269841	0.26431	0.310406	0.26431	0.341751	0.341751	0.30303	0.419192	0.380471	0.351852	0.351852	0.35097	0.30303	0.314815	0.553792	0.419192	0.26431	0.380471
hsa-mir-610	0.496633	0.535354	0.496633	0.612795	0.574074	0.574074	0.574074	0.651515	0.574074	0.496633	0.535354	0.457912	0.380471	0.37037	0.37037	0.444444	0.380471	0.407407	0.341751	0.380471	0.380471	0.457912	0.496633	0.496633	0.496633	0.496633	0.419192	0.419192	0.380471	0.419192	0.30303	0.341751	0.419192	0.380471	0.535354	0.341751	0.341751	0.341751	0.30303	0.535354	0.341751	0.419192	0.419192	0.419192	0.407407	0.457912	0.574074	0.574074	0.574074
hsa-mir-570	0.457912	0.457912	0.457912	0.496633	0.496633	0.419192	0.457912	0.419192	0.419192	0.419192	0.419192	0.341751	0.380471	0.333333	0.333333	0.341751	0.419192	0.222222	0.419192	0.496633	0.380471	0.341751	0.612795	0.612795	0.612795	0.378858	0.574074	0.574074	0.380471	0.457912	0.30303	0.341751	0.457912	0.574074	0.496633	0.574074	0.574074	0.535354	0.481481	0.380471	0.419192	0.457912	0.341751	0.535354	0.407407	0.419192	0.419192	0.419192	0.612795
hsa-mir-1236	0.296296	0.296296	0.296296	0.333333	0.333333	0.333333	0.333333	0.333333	0.296296	0.314815	0.407407	0.407407	0.240741	0.444444	0.407407	0.555556	0.407407	0.37037	0.333333	0.259259	0.222222	0.333333	0.333333	0.333333	0.333333	0.325617	0.333333	0.333333	0.296296	0.296296	0.481481	0.333333	0.296296	0.296296	0.444444	0.37037	0.37037	0.333333	0.37037	0.62963	0.62963	0.407407	0.388889	0.481481	0.37037	0.296296	0.333333	0.407407	0.37037
hsa-mir-614	0.244949	0.244949	0.244949	0.28367	0.244949	0.322391	0.244949	0.28367	0.322391	0.310406	0.361111	0.244949	0.361111	0.37037	0.333333	0.244949	0.322391	0.333333	0.244949	0.244949	0.206229	0.244949	0.399832	0.399832	0.399832	0.28367	0.361111	0.28367	0.28367	0.30303	0.333333	0.310406	0.322391	0.35097	0.28367	0.28367	0.28367	0.28367	0.333333	0.28367	0.28367	0.259259	0.35097	0.322391	0.229277	0.244949	0.403704	0.407407	0.225589
hsa-mir-572	0.28367	0.28367	0.28367	0.26431	0.28367	0.361111	0.28367	0.28367	0.28367	0.310406	0.30303	0.26431	0.411817	0.314815	0.314815	0.388889	0.411817	0.277778	0.277778	0.30303	0.30303	0.30303	0.322391	0.322391	0.322391	0.30303	0.341751	0.26431	0.30303	0.457912	0.314815	0.371252	0.341751	0.341751	0.322391	0.30303	0.30303	0.206229	0.186869	0.26431	0.380471	0.240741	0.28367	0.380471	0.411817	0.341751	0.361111	0.277778	0.244949
hsa-mir-648	0.30303	0.30303	0.30303	0.26431	0.30303	0.26431	0.30303	0.26431	0.26431	0.30303	0.30303	0.148148	0.249559	0.240741	0.240741	0.225589	0.330688	0.240741	0.185185	0.419192	0.419192	0.30303	0.148148	0.148148	0.148148	0.225589	0.225589	0.26431	0.26431	0.186869	0.222222	0.208995	0.186869	0.186869	0.128788	0.225589	0.225589	0.186869	0.225589	0.26431	0.26431	0.186869	0.208995	0.225589	0.269841	0.330688	0.297222	0.167508	0.244949
hsa-mir-4306	0.269841	0.225589	0.269841	0.225589	0.225589	0.225589	0.26431	0.206229	0.206229	0.28367	0.28367	0.30303	0.330688	0.166667	0.166667	0.225589	0.30303	0.166667	0.244949	0.244949	0.206229	0.244949	0.30303	0.30303	0.30303	0.322391	0.244949	0.322391	0.28367	0.399832	0.229277	0.35097	0.206229	0.244949	0.225589	0.206229	0.206229	0.0513468	0.28367	0.244949	0.322391	0.225589	0.290123	0.225589	0.35097	0.28367	0.206229	0.206229	0.28367
hsa-mir-4257	0.419192	0.419192	0.419192	0.419192	0.419192	0.457912	0.457912	0.380471	0.380471	0.341751	0.380471	0.380471	0.419192	0.333333	0.333333	0.457912	0.419192	0.37037	0.380471	0.496633	0.496633	0.457912	0.457912	0.457912	0.457912	0.30303	0.341751	0.574074	0.419192	0.574074	0.457912	0.26431	0.380471	0.26431	0.535354	0.341751	0.341751	0.225589	0.380471	0.457912	0.30303	0.341751	0.341751	0.419192	0.419192	0.419192	0.399832	0.496633	0.612795
hsa-mir-1323	0.432099	0.419192	0.432099	0.380471	0.419192	0.496633	0.457912	0.30303	0.380471	0.432099	0.380471	0.380471	0.30303	0.388889	0.388889	0.314815	0.35097	0.240741	0.26431	0.26431	0.225589	0.26431	0.380471	0.380471	0.380471	0.26431	0.26431	0.26431	0.432099	0.380471	0.35097	0.553792	0.341751	0.432099	0.380471	0.419192	0.419192	0.380471	0.351852	0.341751	0.26431	0.419192	0.30303	0.380471	0.35097	0.30303	0.269841	0.351852	0.419192
hsa-mir-718	0.419192	0.419192	0.419192	0.419192	0.380471	0.419192	0.380471	0.419192	0.419192	0.457912	0.457912	0.419192	0.35097	0.37037	0.407407	0.444444	0.432099	0.351852	0.457912	0.496633	0.30303	0.419192	0.457912	0.457912	0.457912	0.535354	0.612795	0.380471	0.380471	0.419192	0.462963	0.419192	0.457912	0.496633	0.496633	0.380471	0.380471	0.341751	0.341751	0.30303	0.419192	0.407407	0.472663	0.457912	0.407407	0.380471	0.391534	0.457912	0.419192
hsa-mir-2355	0.472663	0.380471	0.472663	0.380471	0.380471	0.419192	0.419192	0.341751	0.380471	0.432099	0.419192	0.612795	0.472663	0.333333	0.333333	0.419192	0.535354	0.296296	0.457912	0.380471	0.380471	0.457912	0.419192	0.419192	0.419192	0.341751	0.419192	0.380471	0.419192	0.419192	0.472663	0.496633	0.574074	0.535354	0.496633	0.419192	0.419192	0.419192	0.341751	0.37037	0.37037	0.457912	0.535354	0.380471	0.432099	0.472663	0.310406	0.341751	0.457912
hsa-mir-3186	0.380471	0.419192	0.380471	0.419192	0.341751	0.341751	0.419192	0.419192	0.535354	0.419192	0.419192	0.380471	0.391534	0.333333	0.333333	0.388889	0.553792	0.333333	0.425926	0.30303	0.30303	0.380471	0.341751	0.341751	0.341751	0.341751	0.341751	0.419192	0.391534	0.341751	0.432099	0.391534	0.419192	0.457912	0.341751	0.26431	0.26431	0.30303	0.351852	0.341751	0.277778	0.419192	0.432099	0.380471	0.432099	0.380471	0.391534	0.388889	0.341751
hsa-mir-3130-1	0.380471	0.419192	0.380471	0.419192	0.341751	0.341751	0.419192	0.419192	0.535354	0.419192	0.419192	0.380471	0.391534	0.333333	0.333333	0.388889	0.553792	0.333333	0.425926	0.30303	0.30303	0.380471	0.341751	0.341751	0.341751	0.341751	0.341751	0.419192	0.391534	0.341751	0.432099	0.391534	0.419192	0.457912	0.341751	0.26431	0.26431	0.30303	0.351852	0.341751	0.277778	0.419192	0.432099	0.380471	0.432099	0.380471	0.391534	0.388889	0.341751
hsa-mir-3130-2	0.30303	0.457912	0.30303	0.380471	0.457912	0.457912	0.496633	0.341751	0.419192	0.341751	0.419192	0.30303	0.419192	0.333333	0.333333	0.419192	0.535354	0.37037	0.419192	0.26431	0.26431	0.380471	0.535354	0.535354	0.535354	0.574074	0.496633	0.419192	0.30303	0.30303	0.341751	0.457912	0.380471	0.380471	0.380471	0.341751	0.341751	0.341751	0.380471	0.457912	0.30303	0.30303	0.341751	0.341751	0.26431	0.341751	0.244949	0.380471	0.30303
hsa-mir-1469	0.432099	0.380471	0.432099	0.341751	0.341751	0.380471	0.380471	0.419192	0.419192	0.432099	0.380471	0.30303	0.472663	0.388889	0.351852	0.333333	0.380471	0.333333	0.341751	0.380471	0.380471	0.380471	0.419192	0.419192	0.419192	0.496633	0.535354	0.341751	0.472663	0.380471	0.37037	0.472663	0.380471	0.594356	0.380471	0.457912	0.457912	0.419192	0.407407	0.457912	0.388889	0.380471	0.513228	0.419192	0.380471	0.341751	0.419192	0.419192	0.496633
hsa-mir-1285-1	0.380471	0.380471	0.380471	0.341751	0.341751	0.341751	0.380471	0.419192	0.419192	0.380471	0.380471	0.26431	0.380471	0.296296	0.296296	0.333333	0.380471	0.333333	0.341751	0.380471	0.380471	0.380471	0.419192	0.419192	0.419192	0.496633	0.535354	0.341751	0.380471	0.380471	0.37037	0.341751	0.380471	0.380471	0.380471	0.457912	0.457912	0.419192	0.407407	0.457912	0.26431	0.380471	0.341751	0.341751	0.380471	0.341751	0.380471	0.419192	0.496633
hsa-mir-1285-2	0.290123	0.244949	0.290123	0.244949	0.28367	0.244949	0.244949	0.244949	0.244949	0.290123	0.322391	0.30303	0.341751	0.259259	0.222222	0.314815	0.411817	0.148148	0.26431	0.244949	0.225589	0.28367	0.28367	0.28367	0.28367	0.30303	0.30303	0.167508	0.35097	0.380471	0.240741	0.330688	0.26431	0.30303	0.322391	0.380471	0.380471	0.341751	0.244949	0.314815	0.314815	0.26431	0.290123	0.28367	0.290123	0.452381	0.361111	0.240741	0.225589
hsa-mir-1322	0.419192	0.419192	0.419192	0.496633	0.457912	0.380471	0.457912	0.380471	0.380471	0.380471	0.419192	0.30303	0.30303	0.314815	0.314815	0.30303	0.432099	0.277778	0.351852	0.380471	0.380471	0.419192	0.26431	0.26431	0.26431	0.361111	0.380471	0.457912	0.432099	0.30303	0.472663	0.472663	0.225589	0.310406	0.30303	0.322391	0.322391	0.322391	0.496633	0.380471	0.457912	0.314815	0.432099	0.341751	0.35097	0.513228	0.310406	0.277778	0.341751
hsa-mir-1207	0.419192	0.419192	0.419192	0.457912	0.457912	0.457912	0.419192	0.457912	0.380471	0.419192	0.457912	0.496633	0.341751	0.407407	0.37037	0.380471	0.30303	0.333333	0.333333	0.380471	0.380471	0.496633	0.535354	0.535354	0.535354	0.30303	0.380471	0.380471	0.380471	0.419192	0.380471	0.30303	0.341751	0.30303	0.26431	0.496633	0.496633	0.341751	0.419192	0.380471	0.457912	0.26431	0.380471	0.30303	0.30303	0.457912	0.457912	0.419192	0.419192
hsa-mir-1273c	0.419192	0.419192	0.419192	0.419192	0.419192	0.496633	0.419192	0.380471	0.380471	0.380471	0.380471	0.186869	0.380471	0.259259	0.259259	0.419192	0.496633	0.222222	0.26431	0.419192	0.419192	0.457912	0.419192	0.419192	0.419192	0.419192	0.419192	0.574074	0.341751	0.419192	0.380471	0.341751	0.380471	0.380471	0.419192	0.341751	0.341751	0.341751	0.30303	0.535354	0.30303	0.341751	0.30303	0.380471	0.37037	0.419192	0.399832	0.419192	0.380471
hsa-mir-1303	0.259259	0.296296	0.259259	0.296296	0.296296	0.296296	0.296296	0.296296	0.296296	0.259259	0.259259	0.37037	0.333333	0.518519	0.518519	0.425926	0.37037	0.518519	0.333333	0.333333	0.333333	0.296296	0.333333	0.333333	0.333333	0.296296	0.259259	0.259259	0.314815	0.333333	0.37037	0.407407	0.333333	0.425926	0.333333	0.407407	0.407407	0.333333	0.518519	0.37037	0.37037	0.407407	0.37037	0.333333	0.444444	0.333333	0.333333	0.518519	0.407407
hsa-mir-567	0.277778	0.259259	0.277778	0.222222	0.296296	0.296296	0.296296	0.296296	0.296296	0.277778	0.259259	0.518519	0.407407	0.407407	0.407407	0.481481	0.444444	0.37037	0.444444	0.259259	0.259259	0.333333	0.296296	0.296296	0.296296	0.432099	0.407407	0.407407	0.333333	0.37037	0.259259	0.425926	0.333333	0.333333	0.37037	0.296296	0.296296	0.259259	0.296296	0.518519	0.518519	0.444444	0.37037	0.407407	0.351852	0.296296	0.185185	0.37037	0.333333
hsa-mir-941-1	0.277778	0.259259	0.277778	0.222222	0.296296	0.296296	0.296296	0.296296	0.296296	0.277778	0.259259	0.518519	0.407407	0.407407	0.407407	0.481481	0.444444	0.37037	0.444444	0.259259	0.259259	0.333333	0.296296	0.296296	0.296296	0.432099	0.407407	0.407407	0.333333	0.37037	0.259259	0.425926	0.333333	0.333333	0.37037	0.296296	0.296296	0.259259	0.296296	0.518519	0.518519	0.444444	0.37037	0.407407	0.351852	0.296296	0.185185	0.37037	0.333333
hsa-mir-941-3	0.277778	0.259259	0.277778	0.222222	0.296296	0.296296	0.296296	0.296296	0.296296	0.277778	0.259259	0.518519	0.407407	0.407407	0.407407	0.481481	0.444444	0.37037	0.444444	0.259259	0.259259	0.333333	0.296296	0.296296	0.296296	0.432099	0.407407	0.407407	0.333333	0.37037	0.259259	0.425926	0.333333	0.333333	0.37037	0.296296	0.296296	0.259259	0.296296	0.518519	0.518519	0.444444	0.37037	0.407407	0.351852	0.296296	0.185185	0.37037	0.333333
hsa-mir-941-4	0.419192	0.380471	0.419192	0.341751	0.380471	0.380471	0.380471	0.380471	0.380471	0.419192	0.380471	0.26431	0.361111	0.296296	0.296296	0.341751	0.341751	0.259259	0.407407	0.457912	0.457912	0.457912	0.341751	0.341751	0.341751	0.380471	0.457912	0.341751	0.341751	0.535354	0.37037	0.30303	0.457912	0.535354	0.419192	0.535354	0.535354	0.380471	0.341751	0.407407	0.407407	0.333333	0.535354	0.419192	0.333333	0.30303	0.457912	0.419192	0.496633
hsa-mir-592	0.322391	0.419192	0.322391	0.380471	0.457912	0.380471	0.380471	0.341751	0.380471	0.380471	0.380471	0.30303	0.444444	0.444444	0.407407	0.333333	0.341751	0.407407	0.341751	0.419192	0.333333	0.496633	0.457912	0.457912	0.457912	0.432099	0.457912	0.457912	0.341751	0.419192	0.481481	0.341751	0.481481	0.457912	0.496633	0.380471	0.380471	0.419192	0.481481	0.481481	0.481481	0.407407	0.419192	0.457912	0.351852	0.37037	0.438552	0.457912	0.457912
hsa-mir-598	0.310406	0.28367	0.310406	0.322391	0.322391	0.28367	0.26431	0.244949	0.244949	0.391534	0.30303	0.399832	0.322391	0.296296	0.296296	0.28367	0.477273	0.259259	0.341751	0.225589	0.225589	0.28367	0.399832	0.399832	0.399832	0.341751	0.380471	0.361111	0.310406	0.341751	0.37037	0.432099	0.322391	0.28367	0.322391	0.167508	0.167508	0.206229	0.399832	0.296296	0.296296	0.314815	0.361111	0.380471	0.333333	0.391534	0.275926	0.28367	0.341751
hsa-mir-760	0.269841	0.28367	0.269841	0.244949	0.244949	0.361111	0.26431	0.28367	0.28367	0.35097	0.28367	0.186869	0.244949	0.259259	0.259259	0.206229	0.310406	0.296296	0.206229	0.28367	0.28367	0.28367	0.186869	0.186869	0.186869	0.28367	0.322391	0.322391	0.28367	0.322391	0.35097	0.206229	0.28367	0.244949	0.244949	0.225589	0.225589	0.225589	0.28367	0.28367	0.244949	0.26431	0.28367	0.206229	0.290123	0.229277	0.382407	0.322391	0.244949
hsa-mir-151b	0.352094	0.410995	0.395076	0.384974	0.401645	0.37263	0.428392	0.37263	0.342396	0.378272	0.392296	0.39627	0.434555	0.426097	0.385824	0.437658	0.434938	0.423114	0.278915	0.405688	0.34863	0.367108	0.376347	0.275902	0.390684	0.406429	0.366373	0.369081	0.376347	0.348249	0.425019	0.367365	0.386729	0.434938	0.33907	0.370835	0.307053	0.264156	0.469365	0.380454	0.304974	0.387051	0.301047	0.355194	0.354577	0.318384	0.379033	0.335138	0.317785
hsa-mir-4792	0.35097	0.457912	0.35097	0.419192	0.419192	0.380471	0.419192	0.457912	0.380471	0.35097	0.419192	0.26431	0.30303	0.277778	0.277778	0.186869	0.30303	0.314815	0.30303	0.380471	0.26431	0.341751	0.341751	0.341751	0.341751	0.325617	0.341751	0.341751	0.513228	0.419192	0.314815	0.310406	0.380471	0.310406	0.341751	0.26431	0.26431	0.30303	0.296296	0.26431	0.26431	0.314815	0.229277	0.341751	0.314815	0.35097	0.310406	0.314815	0.341751
hsa-mir-551a	0.249559	0.28367	0.249559	0.225589	0.225589	0.26431	0.28367	0.225589	0.225589	0.310406	0.28367	0.26431	0.371252	0.296296	0.296296	0.30303	0.380471	0.259259	0.206229	0.26431	0.206229	0.26431	0.28367	0.28367	0.28367	0.380471	0.341751	0.30303	0.322391	0.30303	0.277778	0.371252	0.341751	0.290123	0.225589	0.341751	0.341751	0.206229	0.380471	0.30303	0.322391	0.30303	0.411817	0.380471	0.290123	0.28367	0.186869	0.186869	0.244949
hsa-mir-564	0.380471	0.380471	0.380471	0.438552	0.380471	0.399832	0.380471	0.380471	0.380471	0.457912	0.438552	0.341751	0.432099	0.277778	0.277778	0.351852	0.472663	0.277778	0.322391	0.341751	0.341751	0.30303	0.438552	0.438552	0.438552	0.272377	0.361111	0.361111	0.35097	0.477273	0.391534	0.432099	0.438552	0.35097	0.361111	0.535354	0.535354	0.438552	0.37037	0.341751	0.30303	0.361111	0.391534	0.361111	0.432099	0.496633	0.318519	0.314815	0.380471
hsa-mir-3151	0.457912	0.457912	0.457912	0.457912	0.457912	0.419192	0.457912	0.419192	0.419192	0.457912	0.457912	0.535354	0.380471	0.444444	0.444444	0.341751	0.419192	0.259259	0.444444	0.419192	0.419192	0.341751	0.496633	0.496633	0.496633	0.378858	0.419192	0.419192	0.30303	0.341751	0.380471	0.419192	0.457912	0.30303	0.341751	0.651515	0.651515	0.30303	0.380471	0.341751	0.30303	0.333333	0.457912	0.419192	0.26431	0.380471	0.341751	0.333333	0.380471
hsa-mir-938	0.26431	0.26431	0.26431	0.30303	0.30303	0.26431	0.30303	0.225589	0.225589	0.330688	0.26431	0.30303	0.225589	0.314815	0.277778	0.259259	0.341751	0.222222	0.26431	0.26431	0.26431	0.28367	0.380471	0.380471	0.380471	0.225589	0.28367	0.30303	0.225589	0.244949	0.388889	0.290123	0.225589	0.244949	0.26431	0.30303	0.30303	0.26431	0.419192	0.380471	0.225589	0.203704	0.290123	0.30303	0.12963	0.30303	0.233333	0.244949	0.225589
hsa-mir-2861	0.28367	0.28367	0.28367	0.322391	0.28367	0.322391	0.28367	0.244949	0.244949	0.330688	0.28367	0.244949	0.167508	0.203704	0.203704	0.28367	0.322391	0.240741	0.206229	0.206229	0.206229	0.322391	0.322391	0.322391	0.322391	0.28367	0.244949	0.28367	0.188713	0.361111	0.269841	0.330688	0.28367	0.28367	0.148148	0.244949	0.244949	0.244949	0.296296	0.244949	0.244949	0.167508	0.16843	0.167508	0.188713	0.290123	0.212037	0.12963	0.167508
hsa-mir-3196	0.244949	0.244949	0.244949	0.225589	0.244949	0.322391	0.225589	0.26431	0.26431	0.26431	0.26431	0.225589	0.391534	0.314815	0.314815	0.240741	0.35097	0.314815	0.341751	0.30303	0.186869	0.26431	0.30303	0.30303	0.30303	0.380471	0.341751	0.26431	0.290123	0.341751	0.16843	0.249559	0.244949	0.330688	0.28367	0.399832	0.399832	0.30303	0.296296	0.322391	0.361111	0.425926	0.249559	0.26431	0.371252	0.26431	0.233333	0.148148	0.26431
hsa-mir-378b	0.301481	0.301481	0.301481	0.25037	0.267407	0.335556	0.335556	0.301481	0.301481	0.335556	0.267407	0.301481	0.233333	0.403704	0.403704	0.284444	0.267407	0.36963	0.335556	0.301481	0.301481	0.318519	0.25037	0.25037	0.25037	0.318519	0.352593	0.352593	0.335556	0.25037	0.267407	0.301481	0.318519	0.284444	0.284444	0.318519	0.318519	0.284444	0.403704	0.437778	0.437778	0.471852	0.301481	0.318519	0.267407	0.25037	0.25037	0.284444	0.352593
hsa-mir-378c	0.244949	0.244949	0.244949	0.28367	0.28367	0.322391	0.206229	0.28367	0.28367	0.244949	0.244949	0.244949	0.432099	0.333333	0.333333	0.277778	0.35097	0.333333	0.28367	0.28367	0.28367	0.28367	0.30303	0.30303	0.30303	0.322391	0.322391	0.322391	0.28367	0.322391	0.296296	0.244949	0.28367	0.35097	0.438552	0.361111	0.361111	0.399832	0.444444	0.37037	0.438552	0.407407	0.26431	0.28367	0.35097	0.28367	0.361111	0.206229	0.361111
hsa-mir-378d-1	0.244949	0.244949	0.244949	0.28367	0.28367	0.322391	0.206229	0.28367	0.28367	0.244949	0.244949	0.244949	0.432099	0.333333	0.333333	0.277778	0.35097	0.333333	0.28367	0.28367	0.28367	0.28367	0.30303	0.30303	0.30303	0.322391	0.322391	0.322391	0.28367	0.322391	0.296296	0.244949	0.28367	0.35097	0.438552	0.361111	0.361111	0.399832	0.444444	0.37037	0.438552	0.407407	0.26431	0.28367	0.35097	0.28367	0.361111	0.206229	0.361111
hsa-mir-378d-2	0.26431	0.26431	0.26431	0.225589	0.225589	0.30303	0.225589	0.30303	0.30303	0.30303	0.26431	0.225589	0.35097	0.351852	0.351852	0.240741	0.310406	0.314815	0.26431	0.225589	0.167508	0.30303	0.26431	0.26431	0.26431	0.341751	0.341751	0.30303	0.330688	0.30303	0.222222	0.249559	0.225589	0.290123	0.28367	0.361111	0.361111	0.30303	0.296296	0.351852	0.351852	0.425926	0.290123	0.26431	0.330688	0.341751	0.233333	0.225589	0.26431
hsa-mir-378e	0.244949	0.244949	0.244949	0.28367	0.244949	0.361111	0.206229	0.28367	0.28367	0.244949	0.244949	0.28367	0.391534	0.296296	0.296296	0.333333	0.310406	0.296296	0.28367	0.244949	0.244949	0.28367	0.322391	0.322391	0.322391	0.322391	0.322391	0.28367	0.28367	0.361111	0.222222	0.244949	0.26431	0.35097	0.399832	0.438552	0.438552	0.399832	0.37037	0.419192	0.438552	0.333333	0.322391	0.244949	0.35097	0.322391	0.361111	0.206229	0.361111
hsa-mir-378f	0.28367	0.28367	0.28367	0.28367	0.28367	0.322391	0.244949	0.322391	0.322391	0.28367	0.28367	0.244949	0.35097	0.296296	0.296296	0.351852	0.391534	0.296296	0.28367	0.28367	0.28367	0.244949	0.28367	0.28367	0.28367	0.361111	0.361111	0.322391	0.322391	0.322391	0.259259	0.244949	0.28367	0.35097	0.438552	0.399832	0.399832	0.361111	0.407407	0.419192	0.438552	0.333333	0.322391	0.28367	0.310406	0.269841	0.361111	0.206229	0.361111
hsa-mir-378g	0.380471	0.380471	0.380471	0.30303	0.341751	0.457912	0.341751	0.341751	0.341751	0.341751	0.380471	0.26431	0.35097	0.351852	0.351852	0.37037	0.341751	0.314815	0.26431	0.26431	0.186869	0.26431	0.380471	0.380471	0.380471	0.380471	0.380471	0.30303	0.341751	0.26431	0.269841	0.310406	0.26431	0.35097	0.341751	0.30303	0.30303	0.26431	0.341751	0.419192	0.388889	0.481481	0.419192	0.380471	0.391534	0.341751	0.30303	0.30303	0.341751
hsa-mir-378h	0.380471	0.380471	0.380471	0.30303	0.341751	0.457912	0.341751	0.341751	0.341751	0.341751	0.26431	0.30303	0.310406	0.314815	0.314815	0.333333	0.269841	0.277778	0.30303	0.225589	0.225589	0.380471	0.341751	0.341751	0.341751	0.380471	0.380471	0.30303	0.341751	0.26431	0.314815	0.269841	0.30303	0.310406	0.341751	0.380471	0.380471	0.225589	0.341751	0.419192	0.351852	0.388889	0.391534	0.341751	0.513228	0.35097	0.310406	0.30303	0.341751
hsa-mir-378i	0.37037	0.37037	0.37037	0.481481	0.407407	0.444444	0.407407	0.481481	0.444444	0.296296	0.37037	0.333333	0.351852	0.259259	0.259259	0.444444	0.277778	0.259259	0.37037	0.296296	0.296296	0.37037	0.296296	0.296296	0.296296	0.325617	0.259259	0.259259	0.333333	0.37037	0.407407	0.333333	0.333333	0.296296	0.37037	0.296296	0.296296	0.333333	0.37037	0.333333	0.407407	0.407407	0.37037	0.407407	0.481481	0.333333	0.444444	0.333333	0.333333
hsa-mir-633	0.30303	0.30303	0.30303	0.419192	0.30303	0.30303	0.341751	0.419192	0.341751	0.380471	0.380471	0.341751	0.341751	0.259259	0.259259	0.380471	0.380471	0.296296	0.296296	0.26431	0.26431	0.380471	0.496633	0.496633	0.496633	0.380471	0.341751	0.341751	0.380471	0.496633	0.30303	0.26431	0.341751	0.341751	0.419192	0.419192	0.419192	0.419192	0.380471	0.457912	0.341751	0.30303	0.380471	0.380471	0.341751	0.535354	0.380471	0.496633	0.419192
hsa-mir-933	0.472663	0.341751	0.472663	0.380471	0.341751	0.457912	0.380471	0.419192	0.419192	0.391534	0.380471	0.341751	0.457912	0.518519	0.518519	0.425926	0.380471	0.555556	0.457912	0.535354	0.26431	0.612795	0.496633	0.496633	0.496633	0.380471	0.457912	0.457912	0.432099	0.419192	0.391534	0.391534	0.380471	0.472663	0.496633	0.341751	0.341751	0.26431	0.341751	0.457912	0.333333	0.444444	0.35097	0.457912	0.380471	0.341751	0.432099	0.457912	0.380471
hsa-mir-499b	0.28367	0.37037	0.28367	0.333333	0.30303	0.296296	0.37037	0.296296	0.333333	0.388889	0.296296	0.30303	0.290123	0.444444	0.444444	0.333333	0.37037	0.407407	0.333333	0.296296	0.26431	0.30303	0.407407	0.407407	0.407407	0.290123	0.296296	0.296296	0.322391	0.419192	0.388889	0.351852	0.259259	0.462963	0.37037	0.37037	0.37037	0.407407	0.444444	0.37037	0.37037	0.444444	0.371252	0.407407	0.333333	0.351852	0.361111	0.407407	0.296296
hsa-mir-668	0.472663	0.399832	0.472663	0.419192	0.399832	0.399832	0.419192	0.399832	0.438552	0.553792	0.496633	0.419192	0.419192	0.407407	0.407407	0.515993	0.496633	0.37037	0.341751	0.419192	0.322391	0.380471	0.380471	0.380471	0.380471	0.457912	0.419192	0.380471	0.341751	0.361111	0.481481	0.391534	0.419192	0.341751	0.496633	0.28367	0.28367	0.30303	0.341751	0.457912	0.477273	0.341751	0.432099	0.496633	0.518519	0.457912	0.361111	0.341751	0.341751
hsa-mir-518a-1	0.472663	0.399832	0.472663	0.419192	0.399832	0.399832	0.419192	0.399832	0.438552	0.553792	0.496633	0.419192	0.419192	0.407407	0.407407	0.515993	0.496633	0.37037	0.341751	0.419192	0.322391	0.380471	0.380471	0.380471	0.380471	0.457912	0.419192	0.380471	0.341751	0.361111	0.481481	0.391534	0.419192	0.341751	0.496633	0.28367	0.28367	0.30303	0.341751	0.457912	0.477273	0.341751	0.432099	0.496633	0.518519	0.457912	0.361111	0.341751	0.341751
hsa-mir-518a-2	0.457912	0.535354	0.457912	0.457912	0.535354	0.496633	0.496633	0.457912	0.496633	0.457912	0.574074	0.496633	0.457912	0.296296	0.296296	0.419192	0.380471	0.333333	0.496633	0.419192	0.419192	0.30303	0.380471	0.380471	0.380471	0.496633	0.574074	0.380471	0.419192	0.457912	0.380471	0.496633	0.380471	0.341751	0.380471	0.496633	0.496633	0.380471	0.457912	0.30303	0.419192	0.457912	0.30303	0.496633	0.380471	0.380471	0.380471	0.37037	0.419192
hsa-mir-1256	0.269841	0.399832	0.269841	0.244949	0.361111	0.28367	0.399832	0.244949	0.28367	0.432099	0.244949	0.206229	0.310406	0.259259	0.222222	0.30303	0.419192	0.185185	0.222222	0.28367	0.28367	0.28367	0.341751	0.341751	0.341751	0.244949	0.244949	0.244949	0.30303	0.322391	0.269841	0.432099	0.26431	0.310406	0.186869	0.28367	0.28367	0.28367	0.380471	0.244949	0.361111	0.244949	0.310406	0.322391	0.229277	0.322391	0.28367	0.399832	0.167508
hsa-mir-1231	0.380471	0.380471	0.380471	0.341751	0.380471	0.341751	0.419192	0.380471	0.380471	0.419192	0.380471	0.457912	0.380471	0.259259	0.259259	0.535354	0.380471	0.222222	0.444444	0.535354	0.535354	0.380471	0.30303	0.30303	0.30303	0.343364	0.380471	0.457912	0.419192	0.380471	0.535354	0.457912	0.380471	0.380471	0.419192	0.380471	0.380471	0.30303	0.296296	0.30303	0.30303	0.419192	0.380471	0.341751	0.419192	0.457912	0.30303	0.333333	0.457912
hsa-mir-451b	0.535354	0.535354	0.535354	0.457912	0.496633	0.535354	0.496633	0.574074	0.574074	0.535354	0.457912	0.30303	0.30303	0.407407	0.407407	0.407407	0.457912	0.37037	0.30303	0.457912	0.457912	0.419192	0.26431	0.26431	0.26431	0.457912	0.419192	0.30303	0.419192	0.30303	0.37037	0.341751	0.380471	0.380471	0.419192	0.419192	0.419192	0.26431	0.341751	0.380471	0.380471	0.380471	0.341751	0.419192	0.407407	0.380471	0.380471	0.457912	0.341751
hsa-mir-3179-1	0.535354	0.535354	0.535354	0.457912	0.496633	0.535354	0.496633	0.574074	0.574074	0.535354	0.457912	0.30303	0.30303	0.407407	0.407407	0.407407	0.457912	0.37037	0.30303	0.457912	0.457912	0.419192	0.26431	0.26431	0.26431	0.457912	0.419192	0.30303	0.419192	0.30303	0.37037	0.341751	0.380471	0.380471	0.419192	0.419192	0.419192	0.26431	0.341751	0.380471	0.380471	0.380471	0.341751	0.419192	0.407407	0.380471	0.380471	0.457912	0.341751
hsa-mir-3179-2	0.535354	0.535354	0.535354	0.457912	0.496633	0.535354	0.496633	0.574074	0.574074	0.535354	0.457912	0.30303	0.30303	0.407407	0.407407	0.407407	0.457912	0.37037	0.30303	0.457912	0.457912	0.419192	0.26431	0.26431	0.26431	0.457912	0.419192	0.30303	0.419192	0.30303	0.37037	0.341751	0.380471	0.380471	0.419192	0.419192	0.419192	0.26431	0.341751	0.380471	0.380471	0.380471	0.341751	0.419192	0.407407	0.380471	0.380471	0.457912	0.341751
hsa-mir-3179-3	0.419192	0.457912	0.419192	0.419192	0.419192	0.457912	0.457912	0.457912	0.419192	0.380471	0.380471	0.30303	0.341751	0.444444	0.444444	0.341751	0.457912	0.481481	0.419192	0.535354	0.496633	0.457912	0.496633	0.496633	0.496633	0.457912	0.419192	0.457912	0.419192	0.457912	0.37037	0.496633	0.496633	0.419192	0.457912	0.380471	0.380471	0.380471	0.419192	0.457912	0.380471	0.612795	0.419192	0.496633	0.407407	0.419192	0.419192	0.574074	0.380471
hsa-mir-642b	0.380471	0.341751	0.380471	0.380471	0.380471	0.419192	0.30303	0.457912	0.380471	0.380471	0.380471	0.380471	0.341751	0.259259	0.296296	0.407407	0.380471	0.296296	0.30303	0.341751	0.341751	0.380471	0.341751	0.341751	0.341751	0.378858	0.457912	0.457912	0.380471	0.419192	0.259259	0.380471	0.380471	0.457912	0.419192	0.535354	0.535354	0.535354	0.341751	0.419192	0.457912	0.496633	0.341751	0.419192	0.26431	0.30303	0.341751	0.407407	0.419192
hsa-mir-544a	0.380471	0.380471	0.380471	0.380471	0.380471	0.380471	0.380471	0.380471	0.380471	0.380471	0.380471	0.322391	0.341751	0.37037	0.37037	0.419192	0.457912	0.37037	0.341751	0.496633	0.341751	0.419192	0.419192	0.419192	0.419192	0.341751	0.457912	0.457912	0.380471	0.380471	0.333333	0.26431	0.380471	0.419192	0.496633	0.457912	0.457912	0.30303	0.333333	0.380471	0.457912	0.37037	0.457912	0.341751	0.37037	0.361111	0.380471	0.30303	0.361111
hsa-mir-544b	0.30303	0.341751	0.30303	0.30303	0.30303	0.322391	0.380471	0.322391	0.322391	0.30303	0.341751	0.457912	0.574074	0.444444	0.444444	0.481481	0.380471	0.444444	0.457912	0.535354	0.30303	0.419192	0.341751	0.341751	0.341751	0.419192	0.419192	0.419192	0.457912	0.30303	0.37037	0.419192	0.380471	0.341751	0.380471	0.341751	0.341751	0.186869	0.496633	0.419192	0.457912	0.407407	0.496633	0.341751	0.333333	0.341751	0.457912	0.496633	0.419192
hsa-mir-944	0.208995	0.186869	0.208995	0.225589	0.225589	0.148148	0.186869	0.186869	0.186869	0.225589	0.225589	0.341751	0.290123	0.166667	0.166667	0.222222	0.208995	0.148148	0.222222	0.225589	0.225589	0.206229	0.167508	0.167508	0.167508	0.183642	0.186869	0.244949	0.330688	0.186869	0.290123	0.16843	0.167508	0.208995	0.225589	0.341751	0.341751	0.30303	0.30303	0.30303	0.26431	0.186869	0.290123	0.244949	0.240741	0.371252	0.25463	0.240741	0.341751
hsa-mir-1297	0.380471	0.380471	0.380471	0.419192	0.419192	0.419192	0.419192	0.380471	0.380471	0.380471	0.457912	0.341751	0.341751	0.37037	0.37037	0.37037	0.30303	0.333333	0.380471	0.30303	0.30303	0.419192	0.496633	0.496633	0.496633	0.341751	0.380471	0.380471	0.30303	0.535354	0.481481	0.380471	0.380471	0.341751	0.380471	0.496633	0.496633	0.457912	0.457912	0.380471	0.37037	0.30303	0.341751	0.419192	0.333333	0.419192	0.419192	0.457912	0.341751
hsa-mir-663b	0.341751	0.419192	0.341751	0.419192	0.341751	0.457912	0.419192	0.380471	0.380471	0.380471	0.496633	0.419192	0.341751	0.314815	0.314815	0.419192	0.380471	0.277778	0.333333	0.380471	0.380471	0.419192	0.361111	0.361111	0.361111	0.30787	0.419192	0.419192	0.30303	0.438552	0.391534	0.612795	0.419192	0.419192	0.341751	0.380471	0.380471	0.380471	0.37037	0.322391	0.496633	0.419192	0.380471	0.419192	0.380471	0.419192	0.361111	0.37037	0.419192
hsa-mir-3940	0.496633	0.496633	0.496633	0.574074	0.535354	0.419192	0.457912	0.535354	0.535354	0.496633	0.535354	0.535354	0.380471	0.444444	0.444444	0.457912	0.457912	0.351852	0.380471	0.535354	0.535354	0.535354	0.341751	0.341751	0.341751	0.380471	0.341751	0.496633	0.457912	0.380471	0.391534	0.30303	0.380471	0.432099	0.496633	0.380471	0.380471	0.341751	0.419192	0.457912	0.380471	0.496633	0.496633	0.419192	0.553792	0.419192	0.457912	0.419192	0.496633
hsa-mir-190b	0.391534	0.438552	0.391534	0.419192	0.399832	0.380471	0.438552	0.380471	0.380471	0.432099	0.419192	0.341751	0.35097	0.296296	0.296296	0.341751	0.432099	0.259259	0.314815	0.399832	0.341751	0.496633	0.341751	0.341751	0.341751	0.380471	0.380471	0.438552	0.380471	0.380471	0.391534	0.472663	0.30303	0.35097	0.28367	0.341751	0.341751	0.322391	0.341751	0.380471	0.419192	0.30303	0.35097	0.341751	0.35097	0.419192	0.318519	0.341751	0.341751
hsa-mir-1228	0.535354	0.535354	0.535354	0.612795	0.574074	0.496633	0.535354	0.496633	0.496633	0.457912	0.496633	0.30303	0.457912	0.296296	0.296296	0.341751	0.30303	0.296296	0.380471	0.612795	0.612795	0.419192	0.341751	0.341751	0.341751	0.30303	0.380471	0.419192	0.341751	0.457912	0.380471	0.380471	0.457912	0.457912	0.380471	0.380471	0.380471	0.380471	0.419192	0.419192	0.341751	0.419192	0.26431	0.419192	0.30303	0.457912	0.341751	0.296296	0.419192
hsa-mir-3148	0	0	0	0	0	0	0	0	0	0	0	0	0	0	0	0	0	0	0	0	0	0	0	0	0	0	0	0	0	0	0	0	0	0	0	0	0	0	0	0	0	0	0	0	0	0	0	0	0
[truncated: 501 more columns]
