# Supplementary material for: Adaptive multi-view multi-label learning for identifying disease-associated candidate miRNAs
Source: PLoS Comput Biol. 2019 Apr 1;15(4):e1006931. doi: 10.1371/journal.pcbi.1006931 (PMC6459551; doi:10.1371/journal.pcbi.1006931)
Supplement: S5 File — (XLSX) [file pcbi.1006931.s008.xlsx]

## Sheet: Sheet1
hsa-let-7a-1	hsa-let-7a-2	hsa-let-7a-3	hsa-let-7b	hsa-let-7c	hsa-let-7d	hsa-let-7e	hsa-let-7f-1	hsa-let-7f-2	hsa-let-7g	hsa-let-7i	hsa-mir-100	hsa-mir-101-1	hsa-mir-103a-1	hsa-mir-103a-2	hsa-mir-106a	hsa-mir-106b	hsa-mir-107	hsa-mir-10b	hsa-mir-1-1	hsa-mir-1-2	hsa-mir-122	hsa-mir-124-1	hsa-mir-124-2	hsa-mir-124-3	hsa-mir-125a	hsa-mir-125b-1	hsa-mir-125b-2	hsa-mir-126	hsa-mir-127	hsa-mir-128-2	hsa-mir-129-2	hsa-mir-130a	hsa-mir-130b	hsa-mir-132	hsa-mir-133a-1	hsa-mir-133a-2	hsa-mir-133b	hsa-mir-134	hsa-mir-135a-1	hsa-mir-135a-2	hsa-mir-136	hsa-mir-140	hsa-mir-141	hsa-mir-142	hsa-mir-143	hsa-mir-144	hsa-mir-145	hsa-mir-146a	hsa-mir-146b
hsa-let-7a-1	1	0.980269	0.976504	0.81617	0.830027	0.860647	0.793759	0.839613	0.837623	0.816178	0.800941	0.615676	0.636201	0.521806	0.558859	0.596813	0.618947	0.56946	0.678821	0.597423	0.533355	0.484078	0.634932	0.606484	0.590134	0.64139	0.638046	0.620868	0.688387	0.5922	0.468727	0.484105	0.606933	0.509208	0.518995	0.489997	0.50746	0.57412	0.372998	0.623865	0.623865	0.15757	0.464383	0.644786	0.650942	0.697193	0.394889	0.697791	0.590459
hsa-let-7a-2	0.980269	1	0.979512	0.8127	0.827006	0.858719	0.808122	0.836723	0.834689	0.824655	0.816755	0.604104	0.623576	0.502867	0.542363	0.5603	0.586995	0.546042	0.689635	0.581136	0.520702	0.463397	0.616275	0.586297	0.568261	0.650394	0.629533	0.611055	0.658938	0.576168	0.474345	0.48876	0.591447	0.489796	0.498698	0.47534	0.493221	0.554198	0.384122	0.633684	0.633684	0.163803	0.469946	0.631362	0.653141	0.67298	0.40175	0.690716	0.576506
hsa-let-7a-3	0.976504	0.979512	1	0.791296	0.805046	0.835556	0.783341	0.832151	0.830181	0.829135	0.813425	0.604547	0.618925	0.526499	0.56522	0.586146	0.578399	0.518272	0.660065	0.544734	0.47827	0.45985	0.617763	0.587807	0.569841	0.625527	0.622579	0.603497	0.643337	0.578456	0.477827	0.457359	0.560538	0.455174	0.465117	0.431704	0.449856	0.518188	0.378528	0.604019	0.604019	0.118903	0.473095	0.628095	0.63083	0.690962	0.404252	0.668207	0.572946
hsa-let-7b	0.81617	0.8127	0.791296	1	0.837119	0.846146	0.799092	0.816474	0.814648	0.844736	0.809898	0.624306	0.612775	0.523817	0.564633	0.511995	0.570863	0.556209	0.64279	0.642238	0.58418	0.525929	0.579287	0.560614	0.558975	0.643306	0.641538	0.617728	0.6732	0.613973	0.474343	0.447681	0.547964	0.506525	0.52238	0.497388	0.502318	0.614935	0.31363	0.580658	0.580658	0.177443	0.466921	0.606321	0.637726	0.654261	0.393062	0.640624	0.576602
hsa-let-7c	0.830027	0.827006	0.805046	0.837119	1	0.839135	0.822785	0.814796	0.81294	0.812241	0.836823	0.642212	0.605659	0.502082	0.545132	0.518768	0.62842	0.563347	0.629098	0.631545	0.568964	0.506845	0.556527	0.54377	0.536791	0.661996	0.616938	0.599408	0.648267	0.598126	0.389982	0.451321	0.584264	0.466407	0.601951	0.501524	0.514221	0.54602	0.282288	0.562168	0.562168	0.193315	0.45611	0.617564	0.612879	0.638259	0.404995	0.664629	0.594501
hsa-let-7d	0.860647	0.858719	0.835556	0.846146	0.839135	1	0.818612	0.875546	0.87259	0.859962	0.858205	0.632609	0.652523	0.470624	0.518195	0.582384	0.584876	0.565437	0.700604	0.607332	0.5448	0.467605	0.685649	0.666232	0.644467	0.670886	0.631216	0.607052	0.652245	0.599803	0.465336	0.468823	0.580123	0.463305	0.527127	0.502064	0.507434	0.574539	0.370541	0.649956	0.649956	0.190445	0.436371	0.580784	0.62715	0.648065	0.377219	0.654926	0.543438
hsa-let-7e	0.793759	0.808122	0.783341	0.799092	0.822785	0.818612	1	0.872169	0.869314	0.834416	0.847515	0.590373	0.575696	0.538106	0.582234	0.50369	0.505063	0.580906	0.642596	0.624791	0.563547	0.487859	0.545796	0.532308	0.52822	0.674184	0.605833	0.58662	0.65354	0.616751	0.430852	0.458841	0.504596	0.466494	0.504525	0.491881	0.503204	0.581981	0.334668	0.544011	0.544011	0.214824	0.466866	0.569383	0.634581	0.595247	0.404323	0.63275	0.536719
hsa-let-7f-1	0.839613	0.836723	0.832151	0.816474	0.814796	0.875546	0.872169	1	0.994785	0.890268	0.8577	0.573939	0.596676	0.526878	0.575066	0.557415	0.546592	0.57079	0.662273	0.592275	0.525135	0.49699	0.615371	0.593659	0.594264	0.657615	0.569719	0.545933	0.660444	0.596425	0.452747	0.479166	0.479568	0.474136	0.50498	0.454597	0.467893	0.553138	0.316633	0.59391	0.59391	0.188127	0.435112	0.58369	0.612635	0.600675	0.378376	0.623982	0.510381
hsa-let-7f-2	0.837623	0.834689	0.830181	0.814648	0.81294	0.87259	0.869314	0.994785	1	0.886855	0.8652	0.570509	0.592717	0.523714	0.571065	0.554037	0.542655	0.568157	0.6581	0.590063	0.522066	0.49581	0.61215	0.590763	0.591196	0.651523	0.567531	0.543823	0.657508	0.590703	0.451019	0.475621	0.476511	0.470708	0.502272	0.45263	0.465722	0.551129	0.315993	0.587746	0.587746	0.185634	0.4324	0.579259	0.609803	0.597584	0.376344	0.632121	0.509555
hsa-let-7g	0.816178	0.824655	0.829135	0.844736	0.812241	0.859962	0.834416	0.890268	0.886855	1	0.87451	0.611224	0.617962	0.512986	0.562756	0.529266	0.500418	0.538617	0.64559	0.562475	0.480003	0.499052	0.616258	0.602825	0.60397	0.659338	0.578002	0.554755	0.605191	0.623343	0.521142	0.448439	0.479085	0.452917	0.481692	0.397584	0.402773	0.542121	0.342322	0.589703	0.589703	0.152453	0.477266	0.600154	0.619568	0.62147	0.393668	0.5892	0.533671
hsa-let-7i	0.800941	0.816755	0.813425	0.809898	0.836823	0.858205	0.847515	0.8577	0.8652	0.87451	1	0.639535	0.603088	0.536692	0.583523	0.505296	0.531654	0.546819	0.670814	0.5956	0.527239	0.468481	0.595418	0.582985	0.548756	0.674547	0.597256	0.576484	0.644399	0.595585	0.427556	0.471003	0.507444	0.422835	0.495178	0.462737	0.478921	0.557161	0.340861	0.545127	0.545127	0.180057	0.513685	0.580646	0.606915	0.620019	0.397635	0.642569	0.528073
hsa-mir-100	0.615676	0.604104	0.604547	0.624306	0.642212	0.632609	0.590373	0.573939	0.570509	0.611224	0.639535	1	0.632008	0.554831	0.569412	0.447762	0.492789	0.54417	0.632353	0.607235	0.568682	0.434114	0.516945	0.509095	0.494124	0.548514	0.644806	0.644144	0.671814	0.665405	0.441049	0.494642	0.667793	0.524848	0.492185	0.526104	0.510584	0.639359	0.355903	0.55819	0.55819	0.231739	0.520796	0.59407	0.584387	0.6632	0.383467	0.633935	0.560497
hsa-mir-101-1	0.636201	0.623576	0.618925	0.612775	0.605659	0.652523	0.575696	0.596676	0.592717	0.617962	0.603088	0.632008	1	0.529183	0.552832	0.648972	0.626812	0.610749	0.693173	0.543754	0.508731	0.560477	0.650856	0.607807	0.601742	0.619147	0.639961	0.656068	0.615066	0.621516	0.585955	0.553509	0.576978	0.475159	0.570403	0.458859	0.446702	0.589652	0.401852	0.618314	0.618314	0.169149	0.495308	0.663972	0.582239	0.593643	0.428152	0.617601	0.585868
hsa-mir-103a-1	0.521806	0.502867	0.526499	0.523817	0.502082	0.470624	0.538106	0.526878	0.523714	0.512986	0.536692	0.554831	0.529183	1	0.963567	0.52102	0.517521	0.663466	0.549662	0.478957	0.447414	0.462757	0.543513	0.537722	0.542025	0.509193	0.524918	0.537051	0.568922	0.545637	0.548097	0.447546	0.504464	0.440347	0.548068	0.385005	0.385397	0.560854	0.349347	0.562205	0.562205	0.248184	0.516461	0.473525	0.456047	0.559012	0.427031	0.525081	0.459646
hsa-mir-103a-2	0.558859	0.542363	0.56522	0.564633	0.545132	0.518195	0.582234	0.575066	0.571065	0.562756	0.583523	0.569412	0.552832	0.963567	1	0.543299	0.564679	0.67961	0.569958	0.516871	0.44281	0.485642	0.564029	0.558921	0.564474	0.560184	0.554577	0.569591	0.601482	0.567534	0.573989	0.435257	0.52684	0.428762	0.534921	0.406195	0.432919	0.57716	0.338843	0.545825	0.545825	0.231732	0.537865	0.524512	0.477251	0.573367	0.41789	0.55674	0.487411
hsa-mir-106a	0.596813	0.5603	0.586146	0.511995	0.518768	0.582384	0.50369	0.557415	0.554037	0.529266	0.505296	0.447762	0.648972	0.52102	0.543299	1	0.650253	0.613922	0.64799	0.462884	0.423353	0.519329	0.658166	0.640967	0.624056	0.604797	0.519974	0.521222	0.584993	0.563445	0.536182	0.436303	0.533802	0.349409	0.502282	0.387826	0.381633	0.487604	0.391624	0.661935	0.661935	0.133216	0.448475	0.518525	0.533756	0.625773	0.387333	0.57232	0.438833
hsa-mir-106b	0.618947	0.586995	0.578399	0.570863	0.62842	0.584876	0.505063	0.546592	0.542655	0.500418	0.531654	0.492789	0.626812	0.517521	0.564679	0.650253	1	0.554907	0.666337	0.564505	0.51939	0.503448	0.582382	0.558607	0.538503	0.611264	0.620539	0.637209	0.594016	0.550329	0.513454	0.491949	0.571534	0.422805	0.588449	0.503206	0.53609	0.551607	0.323508	0.612963	0.612963	0.150014	0.479826	0.566179	0.562709	0.553499	0.44588	0.648044	0.535271
hsa-mir-107	0.56946	0.546042	0.518272	0.556209	0.563347	0.565437	0.580906	0.57079	0.568157	0.538617	0.546819	0.54417	0.610749	0.663466	0.67961	0.613922	0.554907	1	0.623094	0.542458	0.50624	0.461968	0.618331	0.614688	0.638872	0.564035	0.574483	0.583562	0.626714	0.589408	0.551877	0.495111	0.616864	0.429541	0.617507	0.492443	0.50567	0.569782	0.353888	0.585215	0.585215	0.26683	0.500022	0.548103	0.575429	0.629466	0.469782	0.571062	0.503898
hsa-mir-10b	0.678821	0.689635	0.660065	0.64279	0.629098	0.700604	0.642596	0.662273	0.6581	0.64559	0.670814	0.632353	0.693173	0.549662	0.569958	0.64799	0.666337	0.623094	1	0.5847	0.558651	0.509815	0.657894	0.664411	0.647268	0.674493	0.615629	0.624508	0.668124	0.699707	0.584309	0.624703	0.619859	0.462898	0.526428	0.527261	0.531671	0.629525	0.430687	0.772242	0.772242	0.202279	0.577358	0.659905	0.650023	0.624682	0.54376	0.681666	0.491637
hsa-mir-1-1	0.597423	0.581136	0.544734	0.642238	0.631545	0.607332	0.624791	0.592275	0.590063	0.562475	0.5956	0.607235	0.543754	0.478957	0.516871	0.462884	0.564505	0.542458	0.5847	1	0.960514	0.513409	0.509574	0.51209	0.497732	0.63069	0.612149	0.621009	0.639831	0.54846	0.324656	0.418872	0.557857	0.387326	0.531813	0.792689	0.77678	0.756438	0.312235	0.47654	0.47654	0.254024	0.46126	0.550365	0.588499	0.541813	0.32612	0.640212	0.528955
hsa-mir-1-2	0.533355	0.520702	0.47827	0.58418	0.568964	0.5448	0.563547	0.525135	0.522066	0.480003	0.527239	0.568682	0.508731	0.447414	0.44281	0.423353	0.51939	0.50624	0.558651	0.960514	1	0.490129	0.454181	0.456021	0.438137	0.588039	0.563065	0.568301	0.593851	0.514756	0.268933	0.413742	0.536244	0.357687	0.523517	0.805808	0.76989	0.729697	0.322482	0.475155	0.475155	0.278085	0.420695	0.477751	0.539037	0.506792	0.313035	0.599478	0.486303
hsa-mir-122	0.484078	0.463397	0.45985	0.525929	0.506845	0.467605	0.487859	0.49699	0.49581	0.499052	0.468481	0.434114	0.560477	0.462757	0.485642	0.519329	0.503448	0.461968	0.509815	0.513409	0.490129	1	0.548464	0.525785	0.504338	0.469926	0.444016	0.457747	0.556793	0.52065	0.376175	0.460827	0.434452	0.385857	0.488275	0.384194	0.418481	0.49606	0.326463	0.460678	0.460678	0.0695998	0.338176	0.572482	0.455283	0.487971	0.346434	0.523912	0.491264
hsa-mir-124-1	0.634932	0.616275	0.617763	0.579287	0.556527	0.685649	0.545796	0.615371	0.61215	0.616258	0.595418	0.516945	0.650856	0.543513	0.564029	0.658166	0.582382	0.618331	0.657894	0.509574	0.454181	0.548464	1	0.985531	0.939269	0.580659	0.583904	0.567054	0.602144	0.555422	0.60405	0.497282	0.502238	0.409312	0.509924	0.428367	0.444189	0.518031	0.451286	0.643032	0.643032	0.133732	0.452107	0.52686	0.574769	0.600102	0.438621	0.637745	0.598753
hsa-mir-124-2	0.606484	0.586297	0.587807	0.560614	0.54377	0.666232	0.532308	0.593659	0.590763	0.602825	0.582985	0.509095	0.607807	0.537722	0.558921	0.640967	0.558607	0.614688	0.664411	0.51209	0.456021	0.525785	0.985531	1	0.953682	0.555098	0.54747	0.537531	0.576023	0.544605	0.573931	0.479548	0.494611	0.401241	0.514311	0.430844	0.447303	0.495578	0.459163	0.616223	0.616223	0.136358	0.457469	0.530757	0.556739	0.581512	0.444799	0.626934	0.567361
hsa-mir-124-3	0.590134	0.568261	0.569841	0.558975	0.536791	0.644467	0.52822	0.594264	0.591196	0.60397	0.548756	0.494124	0.601742	0.542025	0.564474	0.624056	0.538503	0.638872	0.647268	0.497732	0.438137	0.504338	0.939269	0.953682	1	0.540785	0.533755	0.521955	0.53433	0.543589	0.608807	0.452021	0.479275	0.409797	0.510107	0.408649	0.416548	0.479849	0.473585	0.627821	0.627821	0.14986	0.435481	0.518414	0.535601	0.564386	0.462414	0.609624	0.533873
hsa-mir-125a	0.64139	0.650394	0.625527	0.643306	0.661996	0.670886	0.674184	0.657615	0.651523	0.659338	0.674547	0.548514	0.619147	0.509193	0.560184	0.604797	0.611264	0.564035	0.674493	0.63069	0.588039	0.469926	0.580659	0.555098	0.540785	1	0.613196	0.596707	0.597633	0.592913	0.475148	0.491294	0.572381	0.409116	0.514529	0.462478	0.465829	0.591461	0.307576	0.659563	0.659563	0.243167	0.578136	0.556948	0.605931	0.623287	0.350893	0.649771	0.482086
hsa-mir-125b-1	0.638046	0.629533	0.622579	0.641538	0.616938	0.631216	0.605833	0.569719	0.567531	0.578002	0.597256	0.644806	0.639961	0.524918	0.554577	0.519974	0.620539	0.574483	0.615629	0.612149	0.563065	0.444016	0.583904	0.54747	0.533755	0.613196	1	0.97044	0.675101	0.584524	0.496472	0.390092	0.58132	0.407189	0.472446	0.493704	0.503101	0.563975	0.28374	0.538643	0.538643	0.142483	0.432245	0.579014	0.655758	0.686947	0.390844	0.700599	0.671639
hsa-mir-125b-2	0.620868	0.611055	0.603497	0.617728	0.599408	0.607052	0.58662	0.545933	0.543823	0.554755	0.576484	0.644144	0.656068	0.537051	0.569591	0.521222	0.637209	0.583562	0.624508	0.621009	0.568301	0.457747	0.567054	0.537531	0.521955	0.596707	0.97044	1	0.662159	0.581311	0.487394	0.416965	0.596823	0.419368	0.480751	0.509077	0.529722	0.581628	0.282835	0.531725	0.531725	0.132815	0.453914	0.611478	0.643551	0.661208	0.403629	0.685096	0.65369
hsa-mir-126	0.688387	0.658938	0.643337	0.6732	0.648267	0.652245	0.65354	0.660444	0.657508	0.605191	0.644399	0.671814	0.615066	0.568922	0.601482	0.584993	0.594016	0.626714	0.668124	0.639831	0.593851	0.556793	0.602144	0.576023	0.53433	0.597633	0.675101	0.662159	1	0.657679	0.430164	0.484778	0.590603	0.421916	0.561588	0.544234	0.564104	0.661303	0.334821	0.598001	0.598001	0.17635	0.448555	0.615135	0.602662	0.753782	0.411433	0.742371	0.694038
hsa-mir-127	0.5922	0.576168	0.578456	0.613973	0.598126	0.599803	0.616751	0.596425	0.590703	0.623343	0.595585	0.665405	0.621516	0.545637	0.567534	0.563445	0.550329	0.589408	0.699707	0.54846	0.514756	0.52065	0.555422	0.544605	0.543589	0.592913	0.584524	0.581311	0.657679	1	0.478577	0.535448	0.587186	0.471478	0.540524	0.518497	0.506524	0.635669	0.36716	0.63906	0.63906	0.235409	0.625112	0.633906	0.520445	0.631379	0.487717	0.621191	0.530507
hsa-mir-128-2	0.468727	0.474345	0.477827	0.474343	0.389982	0.465336	0.430852	0.452747	0.451019	0.521142	0.427556	0.441049	0.585955	0.548097	0.573989	0.536182	0.513454	0.551877	0.584309	0.324656	0.268933	0.376175	0.60405	0.573931	0.608807	0.475148	0.496472	0.487394	0.430164	0.478577	1	0.383607	0.425199	0.34042	0.456852	0.289774	0.265372	0.481208	0.353047	0.554726	0.554726	0.169521	0.432673	0.379818	0.459985	0.454877	0.354681	0.439547	0.421271
hsa-mir-129-2	0.484105	0.48876	0.457359	0.447681	0.451321	0.468823	0.458841	0.479166	0.475621	0.448439	0.471003	0.494642	0.553509	0.447546	0.435257	0.436303	0.491949	0.495111	0.624703	0.418872	0.413742	0.460827	0.497282	0.479548	0.452021	0.491294	0.390092	0.416965	0.484778	0.535448	0.383607	1	0.562563	0.53018	0.430883	0.39598	0.415102	0.521211	0.333118	0.618214	0.618214	0.186385	0.502703	0.553218	0.498706	0.439839	0.430426	0.494406	0.392007
hsa-mir-130a	0.606933	0.591447	0.560538	0.547964	0.584264	0.580123	0.504596	0.479568	0.476511	0.479085	0.507444	0.667793	0.576978	0.504464	0.52684	0.533802	0.571534	0.616864	0.619859	0.557857	0.536244	0.434452	0.502238	0.494611	0.479275	0.572381	0.58132	0.596823	0.590603	0.587186	0.425199	0.562563	1	0.545938	0.507168	0.520066	0.517561	0.567443	0.404832	0.585374	0.585374	0.253816	0.533031	0.546047	0.502492	0.567199	0.407261	0.576481	0.465556
hsa-mir-130b	0.509208	0.489796	0.455174	0.506525	0.466407	0.463305	0.466494	0.474136	0.470708	0.452917	0.422835	0.524848	0.475159	0.440347	0.428762	0.349409	0.422805	0.429541	0.462898	0.387326	0.357687	0.385857	0.409312	0.401241	0.409797	0.409116	0.407189	0.419368	0.421916	0.471478	0.34042	0.53018	0.545938	1	0.366793	0.34737	0.364222	0.461453	0.372767	0.488945	0.488945	0.202436	0.337615	0.531897	0.49093	0.386952	0.442889	0.411957	0.338018
hsa-mir-132	0.518995	0.498698	0.465117	0.52238	0.601951	0.527127	0.504525	0.50498	0.502272	0.481692	0.495178	0.492185	0.570403	0.548068	0.534921	0.502282	0.588449	0.617507	0.526428	0.531813	0.523517	0.488275	0.509924	0.514311	0.510107	0.514529	0.472446	0.480751	0.561588	0.540524	0.456852	0.430883	0.507168	0.366793	1	0.474749	0.452624	0.539231	0.293077	0.518296	0.518296	0.310262	0.468608	0.462216	0.453784	0.512138	0.321762	0.525581	0.514064
hsa-mir-133a-1	0.489997	0.47534	0.431704	0.497388	0.501524	0.502064	0.491881	0.454597	0.45263	0.397584	0.462737	0.526104	0.458859	0.385005	0.406195	0.387826	0.503206	0.492443	0.527261	0.792689	0.805808	0.384194	0.428367	0.430844	0.408649	0.462478	0.493704	0.509077	0.544234	0.518497	0.289774	0.39598	0.520066	0.34737	0.474749	1	0.963331	0.712977	0.280693	0.439924	0.439924	0.292969	0.400259	0.424716	0.476987	0.484177	0.243494	0.596841	0.429222
hsa-mir-133a-2	0.50746	0.493221	0.449856	0.502318	0.514221	0.507434	0.503204	0.467893	0.465722	0.402773	0.478921	0.510584	0.446702	0.385397	0.432919	0.381633	0.53609	0.50567	0.531671	0.77678	0.76989	0.418481	0.444189	0.447303	0.416548	0.465829	0.503101	0.529722	0.564104	0.506524	0.265372	0.415102	0.517561	0.364222	0.452624	0.963331	1	0.691479	0.258124	0.434873	0.434873	0.249619	0.380028	0.472253	0.492621	0.498423	0.261672	0.616315	0.433145
hsa-mir-133b	0.57412	0.554198	0.518188	0.614935	0.54602	0.574539	0.581981	0.553138	0.551129	0.542121	0.557161	0.639359	0.589652	0.560854	0.57716	0.487604	0.551607	0.569782	0.629525	0.756438	0.729697	0.49606	0.518031	0.495578	0.479849	0.591461	0.563975	0.581628	0.661303	0.635669	0.481208	0.521211	0.567443	0.461453	0.539231	0.712977	0.691479	1	0.330658	0.515328	0.515328	0.260005	0.509123	0.496645	0.600521	0.540067	0.309475	0.608889	0.520885
hsa-mir-134	0.372998	0.384122	0.378528	0.31363	0.282288	0.370541	0.334668	0.316633	0.315993	0.342322	0.340861	0.355903	0.401852	0.349347	0.338843	0.391624	0.323508	0.353888	0.430687	0.312235	0.322482	0.326463	0.451286	0.459163	0.473585	0.307576	0.28374	0.282835	0.334821	0.36716	0.353047	0.333118	0.404832	0.372767	0.293077	0.280693	0.258124	0.330658	1	0.497083	0.497083	0.302884	0.284163	0.284135	0.351808	0.315888	0.334775	0.347029	0.305348
hsa-mir-135a-1	0.623865	0.633684	0.604019	0.580658	0.562168	0.649956	0.544011	0.59391	0.587746	0.589703	0.545127	0.55819	0.618314	0.562205	0.545825	0.661935	0.612963	0.585215	0.772242	0.47654	0.475155	0.460678	0.643032	0.616223	0.627821	0.659563	0.538643	0.531725	0.598001	0.63906	0.554726	0.618214	0.585374	0.488945	0.518296	0.439924	0.434873	0.515328	0.497083	1	1	0.2923	0.492688	0.561778	0.554292	0.607739	0.464451	0.605082	0.418127
hsa-mir-135a-2	0.623865	0.633684	0.604019	0.580658	0.562168	0.649956	0.544011	0.59391	0.587746	0.589703	0.545127	0.55819	0.618314	0.562205	0.545825	0.661935	0.612963	0.585215	0.772242	0.47654	0.475155	0.460678	0.643032	0.616223	0.627821	0.659563	0.538643	0.531725	0.598001	0.63906	0.554726	0.618214	0.585374	0.488945	0.518296	0.439924	0.434873	0.515328	0.497083	1	1	0.2923	0.492688	0.561778	0.554292	0.607739	0.464451	0.605082	0.418127
hsa-mir-136	0.15757	0.163803	0.118903	0.177443	0.193315	0.190445	0.214824	0.188127	0.185634	0.152453	0.180057	0.231739	0.169149	0.248184	0.231732	0.133216	0.150014	0.26683	0.202279	0.254024	0.278085	0.0695998	0.133732	0.136358	0.14986	0.243167	0.142483	0.132815	0.17635	0.235409	0.169521	0.186385	0.253816	0.202436	0.310262	0.292969	0.249619	0.260005	0.302884	0.2923	0.2923	1	0.221043	0.0885451	0.150664	0.132619	0.085736	0.160311	0.118791
hsa-mir-140	0.464383	0.469946	0.473095	0.466921	0.45611	0.436371	0.466866	0.435112	0.4324	0.477266	0.513685	0.520796	0.495308	0.516461	0.537865	0.448475	0.479826	0.500022	0.577358	0.46126	0.420695	0.338176	0.452107	0.457469	0.435481	0.578136	0.432245	0.453914	0.448555	0.625112	0.432673	0.502703	0.533031	0.337615	0.468608	0.400259	0.380028	0.509123	0.284163	0.492688	0.492688	0.221043	1	0.484457	0.438563	0.491169	0.385506	0.484797	0.377957
hsa-mir-141	0.644786	0.631362	0.628095	0.606321	0.617564	0.580784	0.569383	0.58369	0.579259	0.600154	0.580646	0.59407	0.663972	0.473525	0.524512	0.518525	0.566179	0.548103	0.659905	0.550365	0.477751	0.572482	0.52686	0.530757	0.518414	0.556948	0.579014	0.611478	0.615135	0.633906	0.379818	0.553218	0.546047	0.531897	0.462216	0.424716	0.472253	0.496645	0.284135	0.561778	0.561778	0.0885451	0.484457	1	0.577077	0.593561	0.426858	0.631685	0.473032
hsa-mir-142	0.650942	0.653141	0.63083	0.637726	0.612879	0.62715	0.634581	0.612635	0.609803	0.619568	0.606915	0.584387	0.582239	0.456047	0.477251	0.533756	0.562709	0.575429	0.650023	0.588499	0.539037	0.455283	0.574769	0.556739	0.535601	0.605931	0.655758	0.643551	0.602662	0.520445	0.459985	0.498706	0.502492	0.49093	0.453784	0.476987	0.492621	0.600521	0.351808	0.554292	0.554292	0.150664	0.438563	0.577077	1	0.588735	0.37641	0.643767	0.544871
hsa-mir-143	0.697193	0.67298	0.690962	0.654261	0.638259	0.648065	0.595247	0.600675	0.597584	0.62147	0.620019	0.6632	0.593643	0.559012	0.573367	0.625773	0.553499	0.629466	0.624682	0.541813	0.506792	0.487971	0.600102	0.581512	0.564386	0.623287	0.686947	0.661208	0.753782	0.631379	0.454877	0.439839	0.567199	0.386952	0.512138	0.484177	0.498423	0.540067	0.315888	0.607739	0.607739	0.132619	0.491169	0.593561	0.588735	1	0.388337	0.811914	0.589278
hsa-mir-144	0.394889	0.40175	0.404252	0.393062	0.404995	0.377219	0.404323	0.378376	0.376344	0.393668	0.397635	0.383467	0.428152	0.427031	0.41789	0.387333	0.44588	0.469782	0.54376	0.32612	0.313035	0.346434	0.438621	0.444799	0.462414	0.350893	0.390844	0.403629	0.411433	0.487717	0.354681	0.430426	0.407261	0.442889	0.321762	0.243494	0.261672	0.309475	0.334775	0.464451	0.464451	0.085736	0.385506	0.426858	0.37641	0.388337	1	0.395241	0.397964
hsa-mir-145	0.697791	0.690716	0.668207	0.640624	0.664629	0.654926	0.63275	0.623982	0.632121	0.5892	0.642569	0.633935	0.617601	0.525081	0.55674	0.57232	0.648044	0.571062	0.681666	0.640212	0.599478	0.523912	0.637745	0.626934	0.609624	0.649771	0.700599	0.685096	0.742371	0.621191	0.439547	0.494406	0.576481	0.411957	0.525581	0.596841	0.616315	0.608889	0.347029	0.605082	0.605082	0.160311	0.484797	0.631685	0.643767	0.811914	0.395241	1	0.633785
hsa-mir-146a	0.590459	0.576506	0.572946	0.576602	0.594501	0.543438	0.536719	0.510381	0.509555	0.533671	0.528073	0.560497	0.585868	0.459646	0.487411	0.438833	0.535271	0.503898	0.491637	0.528955	0.486303	0.491264	0.598753	0.567361	0.533873	0.482086	0.671639	0.65369	0.694038	0.530507	0.421271	0.392007	0.465556	0.338018	0.514064	0.429222	0.433145	0.520885	0.305348	0.418127	0.418127	0.118791	0.377957	0.473032	0.544871	0.589278	0.397964	0.633785	1
hsa-mir-146b	0.600467	0.586159	0.585337	0.557674	0.61106	0.586129	0.5867	0.528655	0.526254	0.587169	0.577577	0.655243	0.600667	0.546337	0.588934	0.535929	0.60019	0.640668	0.622084	0.540955	0.482802	0.513074	0.623418	0.620456	0.618475	0.536058	0.627104	0.638237	0.602822	0.601272	0.519911	0.481088	0.605796	0.398728	0.541686	0.485873	0.496731	0.564043	0.366538	0.521753	0.521753	0.184747	0.494718	0.576745	0.618567	0.601671	0.396573	0.640728	0.629469
hsa-mir-148a	0.610614	0.591124	0.564739	0.583822	0.611155	0.623006	0.58479	0.537007	0.535137	0.551753	0.577003	0.64042	0.61677	0.579373	0.625742	0.59176	0.562405	0.655842	0.608178	0.569644	0.500148	0.44445	0.622362	0.612873	0.606719	0.634018	0.611205	0.629467	0.615639	0.562336	0.493724	0.479758	0.678812	0.477618	0.551018	0.515303	0.520709	0.584022	0.34446	0.598731	0.598731	0.284771	0.566967	0.509201	0.536354	0.616697	0.317225	0.611682	0.515057
hsa-mir-148b	0.448721	0.455073	0.457537	0.438186	0.429505	0.43084	0.473116	0.479641	0.478365	0.50101	0.47057	0.409163	0.542626	0.427701	0.46019	0.394458	0.413191	0.403999	0.490112	0.32083	0.27387	0.434836	0.398175	0.36888	0.38267	0.438682	0.380761	0.40732	0.40645	0.505572	0.461119	0.542069	0.418466	0.379172	0.345989	0.242901	0.25791	0.441471	0.243504	0.513704	0.513704	0.0784762	0.507543	0.472631	0.360221	0.348565	0.337979	0.365563	0.349381
hsa-mir-150	0.608983	0.61553	0.584641	0.589154	0.555889	0.556753	0.608498	0.557985	0.555212	0.571801	0.517965	0.472034	0.583698	0.451516	0.446043	0.52637	0.515942	0.457795	0.549154	0.542206	0.541578	0.533419	0.511311	0.472831	0.450246	0.569899	0.624645	0.6171	0.572889	0.522737	0.412186	0.46376	0.453765	0.434365	0.490508	0.475197	0.4608	0.556377	0.370591	0.570721	0.570721	0.186163	0.346521	0.495022	0.61831	0.552663	0.293644	0.620824	0.580134
hsa-mir-151a	0.577804	0.560199	0.565528	0.54861	0.545716	0.589204	0.537685	0.540721	0.53582	0.58504	0.57594	0.639649	0.639655	0.582548	0.642531	0.569451	0.576413	0.602533	0.642419	0.502308	0.455127	0.489124	0.586662	0.581721	0.591353	0.563334	0.529076	0.544569	0.557642	0.628114	0.479587	0.504796	0.642881	0.456708	0.489885	0.36046	0.402836	0.50779	0.448859	0.612149	0.612149	0.195453	0.495098	0.593818	0.454594	0.544393	0.449705	0.540938	0.477452
hsa-mir-152	0.525049	0.495558	0.496112	0.523351	0.498796	0.529829	0.474522	0.4901	0.488702	0.5191	0.500574	0.516372	0.483827	0.546546	0.573291	0.526075	0.522194	0.515522	0.626408	0.417485	0.332855	0.415831	0.590625	0.600399	0.612333	0.450866	0.414947	0.434883	0.506087	0.60444	0.593057	0.481281	0.504973	0.521086	0.397126	0.397081	0.43193	0.548782	0.31197	0.587407	0.587407	0.078165	0.488521	0.552216	0.416169	0.483337	0.390869	0.521516	0.369873
hsa-mir-154	0.243377	0.217689	0.219513	0.250855	0.276037	0.240116	0.269715	0.203572	0.20154	0.219928	0.259635	0.380711	0.234537	0.238445	0.237376	0.174064	0.174553	0.285315	0.226651	0.20999	0.21129	0.204622	0.166038	0.163616	0.17472	0.224712	0.262378	0.254326	0.258666	0.413424	0.142196	0.212143	0.414442	0.309973	0.288114	0.185744	0.188258	0.223704	0.0748376	0.1419	0.1419	0.18312	0.31089	0.291795	0.16703	0.24919	0.320442	0.218745	0.205956
hsa-mir-155	0.624117	0.628564	0.606565	0.609758	0.583936	0.580078	0.587293	0.586732	0.584891	0.572171	0.573723	0.515981	0.551559	0.476579	0.499829	0.453977	0.525025	0.479581	0.519096	0.57472	0.534078	0.498338	0.537601	0.474613	0.449037	0.517836	0.631678	0.61451	0.734842	0.497084	0.403166	0.400595	0.471478	0.383308	0.451054	0.497696	0.513621	0.587977	0.25501	0.466079	0.466079	0.131959	0.364225	0.480318	0.574726	0.601928	0.345626	0.656003	0.722497
hsa-mir-15a	0.610131	0.599092	0.593784	0.606436	0.584595	0.614671	0.550629	0.554549	0.551984	0.600186	0.575119	0.507595	0.628419	0.461151	0.479344	0.538852	0.56145	0.565409	0.544941	0.513903	0.487986	0.59946	0.625541	0.572042	0.531076	0.562848	0.638147	0.623498	0.633649	0.542672	0.445745	0.431474	0.512843	0.40575	0.49773	0.448046	0.466306	0.528586	0.307816	0.477525	0.477525	0.110972	0.414074	0.557182	0.550359	0.652041	0.326513	0.633253	0.652847
hsa-mir-15b	0.58738	0.575811	0.544509	0.562115	0.528572	0.584943	0.484498	0.501105	0.498812	0.488868	0.494133	0.502785	0.493408	0.439456	0.465197	0.531401	0.519321	0.615626	0.573005	0.456723	0.430956	0.515419	0.501908	0.495017	0.508325	0.469792	0.558752	0.553984	0.5874	0.500825	0.346782	0.364881	0.562668	0.401339	0.462541	0.446979	0.466454	0.497699	0.370217	0.554078	0.554078	0.179327	0.297462	0.502675	0.51083	0.593194	0.319462	0.600121	0.453007
hsa-mir-16-1	0.686117	0.677741	0.658864	0.639766	0.598614	0.650749	0.583435	0.600883	0.597987	0.608347	0.590422	0.514069	0.617405	0.4838	0.519467	0.624278	0.645398	0.56997	0.586596	0.521524	0.477549	0.620084	0.664523	0.596552	0.553563	0.612414	0.681318	0.674214	0.650816	0.537263	0.510991	0.474145	0.561962	0.417479	0.500755	0.436283	0.466539	0.559891	0.306697	0.610527	0.610527	0.119188	0.433623	0.547259	0.600324	0.673763	0.349948	0.700566	0.604556
hsa-mir-16-2	0.683321	0.674656	0.655345	0.639891	0.594513	0.648157	0.578793	0.598225	0.595288	0.583781	0.58743	0.51279	0.611955	0.487529	0.524163	0.623095	0.645275	0.579905	0.589666	0.549522	0.505827	0.603427	0.661942	0.613498	0.570007	0.603119	0.679424	0.672018	0.662927	0.534468	0.484914	0.467645	0.561817	0.417773	0.513972	0.449806	0.479542	0.571632	0.319243	0.598456	0.598456	0.123176	0.443819	0.548124	0.591113	0.664429	0.366152	0.694483	0.592923
hsa-mir-17	0.657795	0.635764	0.628132	0.633186	0.590636	0.622239	0.588989	0.589937	0.587575	0.577847	0.547544	0.538285	0.630131	0.526251	0.555521	0.564595	0.641299	0.539291	0.605636	0.540883	0.503344	0.500636	0.614545	0.539381	0.540088	0.614616	0.726469	0.701036	0.690068	0.563009	0.542909	0.364462	0.512665	0.389454	0.473072	0.461823	0.476928	0.585459	0.274449	0.58531	0.58531	0.126426	0.353945	0.511706	0.572142	0.685439	0.332206	0.70974	0.643129
hsa-mir-181a-1	0.604094	0.608849	0.584844	0.627475	0.571173	0.655085	0.581627	0.609727	0.605325	0.578975	0.572045	0.515859	0.611749	0.48439	0.502729	0.560126	0.55184	0.501291	0.562154	0.556352	0.533507	0.574601	0.652541	0.597836	0.567782	0.650592	0.677302	0.641988	0.661707	0.578266	0.478761	0.482741	0.572152	0.455545	0.491333	0.438153	0.443215	0.568259	0.324263	0.571822	0.571822	0.162735	0.445035	0.519147	0.587018	0.62528	0.343299	0.64405	0.604598
hsa-mir-181a-2	0.590177	0.59457	0.59323	0.613512	0.554437	0.641107	0.55104	0.592968	0.58862	0.588969	0.574689	0.508233	0.618884	0.494247	0.512988	0.576848	0.540428	0.480365	0.530508	0.528551	0.501213	0.569985	0.671103	0.61405	0.583292	0.636601	0.670465	0.633284	0.632303	0.574369	0.495152	0.442611	0.532972	0.423077	0.472196	0.412864	0.417697	0.536653	0.337923	0.559548	0.559548	0.125221	0.463181	0.509012	0.572233	0.633	0.300533	0.634083	0.598398
hsa-mir-181b-1	0.636813	0.624754	0.621589	0.608316	0.611726	0.634454	0.572573	0.559766	0.556634	0.577249	0.582838	0.533696	0.66194	0.513577	0.506132	0.677614	0.616723	0.572059	0.670303	0.48697	0.482411	0.525661	0.624099	0.610243	0.569619	0.604532	0.653477	0.63115	0.582545	0.651512	0.503627	0.466554	0.615195	0.450736	0.527986	0.490489	0.492066	0.499827	0.347361	0.619459	0.619459	0.130192	0.472546	0.528415	0.609332	0.625705	0.420683	0.587821	0.528152
hsa-mir-181b-2	0.59665	0.604826	0.601499	0.552919	0.568053	0.590752	0.556289	0.538039	0.535178	0.55956	0.566058	0.515657	0.639452	0.485814	0.479234	0.63144	0.573636	0.575078	0.690454	0.50926	0.507367	0.462052	0.620744	0.614406	0.590936	0.618011	0.641831	0.603333	0.533687	0.596152	0.484408	0.473382	0.587159	0.418049	0.432605	0.483445	0.484596	0.489988	0.361516	0.604932	0.604932	0.128398	0.485311	0.516511	0.619024	0.62146	0.442753	0.597293	0.49808
hsa-mir-181c	0.417154	0.42002	0.425657	0.427941	0.352543	0.426434	0.357652	0.40862	0.406334	0.442287	0.422757	0.40572	0.454229	0.477039	0.457445	0.462816	0.477566	0.450079	0.43428	0.324431	0.323328	0.299456	0.529919	0.509564	0.510503	0.478743	0.487126	0.433032	0.374811	0.443609	0.505639	0.395522	0.460372	0.337754	0.330838	0.252667	0.235448	0.362315	0.400319	0.481013	0.481013	0.170445	0.443741	0.279851	0.466559	0.462526	0.349459	0.437441	0.360177
hsa-mir-181d	0.443492	0.453678	0.459531	0.417581	0.41671	0.531321	0.411105	0.446826	0.443026	0.462369	0.51541	0.454301	0.455376	0.295719	0.341235	0.447547	0.427524	0.344666	0.548199	0.311667	0.280522	0.263747	0.460403	0.463499	0.429372	0.517322	0.430832	0.38578	0.357458	0.447429	0.3753	0.438734	0.535813	0.384016	0.205852	0.277627	0.297581	0.30196	0.316389	0.447371	0.447371	0.0539071	0.447228	0.385606	0.390908	0.429645	0.388203	0.451303	0.28302
hsa-mir-182	0.650845	0.621079	0.616695	0.622161	0.568521	0.624366	0.534703	0.586766	0.583351	0.564706	0.579039	0.59851	0.615908	0.631211	0.672182	0.683559	0.640912	0.578075	0.694612	0.539491	0.477496	0.553514	0.666074	0.639126	0.581474	0.659266	0.619387	0.610432	0.679545	0.585432	0.561224	0.476845	0.540985	0.476982	0.497365	0.461489	0.479957	0.656196	0.339271	0.65775	0.65775	0.174333	0.477048	0.582898	0.617578	0.655869	0.331965	0.650305	0.504318
hsa-mir-183	0.634861	0.622432	0.626907	0.576909	0.553754	0.602859	0.528019	0.535124	0.532315	0.577853	0.559138	0.602125	0.668697	0.565537	0.61512	0.68799	0.597152	0.598817	0.707468	0.539198	0.467304	0.514533	0.673844	0.658007	0.655665	0.626699	0.590438	0.603212	0.584134	0.647229	0.560526	0.500787	0.568388	0.436627	0.446871	0.451405	0.473932	0.617565	0.386916	0.645729	0.645729	0.13146	0.535091	0.631499	0.615184	0.629829	0.400114	0.640587	0.46704
hsa-mir-186	0.448978	0.456089	0.41383	0.44307	0.430116	0.473647	0.452249	0.485792	0.483022	0.480999	0.412278	0.402744	0.41811	0.47202	0.508314	0.542623	0.413844	0.535434	0.581724	0.444376	0.381402	0.341811	0.545683	0.554913	0.59655	0.490776	0.3976	0.408266	0.45469	0.434051	0.486324	0.412771	0.462307	0.407732	0.498941	0.379213	0.370698	0.506775	0.361059	0.618072	0.618072	0.405472	0.37231	0.388136	0.464161	0.4242	0.313975	0.435711	0.302926
hsa-mir-187	0.360057	0.361264	0.361501	0.343783	0.332362	0.345204	0.341921	0.396857	0.394518	0.415502	0.376232	0.41179	0.394298	0.457591	0.48973	0.296769	0.399297	0.389996	0.435008	0.303919	0.264753	0.350895	0.343115	0.329557	0.33746	0.378556	0.336832	0.356081	0.36011	0.441991	0.402853	0.457752	0.444496	0.379564	0.31911	0.263548	0.280572	0.39526	0.234863	0.442527	0.442527	0.0898761	0.431844	0.401317	0.329278	0.319897	0.257298	0.327332	0.302675
hsa-mir-18a	0.619619	0.609292	0.603104	0.582267	0.575561	0.610713	0.597641	0.60841	0.605418	0.567923	0.570308	0.501063	0.681262	0.487808	0.523805	0.627119	0.660065	0.562645	0.653302	0.53582	0.498395	0.532642	0.605622	0.522471	0.512297	0.672082	0.6778	0.668214	0.616994	0.590841	0.507432	0.437309	0.519014	0.392285	0.502567	0.470455	0.482587	0.55901	0.260824	0.57669	0.57669	0.141111	0.441361	0.535107	0.60775	0.6439	0.337046	0.658687	0.579712
hsa-mir-18b	0.620593	0.620562	0.59238	0.586223	0.604153	0.637507	0.612861	0.620284	0.616372	0.613365	0.600416	0.544879	0.712456	0.526258	0.551612	0.704621	0.674598	0.5927	0.688813	0.559846	0.50506	0.529483	0.612284	0.586555	0.575049	0.703966	0.563229	0.563538	0.53373	0.552292	0.492037	0.59944	0.561507	0.508985	0.509336	0.438717	0.44996	0.531214	0.330777	0.704263	0.704263	0.238232	0.555019	0.592735	0.588918	0.544637	0.412019	0.566851	0.441334
hsa-mir-191	0.568455	0.549035	0.554554	0.543329	0.546788	0.572891	0.607883	0.602965	0.597899	0.599485	0.554862	0.559753	0.65749	0.602037	0.664333	0.678599	0.549652	0.653629	0.64682	0.451405	0.379623	0.533833	0.538075	0.543446	0.550627	0.554489	0.517666	0.533152	0.587727	0.647862	0.528562	0.519459	0.530618	0.436229	0.527102	0.334793	0.363081	0.521323	0.327661	0.588247	0.588247	0.169399	0.538935	0.616765	0.470333	0.557502	0.45272	0.52297	0.422951
hsa-mir-192	0.551899	0.558893	0.531544	0.492698	0.518453	0.524385	0.499606	0.517092	0.514306	0.506479	0.52737	0.559004	0.545564	0.502521	0.526191	0.479326	0.49588	0.545957	0.649065	0.493282	0.459115	0.381113	0.504567	0.501005	0.485208	0.514322	0.48832	0.500635	0.588425	0.556716	0.42654	0.476038	0.512006	0.450906	0.507403	0.462101	0.466115	0.553703	0.364411	0.579838	0.579838	0.287233	0.460486	0.581112	0.565252	0.492812	0.329516	0.576728	0.45254
hsa-mir-194-1	0.546448	0.528482	0.530012	0.517814	0.528804	0.54098	0.482406	0.522617	0.519336	0.537527	0.511619	0.580842	0.47296	0.516824	0.58399	0.487138	0.47649	0.476347	0.559193	0.459847	0.368978	0.505057	0.532002	0.528583	0.531087	0.460929	0.487031	0.523783	0.529728	0.493389	0.440663	0.436517	0.480792	0.493014	0.460697	0.372114	0.430216	0.492516	0.198599	0.561689	0.561689	0.0672479	0.433096	0.585191	0.461353	0.511506	0.26696	0.523447	0.387343
hsa-mir-195	0.571647	0.558354	0.511475	0.545953	0.523147	0.55442	0.516945	0.477162	0.474334	0.431649	0.500322	0.525225	0.587961	0.525548	0.543727	0.503395	0.644983	0.656292	0.650273	0.574455	0.57933	0.445783	0.569666	0.549513	0.525029	0.544826	0.593041	0.617749	0.582821	0.561874	0.415434	0.552349	0.638365	0.520757	0.519857	0.588841	0.638235	0.562672	0.374563	0.612193	0.612193	0.192456	0.467146	0.579479	0.570644	0.585386	0.395265	0.61692	0.510077
hsa-mir-196a-1	0.634334	0.637768	0.609196	0.6129	0.570998	0.60056	0.559391	0.622645	0.618913	0.587646	0.547116	0.602604	0.569375	0.502331	0.526562	0.617659	0.535864	0.609326	0.658182	0.509822	0.466748	0.509309	0.643063	0.650874	0.661792	0.538901	0.525671	0.513156	0.636919	0.553467	0.463035	0.531384	0.556362	0.51606	0.51714	0.435472	0.45975	0.514437	0.429191	0.691078	0.691078	0.232128	0.473252	0.581512	0.589568	0.605886	0.395098	0.632059	0.468105
hsa-mir-196a-2	0.598763	0.600027	0.567481	0.580386	0.537099	0.549374	0.527936	0.571576	0.569153	0.525677	0.524803	0.590402	0.538527	0.480447	0.502109	0.566479	0.495695	0.603373	0.630367	0.571682	0.534209	0.497431	0.587819	0.593667	0.599905	0.541263	0.540041	0.530058	0.665089	0.540756	0.432272	0.472617	0.554994	0.441729	0.485352	0.495662	0.514297	0.56624	0.392023	0.613375	0.613375	0.208586	0.442565	0.547499	0.571377	0.594779	0.346496	0.626892	0.491024
hsa-mir-197	0.449948	0.458559	0.453443	0.398827	0.387989	0.481369	0.458248	0.418864	0.417844	0.427816	0.467127	0.540222	0.509246	0.480578	0.468878	0.475707	0.424046	0.51331	0.622856	0.404463	0.413076	0.38889	0.493892	0.50047	0.4679	0.438823	0.429624	0.43924	0.456411	0.437791	0.423871	0.552745	0.483286	0.416644	0.402553	0.419883	0.404442	0.479123	0.471571	0.496757	0.496757	0.207098	0.447758	0.392918	0.470237	0.431884	0.441333	0.422813	0.395684
hsa-mir-198	0.299523	0.273701	0.267758	0.273859	0.260123	0.287673	0.274396	0.237089	0.238547	0.255102	0.25757	0.322854	0.346489	0.271262	0.260336	0.308972	0.271414	0.284512	0.304375	0.280519	0.291227	0.320204	0.310519	0.315408	0.317314	0.248753	0.264126	0.269828	0.309707	0.340658	0.202739	0.254815	0.355632	0.418612	0.298572	0.242865	0.22306	0.322244	0.564418	0.354749	0.354749	0.25472	0.261525	0.299076	0.296792	0.236543	0.215935	0.28299	0.281344
hsa-mir-199a-1	0.610887	0.598252	0.566874	0.65559	0.649662	0.599599	0.631249	0.618237	0.628844	0.584668	0.633148	0.633038	0.621313	0.510445	0.555344	0.52866	0.55012	0.611608	0.606341	0.671797	0.638504	0.540578	0.505831	0.491291	0.49822	0.610743	0.595094	0.604478	0.689107	0.609038	0.406362	0.481959	0.538159	0.445806	0.533843	0.606451	0.61186	0.688567	0.342662	0.568983	0.568983	0.256997	0.479769	0.5756	0.581777	0.647154	0.308564	0.683773	0.526284
hsa-mir-199a-2	0.592684	0.578969	0.546742	0.629742	0.622893	0.5772	0.601046	0.595355	0.606662	0.552258	0.603306	0.580724	0.605176	0.473736	0.521715	0.500289	0.550928	0.582313	0.576427	0.643111	0.607719	0.538437	0.481486	0.455708	0.461007	0.611485	0.581028	0.597247	0.671192	0.60164	0.363998	0.500263	0.542876	0.454311	0.496425	0.572492	0.593694	0.646268	0.314302	0.56861	0.56861	0.22499	0.461822	0.587909	0.554611	0.628379	0.301229	0.667759	0.507873
hsa-mir-199b	0.585552	0.592331	0.559384	0.589465	0.586898	0.587605	0.614461	0.600373	0.59612	0.591953	0.608795	0.632678	0.601806	0.624417	0.609689	0.545173	0.505151	0.633344	0.690248	0.545469	0.524216	0.514786	0.562007	0.563528	0.582548	0.626459	0.599122	0.593647	0.655001	0.670787	0.469201	0.554689	0.607133	0.507541	0.561452	0.443073	0.429367	0.59457	0.414671	0.680184	0.680184	0.296801	0.479473	0.602644	0.564201	0.628915	0.452386	0.64312	0.48203
hsa-mir-19a	0.603558	0.608363	0.585486	0.585762	0.563691	0.588542	0.59368	0.594466	0.590798	0.572454	0.545814	0.506329	0.623768	0.477753	0.516792	0.52964	0.594311	0.518986	0.621314	0.503746	0.454956	0.500574	0.617805	0.528888	0.53965	0.624272	0.65695	0.651105	0.631023	0.634021	0.526398	0.463932	0.51197	0.454766	0.452467	0.493138	0.507317	0.592032	0.296299	0.617187	0.617187	0.168741	0.409191	0.545648	0.628378	0.61459	0.32889	0.654939	0.575251
hsa-mir-19b-1	0.577909	0.567545	0.563867	0.538385	0.551452	0.537693	0.570001	0.552145	0.548963	0.506699	0.530737	0.443673	0.594271	0.467758	0.505325	0.533068	0.58348	0.514538	0.54809	0.477384	0.432657	0.431479	0.548109	0.461892	0.466417	0.616945	0.658181	0.652618	0.628448	0.562759	0.464311	0.380119	0.496417	0.343986	0.449671	0.433152	0.445583	0.549084	0.250605	0.530058	0.530058	0.161813	0.415662	0.497982	0.570395	0.582697	0.294438	0.623211	0.573544
hsa-mir-19b-2	0.537538	0.523332	0.518888	0.471573	0.503841	0.496876	0.522187	0.497276	0.494211	0.426369	0.490107	0.43254	0.573886	0.442302	0.436593	0.564921	0.560219	0.476238	0.532279	0.439586	0.423008	0.401696	0.49232	0.418903	0.397616	0.577536	0.57902	0.585551	0.586223	0.541927	0.39026	0.428521	0.52848	0.402281	0.44588	0.414854	0.427474	0.544572	0.254987	0.5282	0.5282	0.155281	0.441318	0.457369	0.54305	0.578578	0.366861	0.579428	0.524542
hsa-mir-200a	0.661235	0.643601	0.647722	0.626669	0.639547	0.595814	0.572232	0.587797	0.58531	0.620306	0.61115	0.650625	0.703321	0.547622	0.590199	0.571741	0.600475	0.555208	0.679653	0.542773	0.467336	0.596923	0.598413	0.577864	0.575235	0.570956	0.636937	0.65547	0.678901	0.62748	0.456731	0.531337	0.50717	0.490773	0.497584	0.414815	0.439086	0.57744	0.333117	0.595554	0.595554	0.118829	0.494961	0.801677	0.603246	0.616559	0.410559	0.66079	0.582354
hsa-mir-200b	0.698958	0.683225	0.686251	0.626107	0.628976	0.657597	0.599111	0.610179	0.607547	0.624139	0.601085	0.641808	0.695665	0.528233	0.568002	0.68316	0.616225	0.607522	0.710921	0.561388	0.491349	0.568406	0.649042	0.631666	0.617371	0.593868	0.661518	0.670495	0.71196	0.615338	0.498618	0.488723	0.598451	0.430455	0.51559	0.454464	0.477088	0.555018	0.369167	0.67273	0.67273	0.114013	0.471093	0.771143	0.626946	0.67437	0.406138	0.699835	0.577139
hsa-mir-200c	0.749444	0.735389	0.713711	0.683191	0.680848	0.68352	0.671875	0.662951	0.659453	0.649166	0.642313	0.691189	0.758805	0.555467	0.595353	0.647769	0.649752	0.635899	0.729659	0.640356	0.574397	0.579745	0.641355	0.614752	0.57926	0.649467	0.674923	0.696277	0.757904	0.637562	0.469952	0.614275	0.611887	0.568988	0.570727	0.509586	0.532714	0.634933	0.392765	0.676991	0.676991	0.179271	0.52323	0.7979	0.687133	0.672374	0.425804	0.712201	0.621423
hsa-mir-204	0.564813	0.546535	0.514919	0.529573	0.529119	0.583049	0.536412	0.566929	0.562845	0.536731	0.515548	0.516599	0.538822	0.538851	0.565298	0.553066	0.563782	0.605388	0.653714	0.494133	0.447986	0.490306	0.607177	0.613874	0.625859	0.534472	0.4715	0.48204	0.523098	0.519311	0.453978	0.499493	0.478208	0.545092	0.486871	0.429605	0.483712	0.507386	0.307963	0.626719	0.626719	0.185847	0.346194	0.586723	0.565009	0.521982	0.337423	0.581198	0.36349
hsa-mir-205	0.674823	0.664689	0.639823	0.641026	0.611491	0.668881	0.564853	0.590165	0.585543	0.595595	0.612488	0.649322	0.743027	0.506803	0.528702	0.609676	0.633522	0.600999	0.70834	0.593717	0.54204	0.464806	0.633438	0.611269	0.591337	0.589636	0.630983	0.647801	0.669936	0.588462	0.464446	0.550293	0.5868	0.547739	0.50051	0.513765	0.534542	0.599188	0.430381	0.647705	0.647705	0.221802	0.491688	0.713456	0.644329	0.620479	0.457142	0.669189	0.538613
hsa-mir-206	0.506049	0.50915	0.505012	0.47313	0.496969	0.483606	0.507674	0.48255	0.479238	0.496333	0.509525	0.518057	0.476003	0.56836	0.566182	0.464263	0.507763	0.546015	0.525961	0.598274	0.587254	0.345015	0.462548	0.447411	0.458963	0.491692	0.536721	0.542755	0.480068	0.572143	0.438311	0.387745	0.523393	0.348026	0.484372	0.602624	0.561944	0.553881	0.375104	0.517793	0.517793	0.340189	0.461537	0.434368	0.444389	0.495056	0.327063	0.495105	0.409136
hsa-mir-208a	0.430826	0.42641	0.374706	0.404346	0.417332	0.430109	0.420575	0.421613	0.421778	0.3842	0.422147	0.327308	0.380402	0.448422	0.437657	0.370821	0.385866	0.492925	0.511135	0.508161	0.470794	0.297207	0.412629	0.419111	0.432409	0.389032	0.369398	0.39873	0.392861	0.360373	0.292298	0.445389	0.468356	0.429798	0.404278	0.492921	0.511737	0.502794	0.316918	0.482012	0.482012	0.331913	0.332237	0.38452	0.444064	0.31692	0.264489	0.378482	0.269441
hsa-mir-20a	0.639911	0.616902	0.622596	0.630304	0.580826	0.610156	0.571724	0.590274	0.587855	0.569812	0.578738	0.546317	0.64352	0.546135	0.575643	0.577962	0.638789	0.506057	0.628557	0.576181	0.536564	0.522683	0.632374	0.56017	0.5448	0.606901	0.715748	0.69447	0.690501	0.552417	0.51096	0.396679	0.480882	0.404976	0.450869	0.482205	0.50273	0.607769	0.265327	0.546289	0.546289	0.105416	0.36587	0.538856	0.59885	0.662446	0.33772	0.709395	0.635883
hsa-mir-20b	0.5386	0.520816	0.548816	0.476672	0.433008	0.523594	0.452198	0.51227	0.508149	0.500332	0.490548	0.463975	0.556659	0.552432	0.6111	0.619055	0.637161	0.484741	0.57803	0.369818	0.305268	0.407944	0.533285	0.493044	0.477985	0.543574	0.522789	0.532788	0.516041	0.498201	0.594199	0.462458	0.47039	0.424112	0.322254	0.320791	0.35684	0.46256	0.295837	0.567731	0.567731	0.0907269	0.476231	0.477517	0.46028	0.534921	0.442534	0.497742	0.410016
hsa-mir-21	0.615864	0.600485	0.574151	0.563831	0.539324	0.524756	0.536588	0.516246	0.515642	0.474972	0.53896	0.469538	0.512337	0.471056	0.494613	0.440114	0.555887	0.500886	0.523249	0.568625	0.529939	0.468647	0.502408	0.466027	0.434592	0.499067	0.671805	0.662677	0.690659	0.48604	0.379889	0.402832	0.452673	0.364943	0.445315	0.528396	0.543219	0.556141	0.277392	0.43202	0.43202	0.135012	0.343621	0.494859	0.533394	0.625843	0.346385	0.696883	0.662558
hsa-mir-210	0.667828	0.677342	0.650511	0.667984	0.654479	0.659484	0.660378	0.598678	0.5961	0.583864	0.632499	0.60583	0.607266	0.563404	0.579584	0.555779	0.609737	0.533815	0.643682	0.599647	0.564205	0.487744	0.644095	0.62417	0.583536	0.586965	0.600757	0.591702	0.682304	0.59158	0.451136	0.498497	0.554809	0.466371	0.584665	0.561458	0.574308	0.632503	0.419045	0.598005	0.598005	0.203624	0.45614	0.504751	0.608494	0.653283	0.354872	0.709673	0.590098
hsa-mir-211	0.418081	0.424276	0.388175	0.404514	0.450218	0.473086	0.414513	0.422557	0.421338	0.388914	0.431614	0.340192	0.422335	0.315937	0.364399	0.502168	0.453069	0.565559	0.569064	0.358642	0.321579	0.314743	0.463157	0.47035	0.450615	0.449002	0.367968	0.382636	0.399974	0.349689	0.378381	0.494347	0.472393	0.344382	0.409122	0.370134	0.41216	0.382664	0.209889	0.488081	0.488081	0.221206	0.365255	0.41538	0.510876	0.417017	0.432493	0.454941	0.277804
hsa-mir-212	0.404328	0.40416	0.372759	0.389807	0.4003	0.465799	0.369682	0.427462	0.426242	0.420147	0.400336	0.457012	0.496653	0.443029	0.430707	0.442894	0.428272	0.496344	0.524102	0.392771	0.395635	0.37254	0.507866	0.514793	0.51961	0.42711	0.379421	0.380838	0.434742	0.415	0.409442	0.48766	0.471993	0.409863	0.526037	0.348666	0.322288	0.491744	0.423914	0.513424	0.513424	0.318664	0.370067	0.362723	0.467705	0.385247	0.433367	0.437169	0.342315
hsa-mir-214	0.631168	0.599732	0.607585	0.576278	0.592131	0.629974	0.540771	0.585224	0.58172	0.570089	0.62995	0.65638	0.666322	0.568266	0.613394	0.640977	0.595978	0.553351	0.626538	0.555108	0.513166	0.480156	0.613008	0.589021	0.547871	0.623032	0.595721	0.602555	0.641131	0.544583	0.464426	0.50003	0.584552	0.409111	0.531134	0.517532	0.530216	0.578997	0.341631	0.592969	0.592969	0.206123	0.477021	0.531464	0.487325	0.617855	0.319569	0.643125	0.555148
hsa-mir-215	0.481051	0.490774	0.456158	0.449697	0.464189	0.506971	0.468184	0.486931	0.480742	0.45263	0.459489	0.430495	0.459766	0.401541	0.485084	0.47033	0.515661	0.504243	0.631729	0.383809	0.31202	0.367484	0.526335	0.522408	0.52868	0.476202	0.430022	0.446224	0.484606	0.499866	0.442636	0.557372	0.446214	0.487937	0.355103	0.386545	0.453856	0.443337	0.331394	0.671586	0.671586	0.199502	0.406977	0.556572	0.446824	0.461943	0.388306	0.496683	0.32701
hsa-mir-216a	0.360836	0.371281	0.331402	0.380618	0.373065	0.411356	0.383033	0.410734	0.409742	0.386245	0.392731	0.328935	0.368513	0.363826	0.413296	0.419516	0.350823	0.434554	0.457085	0.317069	0.293318	0.382699	0.38381	0.389253	0.406919	0.389768	0.274052	0.275119	0.33848	0.310541	0.335336	0.380748	0.370984	0.355814	0.364401	0.288476	0.306659	0.383648	0.413367	0.485332	0.485332	0.466613	0.304713	0.297663	0.36162	0.292875	0.274203	0.338131	0.214503
hsa-mir-216b	0.303823	0.309133	0.309834	0.331734	0.318544	0.317534	0.336889	0.329531	0.33083	0.370481	0.332058	0.322463	0.35882	0.339113	0.325966	0.336438	0.17476	0.343918	0.383882	0.244408	0.227309	0.304916	0.272068	0.278732	0.305446	0.257422	0.213662	0.217387	0.238705	0.316388	0.35244	0.258087	0.29035	0.189488	0.316706	0.197164	0.156109	0.303199	0.26372	0.330211	0.330211	0.273583	0.339123	0.240209	0.257966	0.262731	0.359303	0.235419	0.193598
hsa-mir-218-1	0.670082	0.658453	0.632032	0.623855	0.611228	0.720276	0.593693	0.641361	0.636335	0.638662	0.625993	0.63399	0.768304	0.521873	0.576505	0.718058	0.665513	0.656632	0.811352	0.547601	0.488367	0.53544	0.701366	0.679477	0.667777	0.660628	0.612678	0.627503	0.647984	0.678855	0.584913	0.632193	0.630414	0.491573	0.517182	0.491089	0.514508	0.640104	0.409007	0.746902	0.746902	0.181219	0.518508	0.624843	0.612613	0.654816	0.464415	0.663593	0.525575
hsa-mir-218-2	0.650023	0.659994	0.633573	0.601666	0.588737	0.695667	0.61713	0.643075	0.638017	0.64041	0.627675	0.629811	0.738841	0.548276	0.570041	0.710814	0.619818	0.655469	0.832381	0.544757	0.507076	0.531451	0.694318	0.672288	0.660129	0.660607	0.61076	0.61619	0.643442	0.669268	0.583254	0.669486	0.60719	0.461389	0.508877	0.468573	0.474168	0.633177	0.446498	0.77577	0.77577	0.230803	0.513333	0.596392	0.639175	0.654389	0.509421	0.645332	0.523031
hsa-mir-22	0.61496	0.600289	0.573016	0.613411	0.617632	0.612848	0.606426	0.592126	0.586923	0.617956	0.584231	0.588943	0.640074	0.589343	0.643143	0.568217	0.593898	0.68224	0.664475	0.582364	0.530243	0.531314	0.573167	0.550706	0.572029	0.650679	0.593708	0.607854	0.626412	0.647071	0.601153	0.591225	0.685275	0.467142	0.585085	0.482725	0.493498	0.617262	0.369501	0.655768	0.655768	0.280802	0.536686	0.622269	0.532064	0.588033	0.385427	0.60606	0.545326
hsa-mir-221	0.691674	0.677993	0.67592	0.671197	0.667414	0.671703	0.655263	0.635965	0.63334	0.653426	0.668057	0.605726	0.592909	0.532157	0.565905	0.567448	0.577651	0.622609	0.588409	0.619379	0.572614	0.571237	0.596232	0.561955	0.541605	0.610513	0.704601	0.681403	0.705891	0.649668	0.455964	0.427547	0.563288	0.376046	0.534336	0.546996	0.56135	0.622921	0.333877	0.518855	0.518855	0.143571	0.452784	0.532264	0.581664	0.709129	0.333128	0.682538	0.633653
hsa-mir-222	0.648429	0.631201	0.628839	0.631404	0.647131	0.665554	0.607279	0.597157	0.607606	0.616163	0.65462	0.629746	0.580091	0.54815	0.56429	0.586207	0.568962	0.60175	0.606701	0.563322	0.536058	0.54325	0.641645	0.612013	0.578813	0.582857	0.662666	0.630073	0.69171	0.640216	0.470619	0.49519	0.616355	0.408401	0.56131	0.502462	0.508761	0.591082	0.373151	0.568391	0.568391	0.153111	0.438543	0.496832	0.58034	0.676484	0.372917	0.691903	0.611876
hsa-mir-223	0.637138	0.628186	0.602694	0.623016	0.606517	0.59916	0.595273	0.563173	0.561277	0.563698	0.588741	0.655186	0.588343	0.523136	0.537343	0.494903	0.562089	0.56918	0.622261	0.552283	0.527464	0.458751	0.567387	0.522267	0.472488	0.593122	0.639831	0.626142	0.674236	0.578364	0.445884	0.4644	0.582116	0.525213	0.559002	0.507109	0.502151	0.607498	0.302191	0.564386	0.564386	0.192845	0.509482	0.504936	0.643242	0.636105	0.414901	0.656679	0.671734
hsa-mir-224	0.56801	0.551066	0.556052	0.541735	0.539343	0.605426	0.538257	0.572561	0.568688	0.584939	0.543783	0.568278	0.692798	0.502988	0.527292	0.688345	0.543436	0.599072	0.710783	0.416044	0.38011	0.519854	0.620564	0.624644	0.635871	0.540561	0.567792	0.556138	0.613467	0.701573	0.560489	0.527801	0.534976	0.435202	0.487755	0.394408	0.382615	0.501153	0.403988	0.656696	0.656696	0.135206	0.490344	0.600582	0.569853	0.657091	0.435035	0.631599	0.480015
hsa-mir-23a	0.576266	0.587066	0.540549	0.533926	0.55326	0.55101	0.595217	0.566633	0.562876	0.479762	0.531591	0.439332	0.443496	0.438736	0.431112	0.509309	0.484421	0.50894	0.603568	0.518869	0.526199	0.435243	0.477601	0.481564	0.459783	0.536033	0.488995	0.485047	0.546684	0.445121	0.368669	0.469054	0.50531	0.419055	0.441316	0.510849	0.502817	0.524822	0.392342	0.572578	0.572578	0.238218	0.381341	0.420172	0.58944	0.456841	0.307631	0.52066	0.392612
hsa-mir-23b	0.559158	0.543402	0.51098	0.54145	0.557385	0.586846	0.484579	0.504924	0.499706	0.471926	0.493027	0.463443	0.501472	0.412052	0.442479	0.476364	0.553452	0.52142	0.54487	0.476917	0.435758	0.455298	0.483166	0.476189	0.453332	0.480651	0.508793	0.536429	0.530294	0.485624	0.346636	0.46326	0.526661	0.403475	0.516315	0.42074	0.461956	0.419458	0.293676	0.55169	0.55169	0.145412	0.360758	0.597709	0.491172	0.512146	0.313969	0.48916	0.416047
hsa-mir-24-1	0.56073	0.566256	0.532726	0.610623	0.526372	0.577326	0.526931	0.567856	0.565368	0.534284	0.564082	0.456092	0.5859	0.565372	0.55519	0.544897	0.621622	0.590185	0.662742	0.537146	0.529544	0.535086	0.539873	0.48978	0.456915	0.579025	0.60016	0.598685	0.6071	0.586356	0.51378	0.505174	0.48993	0.478451	0.530663	0.482143	0.492528	0.625613	0.277843	0.584443	0.584443	0.166397	0.418646	0.470247	0.588827	0.544663	0.388319	0.559901	0.496961
hsa-mir-24-2	0.567999	0.574125	0.5246	0.615865	0.536835	0.594251	0.557719	0.588373	0.585358	0.536527	0.569039	0.442396	0.577765	0.584375	0.572598	0.579759	0.621197	0.570716	0.701571	0.577124	0.574913	0.54982	0.576127	0.557069	0.526401	0.608428	0.5277	0.526354	0.602425	0.572759	0.535395	0.521835	0.485824	0.451861	0.578869	0.560486	0.545733	0.656259	0.351645	0.633825	0.633825	0.261967	0.475345	0.447046	0.571687	0.530626	0.383613	0.58472	0.455127
hsa-mir-25	0.637045	0.601898	0.618712	0.58024	0.617601	0.602742	0.60127	0.587409	0.583325	0.579691	0.591779	0.620557	0.732215	0.608053	0.659681	0.704814	0.608847	0.59709	0.670854	0.540237	0.492534	0.570516	0.592279	0.596843	0.575291	0.605668	0.591733	0.591066	0.617115	0.665752	0.503904	0.571448	0.637359	0.465221	0.566264	0.460254	0.492731	0.545937	0.361968	0.599235	0.599235	0.221413	0.526406	0.652061	0.536786	0.622329	0.383507	0.598965	0.483946
hsa-mir-26a-1	0.623103	0.612542	0.571445	0.630639	0.585744	0.624595	0.556635	0.5909	0.587045	0.545627	0.554241	0.489686	0.616398	0.484836	0.507536	0.51501	0.502729	0.552318	0.572403	0.494586	0.492236	0.483808	0.586139	0.540047	0.530858	0.499719	0.513217	0.499309	0.57363	0.494753	0.479178	0.503356	0.494572	0.507045	0.459247	0.488671	0.514477	0.592282	0.367782	0.579821	0.579821	0.2162	0.33302	0.527388	0.531	0.512765	0.37384	0.537643	0.464495
hsa-mir-26a-2	0.623103	0.612542	0.571445	0.630639	0.585744	0.624595	0.556635	0.5909	0.587045	0.545627	0.554241	0.489686	0.616398	0.484836	0.507536	0.51501	0.502729	0.552318	0.572403	0.494586	0.492236	0.483808	0.586139	0.540047	0.530858	0.499719	0.513217	0.499309	0.57363	0.494753	0.479178	0.503356	0.494572	0.507045	0.459247	0.488671	0.514477	0.592282	0.367782	0.579821	0.579821	0.2162	0.33302	0.527388	0.531	0.512765	0.37384	0.537643	0.464495
hsa-mir-26b	0.55772	0.567091	0.536057	0.514577	0.504441	0.552196	0.539353	0.550653	0.54554	0.522325	0.490688	0.431646	0.5891	0.452647	0.441947	0.494816	0.493031	0.503726	0.608126	0.441711	0.440163	0.380396	0.52709	0.496084	0.496077	0.532954	0.488649	0.491726	0.478067	0.529658	0.469668	0.560329	0.459622	0.454081	0.43119	0.435522	0.440443	0.501847	0.335645	0.693987	0.693987	0.254803	0.425579	0.484682	0.494261	0.485023	0.378276	0.492683	0.379922
hsa-mir-27a	0.631243	0.618395	0.572984	0.64821	0.621924	0.665046	0.623805	0.625034	0.620569	0.591718	0.600508	0.674241	0.751437	0.556609	0.57594	0.598769	0.60173	0.591403	0.723234	0.597014	0.554383	0.556251	0.628133	0.625038	0.620007	0.61438	0.646589	0.638902	0.666197	0.658668	0.484328	0.577071	0.627516	0.576734	0.545398	0.562772	0.5454	0.656332	0.396109	0.673121	0.673121	0.255355	0.477483	0.621798	0.631236	0.636427	0.35512	0.673272	0.514519
hsa-mir-27b	0.516191	0.49886	0.493532	0.486916	0.462493	0.5327	0.46453	0.448308	0.445655	0.518995	0.468444	0.525044	0.618311	0.457644	0.484454	0.557465	0.523632	0.599888	0.618349	0.502874	0.454027	0.451753	0.624793	0.621133	0.616809	0.517989	0.611679	0.625029	0.499491	0.539544	0.548803	0.418753	0.552581	0.391876	0.432096	0.457056	0.45584	0.468483	0.324583	0.541794	0.541794	0.174227	0.538064	0.56488	0.532981	0.543151	0.328594	0.520766	0.489735
hsa-mir-28	0.442897	0.443986	0.412082	0.465393	0.493595	0.426487	0.439727	0.40921	0.407246	0.381261	0.423088	0.481281	0.383844	0.439448	0.430528	0.35452	0.415514	0.427372	0.416854	0.449683	0.432616	0.339373	0.319795	0.319982	0.326901	0.416209	0.405482	0.426504	0.509813	0.387257	0.293427	0.416818	0.502666	0.381077	0.491427	0.436712	0.441672	0.466061	0.228017	0.478966	0.478966	0.310832	0.375179	0.38734	0.346142	0.468516	0.283078	0.461756	0.374758
hsa-mir-296	0.530512	0.512382	0.47645	0.514677	0.508516	0.512558	0.521715	0.498763	0.496073	0.465425	0.478677	0.568318	0.598232	0.46898	0.536938	0.501847	0.533951	0.57931	0.615664	0.548018	0.488275	0.574787	0.503113	0.510064	0.488982	0.513985	0.428614	0.46326	0.552094	0.577147	0.419689	0.59284	0.556729	0.561083	0.490824	0.514614	0.558985	0.628927	0.327289	0.479812	0.479812	0.171015	0.488034	0.594745	0.552842	0.497734	0.295547	0.566741	0.426748
hsa-mir-297	0.197931	0.197669	0.152579	0.202797	0.206205	0.182893	0.224207	0.214061	0.214639	0.166344	0.161134	0.0752882	0.138936	0.167593	0.156907	0.165203	0.157388	0.249019	0.23492	0.189657	0.182493	0.208084	0.192737	0.197698	0.144566	0.192167	0.112171	0.12651	0.19312	0.224003	0.130054	0.31994	0.239636	0.240302	0.280291	0.218935	0.218663	0.238515	0.0910117	0.265873	0.265873	0.348718	0.190121	0.172293	0.194726	0.132887	0.157104	0.159773	0.130078
hsa-mir-299	0.281	0.289056	0.247441	0.286304	0.310402	0.280284	0.322858	0.295383	0.293066	0.252391	0.310009	0.334818	0.228854	0.31361	0.300271	0.123486	0.234083	0.340893	0.299992	0.259036	0.2712	0.166524	0.169358	0.166963	0.178797	0.331099	0.255911	0.242877	0.275671	0.36634	0.197793	0.344552	0.37296	0.332961	0.370089	0.293314	0.293899	0.268466	0.129785	0.315566	0.315566	0.467411	0.396164	0.244023	0.225222	0.243356	0.230376	0.253456	0.19045
hsa-mir-29a	0.578949	0.551053	0.539558	0.621324	0.583288	0.548415	0.558977	0.573941	0.573052	0.539084	0.532121	0.430497	0.563704	0.477673	0.51494	0.541485	0.589853	0.555475	0.549068	0.586974	0.551322	0.553831	0.500073	0.476861	0.470301	0.5435	0.590195	0.576594	0.6521	0.568214	0.445793	0.411701	0.470494	0.3831	0.519756	0.507974	0.499593	0.548262	0.288321	0.46744	0.46744	0.164742	0.417695	0.503556	0.562488	0.536245	0.3549	0.565809	0.60428
hsa-mir-29b-1	0.519308	0.507052	0.482106	0.614149	0.561705	0.52488	0.518445	0.503989	0.503306	0.519461	0.521022	0.505501	0.537201	0.492029	0.529428	0.433808	0.54152	0.528786	0.500753	0.581763	0.546697	0.502717	0.477655	0.44987	0.444556	0.507877	0.618421	0.609043	0.649975	0.549594	0.445851	0.360566	0.422797	0.36169	0.516328	0.523528	0.510142	0.607844	0.293657	0.418611	0.418611	0.187464	0.356506	0.462694	0.569757	0.540638	0.313042	0.612686	0.599023
hsa-mir-29b-2	0.476177	0.464774	0.459328	0.577912	0.520699	0.487563	0.47294	0.462699	0.460491	0.50041	0.499512	0.490383	0.497206	0.482155	0.523691	0.404697	0.526316	0.456058	0.432118	0.540555	0.515371	0.489255	0.462859	0.432324	0.425668	0.487219	0.576146	0.562385	0.60236	0.528135	0.425567	0.327001	0.401793	0.347591	0.472154	0.489264	0.474793	0.54818	0.308648	0.396222	0.396222	0.167137	0.341986	0.430159	0.509425	0.503594	0.308908	0.565288	0.559819
hsa-mir-29c	0.589418	0.595269	0.597196	0.604416	0.58891	0.573657	0.548483	0.545047	0.541789	0.570647	0.601183	0.635097	0.614597	0.554088	0.545981	0.484133	0.496296	0.559282	0.605743	0.589404	0.573329	0.46559	0.533871	0.492634	0.472977	0.593743	0.572041	0.57341	0.633387	0.553504	0.408381	0.443868	0.513942	0.411254	0.419545	0.48806	0.455388	0.512194	0.353304	0.543613	0.543613	0.186149	0.495061	0.54077	0.572745	0.595171	0.392945	0.579763	0.558676
hsa-mir-300	0.179911	0.184732	0.1399	0.196585	0.198961	0.218588	0.212485	0.22885	0.225148	0.17335	0.179692	0.243917	0.234761	0.116442	0.180835	0.0753869	0.194839	0.231972	0.303438	0.222877	0.200068	0.108718	0.098932	0.100494	0.109737	0.19759	0.14819	0.16616	0.211207	0.262008	0.170881	0.249777	0.272811	0.259046	0.200406	0.269411	0.268485	0.281356	0.121003	0.224018	0.224018	0.370754	0.157825	0.267749	0.182163	0.130223	0.114042	0.183129	0.122419
hsa-mir-302a	0.545598	0.549558	0.520405	0.517617	0.498743	0.541126	0.470521	0.516315	0.512281	0.497238	0.488943	0.496357	0.539574	0.459903	0.526744	0.490433	0.559206	0.503375	0.621829	0.425212	0.365108	0.443053	0.489459	0.493481	0.49313	0.546894	0.484561	0.495874	0.481713	0.477563	0.539124	0.513409	0.541256	0.594743	0.408687	0.438859	0.475818	0.477923	0.293566	0.58339	0.58339	0.192035	0.421492	0.583427	0.483626	0.506252	0.356971	0.543574	0.387527
hsa-mir-302b	0.591209	0.599034	0.570375	0.572397	0.545591	0.613626	0.559399	0.59337	0.587474	0.572573	0.568391	0.509028	0.61185	0.519462	0.581409	0.595588	0.629575	0.594931	0.77466	0.479853	0.420273	0.482835	0.56913	0.574833	0.581369	0.634299	0.530451	0.54692	0.545175	0.650218	0.583906	0.634776	0.601282	0.56191	0.449507	0.434594	0.480399	0.527427	0.38288	0.711822	0.711822	0.177964	0.505903	0.646681	0.549862	0.542715	0.489435	0.586935	0.408685
hsa-mir-302c	0.595309	0.603625	0.573959	0.561708	0.529444	0.601368	0.520134	0.582135	0.597908	0.560795	0.578624	0.504687	0.590451	0.505773	0.571922	0.536247	0.607463	0.554724	0.717592	0.438373	0.388541	0.446461	0.538769	0.544031	0.548584	0.587279	0.489304	0.501352	0.498601	0.572639	0.542032	0.591614	0.570576	0.587847	0.416497	0.418947	0.465709	0.480983	0.393222	0.677261	0.677261	0.195147	0.514129	0.606038	0.524205	0.497222	0.442606	0.568635	0.370027
hsa-mir-30a	0.605599	0.614592	0.585972	0.572141	0.612971	0.592841	0.585242	0.506159	0.504887	0.499187	0.572278	0.475249	0.59015	0.471834	0.519858	0.557857	0.643597	0.534136	0.65913	0.622991	0.583749	0.44942	0.540746	0.544681	0.521955	0.616306	0.593685	0.598088	0.625043	0.52181	0.432608	0.445696	0.608822	0.36626	0.575771	0.579927	0.58572	0.593735	0.419826	0.60477	0.60477	0.235769	0.477332	0.492272	0.611709	0.536724	0.436379	0.636279	0.553144
hsa-mir-30b	0.484575	0.491535	0.445089	0.518976	0.469255	0.459404	0.478553	0.488707	0.485531	0.457367	0.445685	0.397412	0.50194	0.369407	0.433935	0.360572	0.449762	0.458691	0.487257	0.547396	0.529737	0.420774	0.392423	0.386524	0.387415	0.48556	0.43544	0.447238	0.501454	0.432861	0.352681	0.448906	0.442312	0.450574	0.433383	0.528214	0.541527	0.5321	0.286863	0.467923	0.467923	0.267161	0.411816	0.491988	0.463695	0.343893	0.250838	0.418659	0.361037
hsa-mir-30c-1	0.623219	0.586836	0.580394	0.619526	0.586988	0.630117	0.596438	0.637182	0.632041	0.593532	0.564729	0.55265	0.66449	0.569502	0.5897	0.592109	0.583437	0.554412	0.64121	0.562159	0.510686	0.537643	0.556812	0.560733	0.578878	0.529585	0.545823	0.540127	0.589307	0.616479	0.51215	0.494503	0.538912	0.519086	0.569117	0.486624	0.474718	0.587577	0.397104	0.593752	0.593752	0.231395	0.449821	0.567069	0.584961	0.540263	0.342298	0.553107	0.449946
hsa-mir-30c-2	0.639176	0.60413	0.59779	0.63827	0.60577	0.649492	0.616073	0.657558	0.652124	0.615188	0.586106	0.5451	0.657389	0.560983	0.581832	0.591088	0.581547	0.552907	0.662775	0.560651	0.509383	0.532076	0.579203	0.5835	0.602737	0.557139	0.545074	0.537534	0.585948	0.610154	0.51142	0.487477	0.533787	0.509259	0.560608	0.48475	0.473054	0.584229	0.394808	0.590894	0.590894	0.224652	0.442083	0.560913	0.607676	0.539415	0.342542	0.552212	0.448899
hsa-mir-30d	0.534315	0.52114	0.52022	0.546109	0.509929	0.580284	0.54276	0.507647	0.503263	0.536967	0.543092	0.55834	0.598702	0.429734	0.501877	0.528631	0.539218	0.443839	0.586634	0.528923	0.493221	0.536092	0.509879	0.514578	0.491721	0.544199	0.458317	0.46661	0.505196	0.594276	0.382305	0.520362	0.51747	0.48531	0.424513	0.471497	0.476578	0.526062	0.494755	0.553844	0.553844	0.232659	0.463854	0.559134	0.514424	0.464964	0.368626	0.490323	0.411779
hsa-mir-30e	0.488259	0.473365	0.46597	0.443917	0.449921	0.505293	0.464169	0.498501	0.494125	0.453992	0.424715	0.34618	0.450198	0.376046	0.456071	0.498925	0.523357	0.453631	0.505424	0.381854	0.335302	0.262557	0.426274	0.40436	0.418107	0.50456	0.414826	0.404452	0.429844	0.437854	0.468953	0.321089	0.458416	0.282714	0.41585	0.384381	0.376979	0.386334	0.343768	0.563386	0.563386	0.347702	0.317438	0.355857	0.37361	0.462829	0.237066	0.43524	0.331237
hsa-mir-32	0.432794	0.408226	0.372273	0.421159	0.435961	0.456304	0.409827	0.415291	0.414308	0.402599	0.379417	0.434977	0.473642	0.419606	0.410223	0.513997	0.382191	0.616273	0.498902	0.403476	0.389542	0.350908	0.447607	0.451824	0.483341	0.434276	0.415385	0.403335	0.419173	0.504577	0.493392	0.366671	0.557045	0.447617	0.538079	0.384247	0.353905	0.468225	0.338095	0.484893	0.484893	0.425031	0.413082	0.360926	0.484818	0.444728	0.267847	0.409953	0.325524
hsa-mir-320a	0.474009	0.45349	0.42002	0.469565	0.507342	0.471783	0.485784	0.479163	0.475411	0.470185	0.479345	0.480117	0.471243	0.531865	0.598637	0.419444	0.48329	0.630942	0.523775	0.458349	0.403837	0.474338	0.463232	0.469399	0.478319	0.49471	0.374397	0.402996	0.565978	0.572216	0.369575	0.532269	0.526037	0.458752	0.486552	0.410195	0.459277	0.488943	0.274696	0.513452	0.513452	0.233241	0.493934	0.545644	0.417545	0.46057	0.413048	0.460305	0.405469
hsa-mir-323a	0.225328	0.23219	0.235128	0.212651	0.197776	0.27036	0.229381	0.217233	0.214753	0.226657	0.221283	0.246015	0.22249	0.165708	0.174548	0.288072	0.180177	0.222075	0.354663	0.125837	0.118189	0.148894	0.268244	0.268939	0.288573	0.25112	0.264003	0.245113	0.207798	0.33903	0.321399	0.225939	0.340094	0.23375	0.121536	0.128885	0.135362	0.156109	0.196219	0.302816	0.302816	0.0323076	0.122044	0.21597	0.212028	0.260837	0.342122	0.230343	0.167434
hsa-mir-325	0.0541308	0.0578215	0.012367	0.109207	0.0652346	0.0726899	0.074639	0.0823892	0.0798926	0.0175532	0.0330182	0.0152975	0.0262707	0.129616	0.11986	0.00304414	0.077387	0.0871507	0.0871157	0.0959895	0.11124	0.0253916	0.0141177	0.0145883	0.0131651	0.0902796	0.0252385	0.0289775	0.0716421	0.0225021	0.113046	0.128676	0.0989187	0.257674	0.12865	0.141253	0.141253	0.162259	0.0415542	0.113829	0.113829	0.333333	0.00366588	0.0337955	0.0726771	0.0139819	0.00367647	0.053115	0.023584
hsa-mir-330	0.417407	0.3929	0.353852	0.435668	0.433984	0.452486	0.404991	0.413379	0.410072	0.393365	0.387029	0.325793	0.428665	0.382873	0.423247	0.524463	0.440661	0.538599	0.487476	0.401502	0.361978	0.383931	0.451817	0.4591	0.482955	0.453797	0.326291	0.334546	0.393333	0.470491	0.353489	0.458628	0.477641	0.446544	0.446829	0.364305	0.382056	0.462652	0.38388	0.566604	0.566604	0.426667	0.424161	0.42597	0.4051	0.367861	0.346106	0.396297	0.255429
hsa-mir-331	0.352658	0.314957	0.321825	0.324416	0.319044	0.343423	0.265844	0.33403	0.333334	0.362319	0.298424	0.359505	0.402475	0.350181	0.341809	0.41526	0.357443	0.355338	0.363796	0.233134	0.212621	0.302653	0.335708	0.334496	0.346799	0.361564	0.338332	0.338159	0.29813	0.449276	0.328506	0.356864	0.419482	0.458842	0.364714	0.186369	0.188393	0.280831	0.161184	0.414253	0.414253	0.111865	0.297651	0.390875	0.28977	0.36941	0.228938	0.313494	0.212637
hsa-mir-335	0.531743	0.512738	0.516868	0.538601	0.547867	0.540157	0.506699	0.483174	0.479717	0.507705	0.529213	0.599129	0.572539	0.61877	0.637892	0.557521	0.572116	0.628309	0.625823	0.510449	0.481128	0.434929	0.595568	0.593866	0.617832	0.559859	0.537722	0.538131	0.55293	0.680619	0.568244	0.470326	0.592196	0.471838	0.55168	0.456488	0.444531	0.535808	0.427946	0.661117	0.661117	0.28422	0.546272	0.516959	0.418747	0.554343	0.402785	0.591049	0.450415
hsa-mir-339	0.434569	0.441557	0.407401	0.45782	0.483387	0.455215	0.458859	0.475154	0.469252	0.442929	0.431714	0.382339	0.409148	0.353152	0.439544	0.362788	0.525348	0.438654	0.543098	0.352206	0.28774	0.34726	0.437757	0.426603	0.446091	0.481261	0.422575	0.414813	0.460776	0.469236	0.465554	0.500001	0.423141	0.397304	0.408477	0.335097	0.381887	0.383118	0.222417	0.525642	0.525642	0.195537	0.362102	0.479727	0.470613	0.420235	0.424001	0.455868	0.323551
hsa-mir-33a	0.244949	0.247084	0.247615	0.27355	0.280843	0.245296	0.33915	0.258457	0.257734	0.298108	0.280093	0.218965	0.284376	0.351957	0.328519	0.277664	0.155015	0.330908	0.218744	0.264572	0.256423	0.191095	0.239368	0.245131	0.234957	0.260838	0.226904	0.231365	0.232706	0.398954	0.251811	0.193035	0.23411	0.114509	0.371182	0.224774	0.183592	0.26369	0.252294	0.277082	0.277082	0.427167	0.335027	0.183205	0.203943	0.214289	0.20019	0.184985	0.207608
hsa-mir-33b	0.200134	0.206605	0.209608	0.214414	0.217454	0.250708	0.23102	0.221108	0.217719	0.249075	0.254261	0.21273	0.188868	0.285299	0.274705	0.292548	0.170897	0.287742	0.258751	0.202666	0.209918	0.100007	0.306315	0.311213	0.300866	0.269956	0.207189	0.193876	0.212521	0.365093	0.28808	0.0965342	0.185328	0.0873848	0.291836	0.204248	0.169521	0.181851	0.314473	0.350537	0.350537	0.484462	0.217316	0.0974918	0.152439	0.21195	0.212138	0.193828	0.188443
hsa-mir-340	0.320174	0.31888	0.27461	0.294354	0.296527	0.292608	0.307534	0.340666	0.339823	0.300239	0.263238	0.268156	0.315467	0.348048	0.336205	0.307781	0.367746	0.422889	0.486429	0.334175	0.326709	0.332894	0.369826	0.37619	0.406792	0.362297	0.254296	0.272504	0.330832	0.397586	0.421116	0.541142	0.428209	0.354445	0.406655	0.317833	0.321095	0.377789	0.242296	0.505386	0.505386	0.298954	0.368229	0.339806	0.310833	0.290819	0.233116	0.336097	0.206384
hsa-mir-342	0.494913	0.49931	0.47038	0.5086	0.442431	0.448281	0.46831	0.463669	0.46093	0.430371	0.400839	0.373345	0.495787	0.451869	0.47778	0.41471	0.455183	0.514532	0.413808	0.371552	0.339885	0.465968	0.482241	0.439651	0.416394	0.44625	0.492298	0.489699	0.490271	0.461265	0.496143	0.443095	0.511868	0.520237	0.402117	0.370786	0.399577	0.470899	0.267173	0.460107	0.460107	0.15726	0.30319	0.401156	0.440591	0.490243	0.311939	0.470561	0.482172
hsa-mir-34a	0.62996	0.620858	0.608431	0.644837	0.626065	0.630844	0.611884	0.575201	0.572818	0.588235	0.628516	0.637357	0.633572	0.551835	0.583182	0.555709	0.615555	0.586834	0.644167	0.624863	0.586359	0.547034	0.632377	0.604883	0.587448	0.632993	0.733834	0.706712	0.697436	0.624545	0.463951	0.470423	0.569509	0.38699	0.51462	0.560331	0.569585	0.607873	0.352315	0.533215	0.533215	0.156962	0.467555	0.546547	0.610147	0.745993	0.368999	0.759163	0.646952
hsa-mir-34b	0.660959	0.630351	0.62578	0.648592	0.625744	0.643762	0.620629	0.646901	0.642292	0.622188	0.617993	0.708067	0.6697	0.630973	0.67429	0.583472	0.610228	0.629118	0.679066	0.626735	0.582721	0.481734	0.574612	0.567504	0.549347	0.585098	0.651109	0.648963	0.702444	0.666224	0.464203	0.543396	0.638544	0.482326	0.555529	0.525147	0.529877	0.656407	0.356389	0.587717	0.587717	0.265813	0.490957	0.605699	0.578403	0.660726	0.401198	0.655714	0.570423
hsa-mir-34c	0.664261	0.634162	0.629896	0.693062	0.646471	0.664081	0.628618	0.668866	0.665111	0.646421	0.653521	0.686871	0.67282	0.62018	0.660451	0.588167	0.63623	0.636093	0.692067	0.671025	0.631935	0.519163	0.60518	0.598433	0.59272	0.624344	0.643845	0.643695	0.669114	0.626781	0.469145	0.494253	0.576877	0.4565	0.519498	0.557812	0.536265	0.679772	0.367984	0.594078	0.594078	0.236263	0.509465	0.601696	0.613911	0.645614	0.39186	0.656014	0.549048
hsa-mir-362	0.275743	0.276792	0.27746	0.280838	0.328527	0.261333	0.404934	0.366175	0.364247	0.283762	0.344862	0.240837	0.303721	0.367629	0.403858	0.412705	0.285476	0.436017	0.308921	0.322939	0.286462	0.366511	0.375956	0.380728	0.393861	0.340947	0.26842	0.289881	0.33129	0.334318	0.199657	0.318583	0.316643	0.202712	0.303263	0.256404	0.310298	0.27146	0.250219	0.314284	0.314284	0.147388	0.434964	0.303208	0.272115	0.33281	0.276259	0.347683	0.244768
hsa-mir-365a	0.491369	0.502801	0.466757	0.474502	0.508671	0.503059	0.527674	0.509878	0.504539	0.495537	0.484233	0.424794	0.439082	0.392358	0.428742	0.409296	0.48365	0.483066	0.565845	0.42867	0.389843	0.373808	0.445572	0.451924	0.465313	0.499113	0.360461	0.367345	0.437629	0.466441	0.361839	0.510274	0.364693	0.4881	0.444365	0.349061	0.369424	0.423826	0.505952	0.642983	0.642983	0.348367	0.413378	0.497365	0.536188	0.400746	0.425273	0.454339	0.334011
hsa-mir-365b	0.500532	0.512971	0.475484	0.485777	0.482347	0.517377	0.542823	0.525685	0.519667	0.510193	0.49832	0.429562	0.455015	0.406789	0.444688	0.426984	0.454448	0.498585	0.59154	0.421152	0.381061	0.386399	0.458948	0.466025	0.481508	0.519168	0.356029	0.365648	0.440155	0.478437	0.385376	0.542094	0.382354	0.517904	0.403408	0.34145	0.362739	0.431757	0.536802	0.685128	0.685128	0.36456	0.441285	0.509918	0.512693	0.405002	0.368198	0.432962	0.308212
hsa-mir-367	0.503834	0.510997	0.479093	0.481687	0.505485	0.565751	0.51569	0.512012	0.50721	0.482343	0.497279	0.45432	0.49945	0.457692	0.535115	0.514039	0.532236	0.55485	0.640991	0.42002	0.352396	0.369487	0.517595	0.522854	0.547813	0.535504	0.462786	0.468746	0.485738	0.578322	0.499697	0.509453	0.509856	0.379734	0.425668	0.435829	0.475481	0.439617	0.367113	0.671054	0.671054	0.313293	0.430912	0.524608	0.444624	0.515211	0.374857	0.52573	0.364034
hsa-mir-372	0.471037	0.468559	0.437815	0.460136	0.480679	0.452822	0.427968	0.462393	0.461624	0.434517	0.461923	0.417542	0.509623	0.463066	0.46675	0.538566	0.529672	0.463843	0.597761	0.438452	0.417425	0.550626	0.442545	0.445637	0.442661	0.52405	0.422011	0.44133	0.471249	0.472254	0.349099	0.561051	0.499529	0.467994	0.476466	0.345027	0.364627	0.503302	0.314191	0.580671	0.580671	0.188216	0.436194	0.572073	0.457586	0.463026	0.360183	0.504314	0.331966
hsa-mir-373	0.512347	0.490098	0.461439	0.494677	0.505743	0.503713	0.444566	0.467514	0.464239	0.44435	0.453984	0.435023	0.566693	0.474426	0.477347	0.621431	0.605901	0.552919	0.645465	0.459739	0.45043	0.544296	0.567446	0.561144	0.542671	0.580793	0.505459	0.503848	0.520932	0.574697	0.458193	0.56354	0.524805	0.455054	0.531389	0.411139	0.437193	0.500187	0.313858	0.67771	0.67771	0.162161	0.448969	0.608158	0.492741	0.519174	0.388127	0.533968	0.388608
hsa-mir-375	0.668738	0.64969	0.654165	0.617467	0.63195	0.637528	0.554619	0.569386	0.566916	0.609486	0.611973	0.690914	0.618539	0.536058	0.585436	0.608916	0.613297	0.631667	0.731721	0.553921	0.488454	0.503144	0.614316	0.621419	0.607523	0.595693	0.601898	0.619607	0.638328	0.608818	0.507112	0.546532	0.642694	0.488506	0.507832	0.472444	0.480882	0.569503	0.326906	0.632661	0.632661	0.155547	0.603915	0.676886	0.588354	0.652616	0.562845	0.667628	0.497724
hsa-mir-376c	0.338741	0.338426	0.341184	0.308978	0.363115	0.330564	0.326415	0.316223	0.316069	0.343767	0.370261	0.487109	0.347213	0.43855	0.475541	0.344613	0.366352	0.433433	0.452243	0.341176	0.302579	0.331516	0.372534	0.378765	0.394197	0.437601	0.319533	0.340055	0.387184	0.500155	0.421932	0.371428	0.469013	0.261451	0.437157	0.318681	0.331537	0.334497	0.194029	0.504438	0.504438	0.292062	0.483306	0.362414	0.252014	0.403185	0.259712	0.398883	0.282775
hsa-mir-377	0.0657771	0.069355	0.0228434	0.0756348	0.0785903	0.0878362	0.0890805	0.0969487	0.0939191	0.0304368	0.0455799	0.048201	0.0551772	0.0437716	0.0457885	0.00624193	0.0936115	0.119259	0.119638	0.106022	0.119896	0.0454271	0.030293	0.0313376	0.0349535	0.083437	0.0333491	0.0383829	0.114637	0.0498279	0.0213057	0.17079	0.121768	0.179461	0.124123	0.152247	0.152247	0.12448	0.0817818	0.147041	0.147041	0.4	0.0146572	0.0898855	0.0942058	0.0314507	0.0520912	0.0677303	0.0485662
hsa-mir-378a	0.559909	0.542289	0.541735	0.557173	0.55149	0.570253	0.557173	0.543326	0.538666	0.580024	0.568364	0.584763	0.584638	0.519457	0.544306	0.531442	0.549893	0.540259	0.533155	0.581764	0.538052	0.446347	0.553049	0.556874	0.56003	0.590902	0.621816	0.621422	0.527222	0.579961	0.331771	0.488983	0.51098	0.495064	0.426581	0.447622	0.472462	0.509448	0.360069	0.538775	0.538775	0.201332	0.461465	0.57407	0.56157	0.5595	0.403392	0.560867	0.45101
hsa-mir-379	0.188568	0.190225	0.193296	0.183721	0.221571	0.204665	0.213314	0.182529	0.185817	0.19539	0.275642	0.250896	0.1994	0.321532	0.307238	0.306639	0.221294	0.313745	0.335681	0.165633	0.162605	0.201859	0.300517	0.305385	0.315696	0.299468	0.181713	0.189889	0.213293	0.311269	0.205263	0.252265	0.292643	0.208699	0.210388	0.139801	0.164262	0.176666	0.275646	0.393257	0.393257	0.24122	0.310998	0.194687	0.165196	0.233594	0.308546	0.246605	0.156032
hsa-mir-381	0.333413	0.342567	0.304316	0.335215	0.361286	0.384687	0.374267	0.334288	0.333149	0.312099	0.38408	0.385784	0.381089	0.444415	0.426369	0.377282	0.350017	0.475886	0.475949	0.343685	0.360531	0.26176	0.396016	0.39942	0.416935	0.399182	0.28869	0.287507	0.342588	0.408165	0.314934	0.384988	0.44908	0.372417	0.386823	0.35125	0.33819	0.358225	0.563096	0.547524	0.547524	0.560633	0.383907	0.294102	0.346372	0.330513	0.311165	0.366586	0.259136
hsa-mir-382	0.178687	0.185426	0.142887	0.198969	0.203886	0.214582	0.197806	0.211402	0.207924	0.156321	0.1662	0.199062	0.130185	0.110134	0.115895	0.0952076	0.178453	0.151893	0.182717	0.156619	0.166846	0.111745	0.0827038	0.0774366	0.0801007	0.185586	0.200419	0.183818	0.179993	0.179909	0.0984533	0.208167	0.320301	0.25776	0.221938	0.189664	0.193373	0.165971	0.0616636	0.237476	0.237476	0.305351	0.0756172	0.124012	0.178792	0.147193	0.106589	0.164316	0.138512
hsa-mir-423	0.408108	0.412098	0.373158	0.341692	0.357242	0.379683	0.386142	0.351695	0.350178	0.305691	0.38179	0.382828	0.402617	0.381345	0.367073	0.364479	0.461523	0.394361	0.566564	0.374404	0.375435	0.341719	0.396315	0.400789	0.354159	0.417305	0.369789	0.399157	0.411055	0.370256	0.270996	0.612457	0.427339	0.447858	0.402439	0.386192	0.407195	0.448312	0.363915	0.52489	0.52489	0.217151	0.443159	0.420651	0.476885	0.33132	0.310214	0.420506	0.344073
hsa-mir-424	0.417495	0.425695	0.386994	0.424654	0.412232	0.449953	0.440017	0.418491	0.414363	0.406633	0.376618	0.43047	0.29799	0.354477	0.346972	0.367191	0.33158	0.303409	0.414345	0.396178	0.372085	0.233972	0.292722	0.291386	0.296013	0.415145	0.358681	0.353909	0.42848	0.363464	0.261339	0.290332	0.427442	0.421332	0.376783	0.34384	0.333406	0.431065	0.269995	0.526627	0.526627	0.280478	0.268353	0.322073	0.393378	0.389655	0.267708	0.423758	0.288934
hsa-mir-429	0.615583	0.622791	0.595071	0.564135	0.55882	0.591456	0.557611	0.599171	0.594687	0.608659	0.559427	0.569896	0.606967	0.516599	0.57563	0.503608	0.520638	0.525649	0.675601	0.492596	0.419232	0.459611	0.54161	0.546485	0.550179	0.547839	0.527543	0.552626	0.603682	0.548374	0.444053	0.520961	0.473629	0.459736	0.477143	0.402611	0.438517	0.513683	0.323474	0.660444	0.660444	0.192705	0.432437	0.785646	0.596836	0.562427	0.323798	0.609317	0.441985
hsa-mir-432	0.261368	0.263681	0.22716	0.289829	0.297634	0.263581	0.315599	0.278965	0.279309	0.235816	0.317958	0.261715	0.208242	0.334084	0.321725	0.213189	0.297479	0.349895	0.312656	0.289107	0.303915	0.218246	0.191079	0.190127	0.187802	0.321093	0.217753	0.238816	0.251578	0.319816	0.123505	0.362806	0.42871	0.31054	0.310846	0.300528	0.314279	0.327089	0.261279	0.342588	0.342588	0.439572	0.385013	0.244415	0.246799	0.249168	0.204918	0.299341	0.154154
hsa-mir-451a	0.557208	0.55406	0.549609	0.533931	0.49918	0.545838	0.491536	0.520482	0.518644	0.562709	0.493036	0.515857	0.598171	0.521864	0.511567	0.622944	0.516872	0.547388	0.667636	0.430199	0.410069	0.469938	0.606544	0.594927	0.618164	0.519852	0.514254	0.504784	0.585207	0.560106	0.54308	0.52993	0.529987	0.514655	0.485934	0.39382	0.392611	0.51997	0.429949	0.675566	0.675566	0.145163	0.419972	0.510969	0.56468	0.554219	0.497734	0.527798	0.454865
hsa-mir-452	0.429172	0.405094	0.369231	0.402008	0.454256	0.444263	0.433711	0.378938	0.377664	0.356544	0.394117	0.453573	0.53985	0.352869	0.391891	0.442346	0.446825	0.577825	0.532891	0.399881	0.374084	0.363222	0.491943	0.499516	0.525253	0.445488	0.384409	0.409715	0.444247	0.517331	0.3498	0.485432	0.487806	0.457249	0.451022	0.433783	0.481333	0.391122	0.337702	0.528205	0.528205	0.287023	0.331067	0.507455	0.397173	0.467607	0.317457	0.467467	0.344992
hsa-mir-487b	0.236596	0.231989	0.234762	0.208612	0.240668	0.212605	0.247598	0.243485	0.245451	0.288706	0.273207	0.313985	0.270024	0.388456	0.368896	0.315542	0.247296	0.373631	0.33941	0.232351	0.2217	0.169891	0.34489	0.35086	0.380935	0.335927	0.199687	0.192941	0.234177	0.334544	0.426417	0.250927	0.31657	0.22598	0.357889	0.187028	0.152072	0.259289	0.293799	0.378312	0.378312	0.48245	0.397623	0.194276	0.229009	0.267329	0.176588	0.268278	0.182816
hsa-mir-494	0.446607	0.44285	0.407925	0.373111	0.347701	0.382292	0.395499	0.400488	0.401157	0.391428	0.35703	0.371047	0.372124	0.406841	0.398263	0.432095	0.379011	0.430955	0.483073	0.358802	0.330614	0.270402	0.489718	0.481831	0.454157	0.420301	0.368633	0.368035	0.474888	0.404478	0.410229	0.397762	0.377818	0.498895	0.414669	0.332198	0.323755	0.443355	0.41675	0.567623	0.567623	0.306234	0.318212	0.338478	0.438682	0.382435	0.28584	0.417656	0.395628
hsa-mir-495	0.330401	0.327651	0.332415	0.290051	0.310677	0.286532	0.30401	0.313411	0.313326	0.339772	0.336146	0.383557	0.326846	0.423687	0.407184	0.348608	0.317013	0.444069	0.419786	0.251017	0.23751	0.244072	0.36889	0.368757	0.390607	0.444051	0.358018	0.352984	0.324191	0.486219	0.417336	0.38654	0.407132	0.330154	0.370485	0.223522	0.227372	0.266099	0.160094	0.46095	0.46095	0.20788	0.507608	0.32623	0.288954	0.385185	0.361514	0.328126	0.253438
hsa-mir-497	0.533701	0.506909	0.501295	0.4637	0.482196	0.519375	0.493338	0.554042	0.551314	0.497052	0.521273	0.538948	0.514748	0.604421	0.587296	0.590483	0.534301	0.610005	0.672687	0.516436	0.497716	0.401446	0.685027	0.696948	0.696116	0.601	0.436325	0.447605	0.531104	0.510574	0.529348	0.586136	0.59498	0.411733	0.517792	0.496528	0.474189	0.56984	0.44251	0.666421	0.666421	0.353146	0.578248	0.426995	0.510161	0.522951	0.33986	0.571448	0.396759
hsa-mir-499a	0.522973	0.531319	0.482996	0.51383	0.491313	0.523118	0.488547	0.494793	0.491363	0.471117	0.521306	0.547082	0.599663	0.430657	0.456777	0.422974	0.505226	0.476084	0.590205	0.548762	0.527266	0.389141	0.481799	0.453233	0.434413	0.596482	0.469379	0.479499	0.571827	0.485401	0.426106	0.569038	0.609647	0.501542	0.482937	0.539981	0.515572	0.620982	0.404064	0.574771	0.574771	0.325884	0.541051	0.462968	0.465882	0.434722	0.356737	0.501916	0.450094
hsa-mir-500a	0.248488	0.254312	0.212661	0.210119	0.205964	0.21868	0.252351	0.225563	0.227488	0.173331	0.211631	0.18867	0.20485	0.196159	0.187876	0.176397	0.232968	0.243373	0.315653	0.199882	0.211051	0.212143	0.181951	0.183166	0.171108	0.227209	0.147718	0.159924	0.210932	0.198062	0.0932952	0.362204	0.261929	0.449653	0.197522	0.20782	0.228179	0.248137	0.364038	0.343769	0.343769	0.305161	0.182756	0.227759	0.272477	0.142354	0.209908	0.21226	0.149958
hsa-mir-501	0.116231	0.119288	0.122047	0.138378	0.218809	0.134573	0.179388	0.130749	0.128452	0.134548	0.193856	0.13912	0.173333	0.189315	0.2488	0.236527	0.1987	0.22194	0.113406	0.179549	0.153083	0.254078	0.160684	0.159233	0.168211	0.275182	0.133703	0.138134	0.137793	0.142081	0.103591	0.0747261	0.157903	0.0613368	0.246155	0.0994889	0.144935	0.080384	0.0903209	0.122987	0.122987	0.228081	0.177085	0.185091	0.129039	0.174455	0.0741437	0.156025	0.135731
hsa-mir-507	0.154072	0.159949	0.11626	0.158118	0.168307	0.191249	0.170667	0.193147	0.188682	0.129109	0.142973	0.0581252	0.115387	0.0794123	0.151593	0.166297	0.209473	0.203493	0.189125	0.164078	0.143783	0.121598	0.159578	0.15804	0.167225	0.215705	0.122894	0.125778	0.148452	0.0884345	0.095821	0.202901	0.17039	0.192848	0.161256	0.174058	0.220733	0.139616	0.099536	0.236005	0.236005	0.41547	0.051922	0.141931	0.168543	0.123394	0.0635565	0.157877	0.0807209
hsa-mir-512-1	0.23632	0.240369	0.197771	0.244179	0.241857	0.259038	0.238075	0.268436	0.26912	0.215902	0.252783	0.263496	0.210682	0.24763	0.243581	0.193193	0.250298	0.237151	0.329218	0.221832	0.211751	0.213446	0.207142	0.209238	0.208865	0.248978	0.179842	0.198613	0.242908	0.207453	0.11925	0.366767	0.295762	0.39454	0.214818	0.213591	0.234486	0.303539	0.237825	0.370719	0.370719	0.364354	0.21245	0.254247	0.233508	0.1791	0.187269	0.241746	0.131699
hsa-mir-512-2	0.253895	0.258815	0.217374	0.255594	0.2539	0.295856	0.251066	0.282304	0.28256	0.231616	0.266401	0.260142	0.231481	0.25024	0.251853	0.306736	0.295322	0.294285	0.429086	0.227808	0.215276	0.220569	0.321322	0.326705	0.338931	0.315187	0.224707	0.238988	0.277769	0.279385	0.214279	0.361017	0.312948	0.378484	0.218422	0.231521	0.255355	0.299784	0.27074	0.498053	0.498053	0.315169	0.208768	0.259776	0.254429	0.23899	0.288718	0.295347	0.162717
hsa-mir-515-1	0.31251	0.306658	0.268976	0.26606	0.271085	0.305851	0.267968	0.333036	0.332369	0.293142	0.278685	0.301274	0.335402	0.317564	0.305025	0.291292	0.353404	0.363904	0.427288	0.285006	0.283786	0.249677	0.321557	0.324485	0.313903	0.362931	0.243742	0.258391	0.287079	0.321445	0.334746	0.622144	0.377807	0.384717	0.380427	0.297052	0.302884	0.34896	0.156895	0.474144	0.474144	0.351746	0.366076	0.313929	0.304156	0.270115	0.154415	0.297765	0.186516
hsa-mir-515-2	0.31251	0.306658	0.268976	0.26606	0.271085	0.305851	0.267968	0.333036	0.332369	0.293142	0.278685	0.301274	0.335402	0.317564	0.305025	0.291292	0.353404	0.363904	0.427288	0.285006	0.283786	0.249677	0.321557	0.324485	0.313903	0.362931	0.243742	0.258391	0.287079	0.321445	0.334746	0.622144	0.377807	0.384717	0.380427	0.297052	0.302884	0.34896	0.156895	0.474144	0.474144	0.351746	0.366076	0.313929	0.304156	0.270115	0.154415	0.297765	0.186516
hsa-mir-520a	0.377724	0.381367	0.340987	0.371583	0.352589	0.37017	0.371813	0.398832	0.396441	0.403332	0.325775	0.380512	0.360936	0.383711	0.365532	0.315475	0.302004	0.425269	0.458915	0.382774	0.380127	0.27552	0.356134	0.363994	0.395253	0.441729	0.290446	0.311308	0.354079	0.396429	0.36821	0.491694	0.416242	0.356724	0.443256	0.333178	0.308232	0.419122	0.259683	0.600653	0.600653	0.401807	0.467969	0.381346	0.359414	0.331019	0.215408	0.334755	0.247916
hsa-mir-520b	0.435791	0.444317	0.409089	0.449828	0.425986	0.487044	0.431611	0.466777	0.462549	0.457028	0.439393	0.44142	0.438238	0.424299	0.411367	0.382936	0.409717	0.396959	0.539522	0.384224	0.394348	0.330796	0.382773	0.38484	0.399741	0.512494	0.370314	0.379479	0.392925	0.434102	0.320264	0.476792	0.429542	0.401724	0.417284	0.334076	0.325689	0.398493	0.393329	0.679055	0.679055	0.425993	0.430445	0.423962	0.366582	0.376272	0.261343	0.404401	0.275756
hsa-mir-520c	0.390821	0.362473	0.322634	0.398244	0.364396	0.408576	0.355042	0.395272	0.392977	0.409843	0.319403	0.415476	0.395286	0.324766	0.312993	0.329482	0.351636	0.409312	0.418267	0.387713	0.393516	0.285572	0.351262	0.355077	0.384128	0.437302	0.298217	0.318061	0.350315	0.407446	0.33423	0.427768	0.423373	0.442536	0.444588	0.346599	0.31747	0.437284	0.259141	0.560054	0.560054	0.366095	0.358623	0.38958	0.341629	0.341213	0.138395	0.344886	0.224232
hsa-mir-520d	0.426681	0.42987	0.393119	0.374794	0.395368	0.386773	0.359904	0.401277	0.399004	0.404959	0.356639	0.423359	0.374464	0.376329	0.361374	0.316092	0.382474	0.392468	0.47747	0.375473	0.380501	0.335875	0.367802	0.373844	0.386752	0.435786	0.298836	0.318573	0.367665	0.376192	0.307363	0.456799	0.469218	0.477112	0.387588	0.303711	0.296724	0.407519	0.343391	0.588299	0.588299	0.330252	0.438288	0.430665	0.36161	0.310579	0.289997	0.348512	0.295965
hsa-mir-520e	0.298719	0.307693	0.266947	0.315714	0.29094	0.340447	0.296757	0.319703	0.318883	0.311231	0.309081	0.330027	0.271054	0.277019	0.267016	0.258138	0.258348	0.276735	0.392216	0.301971	0.314728	0.214827	0.277993	0.282172	0.289369	0.3641	0.221186	0.233186	0.288823	0.246946	0.173329	0.330938	0.348507	0.338368	0.279143	0.254175	0.247458	0.320308	0.389726	0.530172	0.530172	0.474416	0.315308	0.273173	0.28374	0.230506	0.199525	0.279586	0.178991
hsa-mir-520f	0.09672	0.103315	0.05786	0.1125	0.121588	0.129881	0.135688	0.144942	0.14055	0.0821238	0.0996173	0.114939	0.0424921	0.0608446	0.0644225	0	0.0844399	0.103106	0.161997	0.157894	0.169913	0.038571	0.0535988	0.0553854	0.0615394	0.148891	0.070084	0.0789787	0.120109	0.0516588	0.0263682	0.136029	0.122153	0.169956	0.153686	0.168187	0.168187	0.128185	0.0580183	0.21517	0.21517	0.40118	0.101951	0.112903	0.127551	0.0626362	0.018311	0.096162	0.0653659
hsa-mir-520g	0.09672	0.103315	0.05786	0.1125	0.121588	0.129881	0.135688	0.144942	0.14055	0.0821238	0.0996173	0.114939	0.0424921	0.0608446	0.0644225	0	0.0844399	0.103106	0.161997	0.157894	0.169913	0.038571	0.0535988	0.0553854	0.0615394	0.148891	0.070084	0.0789787	0.120109	0.0516588	0.0263682	0.136029	0.122153	0.169956	0.153686	0.168187	0.168187	0.128185	0.0580183	0.21517	0.21517	0.40118	0.101951	0.112903	0.127551	0.0626362	0.018311	0.096162	0.0653659
hsa-mir-520h	0.437986	0.445153	0.410644	0.445962	0.445667	0.504227	0.458798	0.49105	0.487996	0.46455	0.472952	0.460497	0.454695	0.442426	0.43213	0.395979	0.391809	0.42233	0.56123	0.374276	0.37939	0.30485	0.398874	0.401342	0.397246	0.487439	0.384049	0.383239	0.40298	0.409772	0.423603	0.482635	0.380069	0.32892	0.492251	0.366852	0.335196	0.417354	0.3029	0.589867	0.589867	0.455051	0.426495	0.383661	0.39931	0.404867	0.208196	0.410429	0.289402
hsa-mir-523	0.0444444	0.047619	0	0.0512821	0.0540541	0.0606061	0.0630252	0.0697436	0.0674938	0	0.0175953	0.00584454	0.0229885	0.0150376	0.0136054	0	0.0738814	0.08	0.0848268	0.0902613	0.10743	0.0222801	0.00874417	0.00905646	0.0101432	0.0714286	0.0178741	0.020624	0.0616809	0.00807103	0	0.142857	0.105023	0.146939	0.120543	0.140249	0.140249	0.102013	0.0437619	0.117647	0.117647	0.5	0	0.0188088	0.0633681	0.00385208	0	0.047549	0.0170028
hsa-mir-525	0.0518286	0.0554445	0.00893291	0.0725339	0.0627399	0.070121	0.0721992	0.0798846	0.0773882	0.0128038	0.0290491	0.0226465	0.0307973	0.0486784	0.0467912	0	0.0767567	0.0848796	0.0954665	0.096901	0.111364	0.0251519	0.0147375	0.0152457	0.0170049	0.0958612	0.0250514	0.0288328	0.0710502	0.0186875	0.0397957	0.140562	0.105325	0.186614	0.114516	0.141523	0.141523	0.12261	0.0491513	0.125617	0.125617	0.4	0.00620417	0.0466316	0.0742123	0.0123643	0.00722892	0.0591745	0.0233274
hsa-mir-526a-1	0.3287	0.327897	0.286245	0.30003	0.297087	0.309898	0.295399	0.35893	0.357501	0.324859	0.301893	0.325029	0.349262	0.377948	0.357286	0.287281	0.354856	0.398572	0.447475	0.298927	0.300658	0.326425	0.316078	0.32162	0.333302	0.36234	0.229791	0.250432	0.299144	0.367899	0.295993	0.602519	0.395669	0.474583	0.383598	0.277688	0.294944	0.374982	0.261824	0.534384	0.534384	0.355598	0.396785	0.35983	0.310184	0.240976	0.238692	0.297433	0.188882
hsa-mir-526a-2	0.3287	0.327897	0.286245	0.30003	0.297087	0.309898	0.295399	0.35893	0.357501	0.324859	0.301893	0.325029	0.349262	0.377948	0.357286	0.287281	0.354856	0.398572	0.447475	0.298927	0.300658	0.326425	0.316078	0.32162	0.333302	0.36234	0.229791	0.250432	0.299144	0.367899	0.295993	0.602519	0.395669	0.474583	0.383598	0.277688	0.294944	0.374982	0.261824	0.534384	0.534384	0.355598	0.396785	0.35983	0.310184	0.240976	0.238692	0.297433	0.188882
hsa-mir-526b	0.208389	0.211687	0.168098	0.211442	0.20819	0.221916	0.202771	0.229556	0.231477	0.173975	0.214629	0.171518	0.194131	0.20731	0.19652	0.188478	0.239967	0.232846	0.310478	0.191699	0.20262	0.210034	0.178627	0.179812	0.176029	0.230212	0.13313	0.145205	0.195874	0.186241	0.0933541	0.381106	0.283093	0.347839	0.209769	0.201318	0.222778	0.242257	0.249473	0.36378	0.36378	0.427225	0.194974	0.203927	0.202954	0.131432	0.193218	0.200545	0.0992431
hsa-mir-9-1	0.63251	0.640876	0.637711	0.584061	0.569529	0.643812	0.594826	0.614643	0.626389	0.626552	0.64593	0.583458	0.692086	0.513069	0.56137	0.593588	0.610014	0.593739	0.725413	0.531415	0.455801	0.449385	0.659462	0.627041	0.622834	0.610725	0.655608	0.658656	0.587004	0.628316	0.623361	0.562625	0.53107	0.449894	0.439254	0.456584	0.465334	0.533459	0.343334	0.620823	0.620823	0.137705	0.457444	0.610338	0.559476	0.656867	0.493706	0.656478	0.536966
hsa-mir-9-2	0.614567	0.622387	0.61913	0.571495	0.553145	0.608573	0.581572	0.60115	0.613545	0.613247	0.605828	0.542246	0.65468	0.519129	0.54047	0.577726	0.567326	0.605989	0.685283	0.498966	0.439462	0.454373	0.646804	0.612948	0.635866	0.5696	0.628476	0.628819	0.558144	0.612821	0.608503	0.534078	0.482037	0.457863	0.445125	0.41701	0.426043	0.49315	0.350752	0.634893	0.634893	0.143429	0.398669	0.593457	0.541619	0.646154	0.50407	0.62676	0.513018
hsa-mir-92a-1	0.629383	0.603636	0.594469	0.582446	0.592669	0.601343	0.584694	0.575646	0.573073	0.524102	0.543942	0.543624	0.655573	0.499174	0.51387	0.55631	0.629006	0.523459	0.653297	0.517016	0.493079	0.522379	0.574904	0.484314	0.47801	0.597196	0.673757	0.669263	0.665005	0.64286	0.477153	0.50897	0.562876	0.435345	0.497779	0.489739	0.497195	0.599971	0.311658	0.588721	0.588721	0.170933	0.386063	0.541552	0.598556	0.63172	0.367207	0.669221	0.57908
hsa-mir-92a-2	0.611077	0.579792	0.568915	0.527019	0.543752	0.587451	0.544245	0.54475	0.541343	0.472911	0.519391	0.564674	0.678084	0.472669	0.491591	0.563703	0.62203	0.497543	0.681243	0.497653	0.47651	0.536648	0.564272	0.487773	0.461315	0.588821	0.614386	0.621552	0.669094	0.643546	0.445028	0.606381	0.61571	0.465954	0.46093	0.481499	0.509426	0.578055	0.323636	0.615026	0.615026	0.161107	0.385363	0.590842	0.532242	0.613589	0.373725	0.642381	0.533196
hsa-mir-92b	0.480196	0.486022	0.454118	0.468469	0.461767	0.521356	0.499126	0.493565	0.489203	0.451951	0.472406	0.367568	0.519207	0.414475	0.451146	0.555703	0.568207	0.496824	0.661166	0.376248	0.341645	0.372469	0.529873	0.497413	0.500844	0.556394	0.462263	0.46754	0.461447	0.538891	0.586917	0.605002	0.517405	0.390081	0.383423	0.387046	0.397029	0.458388	0.358365	0.683474	0.683474	0.228206	0.420047	0.428754	0.441406	0.433495	0.443963	0.49027	0.345969
hsa-mir-9-3	0.61113	0.618799	0.615541	0.562984	0.535712	0.612535	0.561021	0.579131	0.591913	0.603188	0.612139	0.565848	0.669201	0.530664	0.551335	0.606529	0.580846	0.590257	0.677014	0.514879	0.456735	0.454777	0.673051	0.639681	0.636053	0.603637	0.647177	0.656699	0.585137	0.612604	0.594718	0.573883	0.522113	0.454722	0.454006	0.435129	0.436571	0.538173	0.374221	0.633428	0.633428	0.163589	0.444459	0.593986	0.563104	0.666115	0.457736	0.647548	0.519807
hsa-mir-95	0.475769	0.481971	0.486138	0.404472	0.399453	0.455484	0.402986	0.43376	0.432172	0.475977	0.427836	0.453615	0.521616	0.508346	0.490446	0.593951	0.365086	0.529672	0.618776	0.323067	0.303075	0.335622	0.521795	0.531558	0.539524	0.42199	0.375085	0.386411	0.383822	0.482792	0.550078	0.472021	0.520673	0.403682	0.420153	0.293877	0.291809	0.394968	0.435744	0.617846	0.617846	0.246324	0.504051	0.446794	0.44984	0.464366	0.416068	0.434868	0.271059
hsa-mir-98	0.615429	0.588884	0.552862	0.622732	0.610948	0.643878	0.577975	0.620919	0.616547	0.632183	0.57357	0.507897	0.573666	0.429374	0.418806	0.497024	0.492117	0.477245	0.562988	0.501161	0.49236	0.392857	0.453019	0.432261	0.444455	0.518811	0.441041	0.429113	0.503881	0.53471	0.337221	0.469489	0.555448	0.538105	0.515509	0.47443	0.44763	0.575639	0.377651	0.589753	0.589753	0.337281	0.372773	0.437672	0.473064	0.46354	0.340367	0.485421	0.376277
hsa-mir-99b	0.457603	0.434794	0.435359	0.446108	0.459203	0.412726	0.435514	0.391002	0.389507	0.413833	0.45438	0.609063	0.471699	0.410899	0.440831	0.346091	0.403222	0.430388	0.521217	0.407284	0.376674	0.357252	0.365587	0.356562	0.349048	0.443945	0.388155	0.419612	0.504756	0.599587	0.24993	0.41233	0.510876	0.530491	0.327888	0.403682	0.436884	0.455216	0.31809	0.46543	0.46543	0.137504	0.495728	0.571016	0.378242	0.475385	0.372778	0.49168	0.339308
hsa-mir-31	0.656513	0.622667	0.636409	0.595104	0.579656	0.603793	0.56009	0.568759	0.566728	0.574973	0.58152	0.616999	0.653882	0.536253	0.575582	0.660902	0.64911	0.612811	0.728345	0.612498	0.563538	0.4707	0.590279	0.592021	0.573862	0.617146	0.702114	0.706272	0.687657	0.675255	0.488087	0.519967	0.59826	0.437922	0.514411	0.570196	0.588364	0.611077	0.325586	0.568221	0.568221	0.162791	0.545128	0.656752	0.658115	0.680602	0.458436	0.721754	0.577259
hsa-mir-184	0.425773	0.427921	0.432644	0.297854	0.292543	0.36681	0.30655	0.328983	0.328539	0.33167	0.350507	0.347313	0.442191	0.293836	0.287457	0.482677	0.400218	0.309305	0.478721	0.25464	0.249326	0.290336	0.44583	0.40232	0.358408	0.371143	0.350972	0.359566	0.351788	0.375338	0.347987	0.458625	0.381174	0.46012	0.234952	0.246915	0.269092	0.311988	0.375491	0.462504	0.462504	0.0462908	0.345646	0.367306	0.451995	0.369026	0.28857	0.367785	0.307068
hsa-mir-370	0.445539	0.446014	0.444055	0.423174	0.400952	0.422081	0.416411	0.455607	0.452064	0.468584	0.435678	0.469757	0.440372	0.414891	0.45158	0.411614	0.450972	0.364792	0.607721	0.366655	0.333384	0.481522	0.401545	0.402411	0.381454	0.437708	0.419981	0.420298	0.474885	0.600702	0.392571	0.458541	0.56062	0.439451	0.324769	0.282884	0.306401	0.395234	0.325398	0.483742	0.483742	0.10503	0.450602	0.524642	0.369272	0.389667	0.40581	0.429695	0.303996
hsa-mir-99a	0.62598	0.612502	0.617487	0.618285	0.583172	0.603094	0.560965	0.547453	0.544072	0.57206	0.547778	0.665087	0.602737	0.496757	0.555073	0.527467	0.516552	0.577776	0.662005	0.438558	0.356654	0.466135	0.559289	0.552345	0.568236	0.487174	0.579097	0.597522	0.586097	0.574932	0.481538	0.450751	0.554227	0.561114	0.374818	0.371166	0.409798	0.429977	0.364602	0.54559	0.54559	0.0707749	0.418058	0.672969	0.616486	0.608927	0.476292	0.566501	0.493146
hsa-mir-93	0.599117	0.583924	0.58883	0.559607	0.553601	0.606587	0.513515	0.564191	0.55931	0.582584	0.535691	0.534554	0.650072	0.508088	0.564677	0.677726	0.719976	0.563815	0.693678	0.487501	0.435063	0.484226	0.637599	0.615992	0.624035	0.6073	0.559153	0.563706	0.548804	0.723367	0.521617	0.482567	0.502624	0.423281	0.444473	0.429215	0.448686	0.531881	0.404316	0.710195	0.710195	0.163885	0.557502	0.610656	0.518763	0.603679	0.423567	0.643266	0.43839
hsa-mir-433	0.269064	0.267157	0.267728	0.22563	0.217359	0.203477	0.301662	0.258538	0.259939	0.278941	0.234097	0.238156	0.302158	0.213592	0.26125	0.166316	0.200963	0.218037	0.223432	0.240029	0.194868	0.193864	0.216072	0.220846	0.2325	0.237388	0.215528	0.227906	0.245948	0.26156	0.270044	0.245759	0.251672	0.316722	0.244111	0.131631	0.130794	0.262407	0.222283	0.180999	0.180999	0.0402371	0.262241	0.260709	0.217287	0.172467	0.222395	0.191421	0.228913
hsa-mir-96	0.564095	0.549711	0.5547	0.528207	0.518226	0.578901	0.486761	0.502032	0.499492	0.57713	0.541622	0.548509	0.590327	0.541816	0.599548	0.644933	0.527224	0.572296	0.637336	0.469431	0.39278	0.465509	0.648407	0.630669	0.636026	0.57697	0.53058	0.537869	0.522749	0.572111	0.59846	0.404135	0.469761	0.360593	0.414848	0.375757	0.386682	0.558334	0.387421	0.610474	0.610474	0.158463	0.454377	0.556709	0.533196	0.535508	0.360892	0.544829	0.438289
hsa-mir-128-1	0.384794	0.386003	0.389752	0.353071	0.295485	0.369384	0.332916	0.358662	0.357483	0.421373	0.330858	0.333533	0.485358	0.441963	0.478044	0.412985	0.47933	0.435946	0.487078	0.257262	0.210966	0.313567	0.52415	0.498941	0.531375	0.390968	0.386701	0.392884	0.318737	0.392291	0.896648	0.363376	0.365486	0.3404	0.334633	0.240996	0.243231	0.373131	0.296219	0.484242	0.484242	0.0876585	0.339839	0.337209	0.339987	0.336434	0.317363	0.36023	0.343196
hsa-mir-153-2	0.460242	0.431918	0.442161	0.425532	0.428885	0.483432	0.389007	0.421326	0.417024	0.429463	0.434599	0.41496	0.489196	0.459912	0.542066	0.509266	0.502864	0.508542	0.513853	0.347776	0.251508	0.338207	0.599331	0.606995	0.629618	0.459831	0.461199	0.489871	0.391843	0.487519	0.544786	0.412286	0.446478	0.355074	0.369784	0.305154	0.349938	0.357328	0.293807	0.481213	0.481213	0.0643661	0.386782	0.500576	0.368111	0.45384	0.401258	0.45271	0.344493
hsa-mir-135b	0.59888	0.582446	0.587693	0.60138	0.563987	0.610767	0.5389	0.578391	0.574064	0.626011	0.557465	0.59824	0.66005	0.468806	0.535761	0.626652	0.527391	0.597051	0.67167	0.490662	0.430252	0.433305	0.647377	0.620209	0.634621	0.644432	0.550985	0.561354	0.561503	0.657832	0.600855	0.524413	0.526841	0.40076	0.453328	0.431725	0.424658	0.58094	0.314304	0.661151	0.661151	0.181012	0.537933	0.580699	0.573572	0.624292	0.335741	0.585525	0.431709
hsa-mir-338	0.483097	0.47768	0.483115	0.511177	0.502115	0.492946	0.510516	0.489047	0.487703	0.576895	0.508119	0.494681	0.605539	0.511131	0.578622	0.593142	0.497517	0.544681	0.577908	0.449937	0.368526	0.520937	0.584113	0.592526	0.603076	0.558618	0.484346	0.502065	0.48943	0.523309	0.598695	0.488134	0.435319	0.31775	0.465926	0.314828	0.329617	0.502951	0.349666	0.547692	0.547692	0.167552	0.511009	0.514761	0.451528	0.480114	0.401626	0.486077	0.460709
hsa-mir-488	0.29836	0.27254	0.275237	0.311498	0.316729	0.350862	0.284116	0.310442	0.307614	0.32839	0.310955	0.326133	0.340085	0.227872	0.349902	0.283724	0.324822	0.331922	0.307257	0.244437	0.174004	0.265342	0.316795	0.320427	0.346355	0.312295	0.259531	0.277142	0.251287	0.371831	0.335996	0.272126	0.306265	0.271343	0.272237	0.212897	0.253645	0.267639	0.118463	0.283225	0.283225	0.0770132	0.293347	0.38171	0.190291	0.258028	0.15175	0.261798	0.194286
hsa-mir-302d	0.50776	0.511747	0.517579	0.468508	0.441557	0.520416	0.427202	0.487419	0.483203	0.513884	0.490302	0.452149	0.537073	0.479703	0.55575	0.552189	0.532983	0.496284	0.638091	0.348026	0.282999	0.355318	0.524313	0.529744	0.533613	0.559762	0.472853	0.483577	0.419941	0.543564	0.610704	0.470118	0.496804	0.450414	0.357801	0.321473	0.363069	0.382443	0.303573	0.616941	0.616941	0.095987	0.45619	0.532911	0.436917	0.494943	0.368602	0.499475	0.33369
hsa-mir-383	0.29583	0.300219	0.304281	0.284788	0.290343	0.377089	0.292464	0.319568	0.316723	0.334136	0.32371	0.269064	0.318628	0.231977	0.340456	0.376891	0.353321	0.36473	0.43555	0.213981	0.144767	0.254158	0.405172	0.411083	0.4392	0.375246	0.297414	0.297729	0.265622	0.37769	0.456095	0.276796	0.283798	0.164412	0.207535	0.215536	0.25535	0.21841	0.20556	0.464224	0.464224	0.054299	0.274839	0.381627	0.229668	0.308357	0.272543	0.308974	0.210141
hsa-mir-101-2	0.640845	0.628239	0.623518	0.608239	0.612466	0.661741	0.582339	0.601604	0.597484	0.627224	0.603505	0.640706	0.980392	0.490561	0.516452	0.662216	0.601845	0.57852	0.706764	0.537114	0.501144	0.564815	0.62108	0.576631	0.568533	0.628619	0.617929	0.631929	0.613607	0.633352	0.550604	0.56135	0.585998	0.487664	0.544525	0.459661	0.447301	0.587753	0.388331	0.633395	0.633395	0.172016	0.504301	0.674466	0.591943	0.599858	0.386788	0.618158	0.550581
hsa-mir-10a	0.475712	0.485435	0.487801	0.438404	0.433146	0.541689	0.432398	0.458369	0.456556	0.492155	0.519454	0.614278	0.493806	0.424711	0.41618	0.498294	0.43037	0.41962	0.658791	0.378756	0.371131	0.338314	0.571354	0.577969	0.557856	0.498205	0.50181	0.493493	0.539393	0.524602	0.454323	0.402809	0.46133	0.33791	0.315707	0.341112	0.343554	0.471617	0.405263	0.582245	0.582245	0.111023	0.366272	0.431984	0.477894	0.566902	0.387378	0.573857	0.387236
hsa-mir-149	0.533649	0.53881	0.543098	0.491672	0.468225	0.537683	0.446897	0.500627	0.496398	0.520609	0.489994	0.473834	0.616366	0.465509	0.493914	0.640527	0.535831	0.564253	0.67488	0.473492	0.44168	0.49462	0.636368	0.644079	0.647905	0.54215	0.49596	0.504208	0.470035	0.539654	0.512608	0.508596	0.493403	0.315637	0.430343	0.397439	0.419686	0.415748	0.416943	0.659485	0.659485	0.131035	0.450858	0.53307	0.532413	0.559189	0.400639	0.558907	0.424862
hsa-mir-510	0.220433	0.223915	0.226673	0.223792	0.226761	0.244813	0.229565	0.248282	0.247252	0.25971	0.245909	0.191166	0.229196	0.20899	0.272063	0.242982	0.231418	0.271971	0.242751	0.169438	0.128229	0.216222	0.260566	0.262445	0.282891	0.253646	0.19676	0.205398	0.183345	0.239948	0.249226	0.274114	0.163332	0.146908	0.191206	0.131529	0.173349	0.163124	0.106282	0.27814	0.27814	0.0652692	0.225946	0.263421	0.185161	0.217379	0.145574	0.204624	0.141131
hsa-mir-516a-1	0.311136	0.310595	0.311937	0.262582	0.245099	0.250851	0.297364	0.307004	0.307099	0.332164	0.277323	0.320978	0.336011	0.323009	0.367105	0.191161	0.269216	0.310594	0.319037	0.232984	0.184423	0.244388	0.27623	0.282085	0.298428	0.28294	0.22679	0.247939	0.237763	0.352212	0.40763	0.379568	0.29464	0.375857	0.32679	0.185964	0.183629	0.294347	0.269876	0.303423	0.303423	0.0728615	0.370014	0.329558	0.246685	0.211907	0.222505	0.23069	0.241786
hsa-mir-516a-2	0.311136	0.310595	0.311937	0.262582	0.245099	0.250851	0.297364	0.307004	0.307099	0.332164	0.277323	0.320978	0.336011	0.323009	0.367105	0.191161	0.269216	0.310594	0.319037	0.232984	0.184423	0.244388	0.27623	0.282085	0.298428	0.28294	0.22679	0.247939	0.237763	0.352212	0.40763	0.379568	0.29464	0.375857	0.32679	0.185964	0.183629	0.294347	0.269876	0.303423	0.303423	0.0728615	0.370014	0.329558	0.246685	0.211907	0.222505	0.23069	0.241786
hsa-mir-516b-1	0.314329	0.30825	0.315361	0.224801	0.222155	0.22915	0.269557	0.282234	0.283061	0.302936	0.24963	0.263422	0.274703	0.30205	0.290805	0.22433	0.235368	0.314388	0.287964	0.184968	0.166861	0.232022	0.264676	0.268505	0.278687	0.246038	0.214204	0.232089	0.205101	0.29928	0.315049	0.393924	0.303491	0.379687	0.286156	0.143823	0.144628	0.236984	0.26869	0.328179	0.328179	0.0707193	0.316479	0.307338	0.247467	0.239946	0.185226	0.226132	0.194795
hsa-mir-516b-2	0.314329	0.30825	0.315361	0.224801	0.222155	0.22915	0.269557	0.282234	0.283061	0.302936	0.24963	0.263422	0.274703	0.30205	0.290805	0.22433	0.235368	0.314388	0.287964	0.184968	0.166861	0.232022	0.264676	0.268505	0.278687	0.246038	0.214204	0.232089	0.205101	0.29928	0.315049	0.393924	0.303491	0.379687	0.286156	0.143823	0.144628	0.236984	0.26869	0.328179	0.328179	0.0707193	0.316479	0.307338	0.247467	0.239946	0.185226	0.226132	0.194795
hsa-mir-7-1	0.603494	0.581476	0.605824	0.564001	0.555414	0.577504	0.547269	0.558148	0.555914	0.577528	0.522816	0.586446	0.622047	0.508887	0.534019	0.595159	0.599503	0.575979	0.660162	0.522811	0.477778	0.476006	0.594262	0.599385	0.619982	0.525895	0.585884	0.592014	0.591931	0.604514	0.490385	0.47021	0.526938	0.403331	0.483739	0.407643	0.417171	0.519024	0.408651	0.626793	0.626793	0.1566	0.456891	0.619499	0.550077	0.630255	0.488515	0.595095	0.497589
hsa-mir-7-2	0.588748	0.565756	0.590462	0.547285	0.538032	0.559318	0.528882	0.538642	0.536711	0.55802	0.503032	0.5671	0.602642	0.50818	0.533877	0.596227	0.581065	0.580303	0.641476	0.525252	0.479692	0.454652	0.575058	0.57992	0.599776	0.529604	0.587567	0.593948	0.576052	0.582259	0.498361	0.440703	0.531222	0.372153	0.48773	0.40858	0.415179	0.521898	0.375087	0.602986	0.602986	0.160289	0.459945	0.595907	0.532232	0.61568	0.459465	0.582065	0.485442
hsa-mir-7-3	0.592492	0.569324	0.594399	0.550732	0.541441	0.563329	0.532309	0.542496	0.540462	0.562304	0.506181	0.575007	0.607949	0.512305	0.538381	0.599943	0.563055	0.583701	0.623243	0.529274	0.483268	0.457021	0.55627	0.560869	0.579979	0.532284	0.589651	0.596628	0.578566	0.586492	0.471745	0.445556	0.538868	0.378846	0.49139	0.410998	0.417704	0.52814	0.380521	0.607572	0.607572	0.165201	0.467925	0.600893	0.535652	0.618656	0.461309	0.569471	0.486473
hsa-mir-196b	0.467409	0.443431	0.448761	0.488784	0.447621	0.476669	0.447124	0.470406	0.468376	0.459758	0.408601	0.507101	0.569744	0.395387	0.391092	0.564424	0.42618	0.528981	0.526991	0.333023	0.317159	0.431326	0.4544	0.433939	0.449618	0.446829	0.521909	0.508268	0.486534	0.48299	0.466036	0.331549	0.485919	0.412457	0.388727	0.268805	0.272853	0.344978	0.219868	0.502129	0.502129	0.0588447	0.253126	0.486681	0.511209	0.562096	0.266953	0.468298	0.362544
hsa-mir-363	0.372368	0.372528	0.375036	0.321464	0.365863	0.359774	0.33294	0.365317	0.363907	0.383554	0.400071	0.459673	0.493377	0.364931	0.353106	0.360741	0.405857	0.360751	0.411731	0.316921	0.310661	0.318884	0.424744	0.375463	0.345913	0.408506	0.359303	0.374377	0.374168	0.43878	0.31541	0.528427	0.42816	0.453557	0.353179	0.278129	0.285027	0.347562	0.231707	0.443639	0.443639	0.203672	0.460609	0.414143	0.384059	0.375018	0.298764	0.369283	0.330585
hsa-mir-514a-1	0.192609	0.198286	0.201109	0.186133	0.198964	0.224031	0.186862	0.212478	0.208255	0.219729	0.223535	0.17271	0.200557	0.134115	0.206651	0.221191	0.236358	0.179047	0.237071	0.115168	0.0769092	0.180752	0.24451	0.2459	0.251283	0.187413	0.146862	0.153226	0.176349	0.207927	0.119789	0.231838	0.127793	0.22353	0.0828287	0.0756374	0.138281	0.0879821	0.238173	0.287613	0.287613	0.0261022	0.108562	0.275869	0.195648	0.199346	0.208688	0.191429	0.114019
hsa-mir-514a-2	0.192609	0.198286	0.201109	0.186133	0.198964	0.224031	0.186862	0.212478	0.208255	0.219729	0.223535	0.17271	0.200557	0.134115	0.206651	0.221191	0.236358	0.179047	0.237071	0.115168	0.0769092	0.180752	0.24451	0.2459	0.251283	0.187413	0.146862	0.153226	0.176349	0.207927	0.119789	0.231838	0.127793	0.22353	0.0828287	0.0756374	0.138281	0.0879821	0.238173	0.287613	0.287613	0.0261022	0.108562	0.275869	0.195648	0.199346	0.208688	0.191429	0.114019
hsa-mir-514a-3	0.192609	0.198286	0.201109	0.186133	0.198964	0.224031	0.186862	0.212478	0.208255	0.219729	0.223535	0.17271	0.200557	0.134115	0.206651	0.221191	0.236358	0.179047	0.237071	0.115168	0.0769092	0.180752	0.24451	0.2459	0.251283	0.187413	0.146862	0.153226	0.176349	0.207927	0.119789	0.231838	0.127793	0.22353	0.0828287	0.0756374	0.138281	0.0879821	0.238173	0.287613	0.287613	0.0261022	0.108562	0.275869	0.195648	0.199346	0.208688	0.191429	0.114019
hsa-mir-498	0.383898	0.383523	0.3901	0.388388	0.390468	0.401476	0.386993	0.404621	0.402002	0.437757	0.41649	0.287974	0.408885	0.366726	0.357725	0.415918	0.352842	0.336571	0.420337	0.252299	0.216913	0.307673	0.358193	0.358325	0.371071	0.367936	0.329033	0.340863	0.312659	0.433354	0.298043	0.385517	0.336121	0.30278	0.374226	0.186319	0.198278	0.289512	0.250555	0.434587	0.434587	0.107152	0.453163	0.401838	0.32833	0.36878	0.329719	0.341283	0.279445
hsa-mir-193b	0.592593	0.576038	0.57651	0.569547	0.595537	0.607259	0.541902	0.579592	0.573983	0.620133	0.579281	0.61937	0.563941	0.540192	0.600825	0.546988	0.553647	0.534108	0.55552	0.513933	0.440914	0.404186	0.562558	0.544861	0.54751	0.590472	0.586114	0.590411	0.559571	0.642987	0.441019	0.433946	0.544204	0.505547	0.508715	0.44313	0.477294	0.518126	0.289029	0.609529	0.609529	0.217576	0.442891	0.571841	0.512306	0.585023	0.38335	0.596689	0.467439
hsa-mir-449a	0.473806	0.449806	0.453727	0.459806	0.415702	0.433433	0.333697	0.372385	0.370834	0.428231	0.370306	0.522913	0.529123	0.383095	0.417874	0.496919	0.447589	0.450776	0.53955	0.426422	0.378081	0.40213	0.402803	0.408558	0.403954	0.425474	0.380183	0.410442	0.44936	0.56296	0.391986	0.377161	0.544017	0.411608	0.446395	0.330869	0.339425	0.445263	0.305577	0.535494	0.535494	0.137631	0.540286	0.554676	0.410102	0.442685	0.353371	0.43167	0.310051
hsa-mir-449b	0.462427	0.468746	0.472746	0.416556	0.38388	0.428163	0.349129	0.405757	0.40331	0.464795	0.411271	0.525991	0.425071	0.395451	0.431139	0.40156	0.384162	0.345105	0.545335	0.352219	0.316108	0.281988	0.368425	0.373385	0.365444	0.442717	0.346072	0.372288	0.411804	0.450549	0.343007	0.387041	0.506697	0.393799	0.307134	0.246968	0.261143	0.371935	0.370132	0.615269	0.615269	0.139797	0.518404	0.481216	0.364793	0.377865	0.363871	0.393964	0.25405
hsa-mir-194-2	0.519347	0.49921	0.500797	0.486691	0.493727	0.504356	0.447179	0.486799	0.484199	0.500694	0.476123	0.569276	0.468178	0.523516	0.546622	0.444865	0.442083	0.441553	0.560299	0.429868	0.368603	0.477788	0.486039	0.481301	0.480106	0.423672	0.445856	0.481426	0.491076	0.500598	0.440073	0.457562	0.490385	0.502641	0.472573	0.372496	0.400399	0.476624	0.197856	0.570721	0.570721	0.0701118	0.447079	0.555173	0.425432	0.463418	0.27124	0.480814	0.353571
hsa-mir-659	0.0174231	0.0186676	0.0186676	0.0149123	0.0124026	0.012012	0.013497	0.0275021	0.026615	0.0157275	0.0328211	0.00568966	0.0464198	0.0721637	0.0652909	0	0.0404301	0.0627723	0	0.0234592	0.025748	0.0236747	0.0621023	0.0643202	0.0720387	0.00446429	0.0326428	0.0376647	0.0134239	0.00380952	0.0820647	0.0533333	0.0206753	0	0.121413	0.0193345	0.0193345	0.0194356	0.103638	0	0	0.02	0.00735294	0.0128166	0	0.00986776	0.0895238	0.0221616	0.0490649
hsa-mir-129-1	0.401534	0.401608	0.407695	0.365459	0.35999	0.376506	0.389101	0.407984	0.40548	0.42211	0.406294	0.410317	0.463131	0.449185	0.435088	0.417974	0.385007	0.445473	0.517633	0.325116	0.308302	0.428642	0.448401	0.427339	0.424789	0.423978	0.356045	0.38017	0.373453	0.512752	0.412488	0.883604	0.453353	0.376617	0.366819	0.241391	0.257906	0.426715	0.264702	0.531018	0.531018	0.0661838	0.494035	0.463962	0.39228	0.372966	0.400365	0.400298	0.335766
hsa-mir-139	0.514048	0.522002	0.488575	0.481289	0.448629	0.509566	0.420332	0.468538	0.464859	0.433634	0.429685	0.469433	0.586073	0.479086	0.466213	0.520508	0.588074	0.59839	0.670203	0.423735	0.420809	0.438738	0.577019	0.546549	0.565786	0.518578	0.460916	0.472103	0.497756	0.55761	0.529353	0.649339	0.55413	0.468491	0.454889	0.417599	0.439522	0.494487	0.432231	0.769739	0.769739	0.192612	0.474995	0.498735	0.511031	0.492524	0.437917	0.521715	0.414962
hsa-mir-421	0.286678	0.28355	0.287368	0.239373	0.25295	0.279155	0.283299	0.279296	0.307863	0.305955	0.341933	0.312634	0.389934	0.309455	0.294422	0.364853	0.324818	0.278184	0.374398	0.225807	0.213386	0.278076	0.319455	0.32391	0.284002	0.317292	0.24691	0.268715	0.24529	0.304077	0.253541	0.452233	0.343471	0.43766	0.242488	0.154856	0.169054	0.285765	0.276997	0.369703	0.369703	0.0859015	0.392543	0.290887	0.302669	0.251653	0.326597	0.278356	0.206681
hsa-mir-658	0.190946	0.185323	0.185877	0.115831	0.112451	0.100598	0.161415	0.154387	0.159261	0.18072	0.121054	0.144172	0.165382	0.175389	0.164706	0.157178	0.118687	0.183942	0.167043	0.105188	0.086514	0.154444	0.153718	0.157165	0.164039	0.14233	0.0995669	0.109495	0.119058	0.18023	0.1831	0.251167	0.168727	0.358017	0.172091	0.0611178	0.0605053	0.148705	0.212504	0.188561	0.188561	0.0272727	0.192712	0.170175	0.204321	0.124754	0.121962	0.120563	0.125947
hsa-mir-137	0.536897	0.541961	0.5472	0.49769	0.495607	0.544515	0.441986	0.47438	0.470962	0.501371	0.485976	0.430749	0.582802	0.547624	0.569242	0.627061	0.625957	0.591567	0.652096	0.420109	0.376927	0.380168	0.632019	0.637873	0.631739	0.54829	0.535293	0.540505	0.475939	0.556283	0.623666	0.49249	0.527991	0.297344	0.513477	0.398286	0.401038	0.408655	0.385356	0.634974	0.634974	0.148567	0.542188	0.493895	0.481789	0.558305	0.434122	0.533431	0.423456
hsa-mir-455	0.327082	0.325151	0.32914	0.26821	0.270551	0.303581	0.235225	0.256613	0.258675	0.287919	0.285151	0.309426	0.367097	0.222733	0.221294	0.341434	0.281526	0.323562	0.397592	0.199744	0.177226	0.183561	0.320776	0.325562	0.330745	0.310006	0.248166	0.262521	0.2248	0.280104	0.308676	0.371236	0.406503	0.349451	0.194981	0.22249	0.233223	0.204114	0.25564	0.342266	0.342266	0.0832001	0.342599	0.346455	0.279975	0.307236	0.283855	0.315975	0.169966
hsa-mir-491	0.38893	0.392191	0.393893	0.413616	0.377475	0.3974	0.342243	0.358837	0.357141	0.398096	0.35847	0.331818	0.39765	0.321367	0.316187	0.431686	0.340506	0.391885	0.488616	0.352412	0.342158	0.490845	0.468048	0.476379	0.498638	0.37001	0.31873	0.33876	0.315925	0.361913	0.384015	0.374651	0.464489	0.307693	0.313458	0.301406	0.318843	0.288512	0.346901	0.460154	0.460154	0.0673166	0.351163	0.441385	0.392709	0.352306	0.382124	0.386258	0.301192
hsa-mir-431	0.0692629	0.0701221	0.0721157	0.154278	0.0974463	0.0762472	0.0944725	0.0770873	0.0764163	0.0970924	0.0836672	0.0516212	0.109769	0.0633986	0.0660222	0.113999	0.134084	0.0472721	0.0840096	0.130221	0.135687	0.207488	0.0666236	0.0614595	0.0621904	0.124351	0.0983401	0.104333	0.0702325	0.148041	0.0649875	0.0733029	0.0623773	0.0523528	0.102827	0.0884132	0.0852403	0.10124	0.0325987	0.0842906	0.0842906	0.00931099	0.152519	0.103706	0.156565	0.118995	0.0618311	0.115415	0.0715729
hsa-mir-448	0.0134884	0.0131436	0.0131436	0.0652847	0.0387009	0.0133348	0.0187365	0.0165258	0.0177651	0.0181693	0.0231865	0.00984746	0.0444784	0.0145854	0.0131963	0.0448354	0.0326588	0.014915	0.0198192	0.058676	0.0626459	0.170834	0.0114506	0.0118595	0.0132827	0.0361329	0.0105889	0.012218	0.0173751	0.015815	0.00912496	0.0183112	0.0122074	0.0169309	0.0511736	0.0121309	0.0121309	0.0178808	0.0161218	0.0134458	0.0134458	0	0.0260365	0.0370618	0.0650841	0.0203216	0.0153116	0.0165928	0.0223841
hsa-mir-454	0.336461	0.335751	0.340618	0.335548	0.34118	0.293375	0.346126	0.308525	0.309045	0.334824	0.3078	0.314336	0.418092	0.293017	0.286122	0.33269	0.300232	0.309948	0.370689	0.209502	0.181149	0.281048	0.298939	0.296615	0.306687	0.314679	0.320483	0.322038	0.303332	0.400751	0.265573	0.470701	0.371216	0.418112	0.235792	0.188374	0.205732	0.232136	0.220776	0.404161	0.404161	0.0497236	0.305344	0.422112	0.33453	0.366012	0.382671	0.308849	0.215499
hsa-mir-575	0.179396	0.183119	0.188325	0.134019	0.130205	0.14639	0.173827	0.139269	0.137595	0.141842	0.1413	0.134052	0.133382	0.131247	0.133825	0.148366	0.154304	0.109096	0.144769	0.0671716	0.0608245	0.0901417	0.132552	0.12425	0.111659	0.182977	0.193036	0.174722	0.119128	0.153692	0.145908	0.147088	0.162746	0.311574	0.0822101	0.0560707	0.0632029	0.0713367	0.241413	0.17243	0.17243	0.028169	0.0970358	0.122579	0.201093	0.173243	0.158205	0.139983	0.12749
hsa-mir-660	0.136682	0.137443	0.142773	0.135216	0.131364	0.148179	0.120116	0.141	0.139216	0.143721	0.143041	0.131673	0.1331	0.133559	0.136038	0.1543	0.154793	0.109967	0.146896	0.0667235	0.0601778	0.08164	0.124682	0.115803	0.111669	0.186392	0.187979	0.170177	0.118691	0.156852	0.149568	0.133449	0.170496	0.17071	0.0806735	0.0552022	0.0625325	0.0708519	0.0815416	0.177436	0.177436	0.0352113	0.0976063	0.121944	0.142118	0.175196	0.128983	0.135407	0.0830247
hsa-mir-663a	0.393294	0.398819	0.40488	0.356604	0.349563	0.380487	0.386365	0.379605	0.377873	0.399351	0.387509	0.36796	0.399258	0.309156	0.305204	0.275513	0.29937	0.260254	0.373114	0.216643	0.205897	0.243663	0.284297	0.267178	0.264036	0.363881	0.363715	0.345585	0.31089	0.382488	0.291978	0.293414	0.295817	0.390693	0.284827	0.161629	0.165673	0.21378	0.222192	0.37066	0.37066	0.0724042	0.240665	0.350411	0.35836	0.370829	0.350109	0.338877	0.310649
hsa-mir-185	0.510222	0.485744	0.491926	0.43267	0.434612	0.507778	0.444832	0.437815	0.434547	0.473869	0.445107	0.471766	0.559095	0.438562	0.477366	0.623368	0.502094	0.491038	0.608378	0.369493	0.321644	0.340222	0.539117	0.545412	0.524012	0.518724	0.44613	0.438446	0.425453	0.592431	0.542454	0.481431	0.555574	0.473092	0.427082	0.354353	0.325546	0.442745	0.420348	0.608018	0.608018	0.217023	0.535954	0.47371	0.461047	0.487851	0.350785	0.467773	0.350685
hsa-mir-208b	0.275722	0.282738	0.257871	0.208567	0.205628	0.265285	0.289276	0.231657	0.233219	0.194762	0.246385	0.170939	0.248754	0.278335	0.269362	0.271193	0.292528	0.24175	0.383456	0.282235	0.294731	0.278496	0.293003	0.296809	0.294711	0.26342	0.224537	0.237202	0.245941	0.210404	0.18451	0.270356	0.278773	0.338047	0.240402	0.324738	0.346185	0.331941	0.444648	0.329728	0.329728	0.136195	0.155069	0.194905	0.282797	0.192032	0.197632	0.277721	0.21459
hsa-mir-324	0.330495	0.333606	0.336225	0.298866	0.300457	0.281125	0.381105	0.290999	0.290999	0.311287	0.311002	0.280396	0.374598	0.330688	0.315823	0.297665	0.284221	0.349884	0.382386	0.235011	0.218529	0.332316	0.303785	0.308477	0.309712	0.301362	0.261375	0.285304	0.280028	0.384283	0.243303	0.445508	0.268885	0.373603	0.252888	0.177401	0.193424	0.282371	0.333376	0.417043	0.417043	0.0467158	0.462242	0.412067	0.322015	0.302672	0.329473	0.271605	0.235063
hsa-mir-346	0.208223	0.211435	0.214291	0.161884	0.160941	0.163622	0.200268	0.162674	0.166563	0.182535	0.201985	0.176389	0.198011	0.201513	0.191696	0.183349	0.16976	0.1639	0.225159	0.113653	0.109087	0.203254	0.240062	0.243255	0.237426	0.165875	0.137755	0.148679	0.153533	0.181197	0.110202	0.266287	0.184218	0.346565	0.196257	0.0789195	0.0998147	0.145403	0.348951	0.246892	0.246892	0.0480844	0.276764	0.209667	0.220607	0.132378	0.221038	0.174401	0.191096
hsa-mir-484	0.265584	0.272397	0.27513	0.228159	0.22589	0.240416	0.223197	0.189458	0.19236	0.201118	0.224549	0.302787	0.19757	0.227168	0.223038	0.21014	0.245757	0.181381	0.260202	0.164791	0.16111	0.217287	0.193021	0.194544	0.182888	0.184928	0.171407	0.186777	0.194904	0.214255	0.129825	0.28462	0.355498	0.347381	0.21439	0.138166	0.158014	0.172813	0.331067	0.358828	0.358828	0.0382842	0.218485	0.217128	0.213622	0.185377	0.255597	0.206299	0.169885
hsa-mir-518b	0.35689	0.359105	0.362937	0.290053	0.277465	0.26931	0.290122	0.281764	0.283086	0.297904	0.284149	0.294741	0.379514	0.274117	0.264608	0.303318	0.276946	0.272317	0.300866	0.176407	0.155978	0.290465	0.302704	0.25454	0.250128	0.289431	0.244391	0.247909	0.263765	0.297287	0.263877	0.462819	0.335942	0.519136	0.166908	0.144494	0.164032	0.257155	0.362707	0.390443	0.390443	0.051186	0.275551	0.309447	0.315125	0.259873	0.30471	0.265417	0.238156
hsa-mir-518c	0.181226	0.178991	0.179354	0.185321	0.137715	0.121247	0.1946	0.143493	0.146698	0.162558	0.141298	0.0819567	0.144599	0.228984	0.213125	0.161475	0.107154	0.181817	0.167093	0.103994	0.0679239	0.122072	0.118197	0.120513	0.123684	0.151391	0.101096	0.112244	0.11867	0.182666	0.275724	0.186781	0.123314	0.358211	0.155529	0.0703622	0.0702009	0.199085	0.183336	0.148768	0.148768	0.0151976	0.197356	0.172331	0.191737	0.1292	0.156144	0.121937	0.121023
hsa-mir-557	0.098939	0.103011	0.104572	0.100746	0.0580905	0.0605129	0.12272	0.0612993	0.0604414	0.0716186	0.0632753	0.0377633	0.05892	0.0562478	0.057382	0.0646631	0.114092	0.0351892	0.0602628	0.0596907	0.0606134	0.0515554	0.054106	0.0485835	0.0399797	0.0842016	0.0757513	0.0789982	0.0406594	0.116514	0.0431919	0.066489	0.0361666	0.190051	0.0475278	0.0654207	0.0638468	0.0707631	0.185144	0.0786499	0.0786499	0.00851064	0.118625	0.0577652	0.133301	0.0866019	0.0622555	0.0964283	0.0720276
hsa-mir-583	0.0633082	0.0664473	0.0664473	0.0412998	0.0719902	0.0215018	0.0888611	0.0253802	0.0263041	0.0272641	0.0302353	0.0191986	0.0974265	0.0225897	0.0205361	0.087067	0.0744298	0.0210595	0.0253497	0.0611977	0.0653132	0.179274	0.0260054	0.0269021	0.0204157	0.080319	0.0239763	0.025985	0.0215113	0.0281836	0.0188631	0.045448	0.0116526	0.168046	0.115695	0.0165239	0.0165239	0.0224923	0.181445	0.0224028	0.0224028	0	0.027833	0.0815325	0.095253	0.0223713	0.0521122	0.0248504	0.0838069
hsa-mir-596	0.209156	0.214421	0.217819	0.165599	0.142165	0.197409	0.187807	0.146651	0.146536	0.154548	0.154765	0.141813	0.169104	0.10603	0.112739	0.198934	0.162725	0.185552	0.274835	0.0963775	0.089415	0.0959223	0.200457	0.201501	0.204881	0.167107	0.169898	0.166843	0.132365	0.217356	0.193996	0.168402	0.179278	0.28734	0.0897328	0.105413	0.112488	0.0848257	0.256831	0.273727	0.273727	0.0389745	0.217535	0.197263	0.178912	0.161796	0.258264	0.159013	0.132054
hsa-mir-600	0.0486413	0.0521157	0.0521157	0.00447878	0.00472088	0.00529311	0.0613922	0.00582242	0.0056346	0.00602319	0.0056346	0.0100132	0.00845644	0.00919329	0.00831774	0	0.00730552	0.0069869	0.00646935	0.00388161	0.0042603	0.0146216	0.0154515	0.0160034	0.0079496	0.0062383	0.00972957	0.00958511	0.00456648	0.00831774	0.010917	0.0303832	0	0.163119	0.01046	0.00485201	0.00485201	0.00529311	0.181818	0.0102749	0.0102749	0	0.0102749	0.00787323	0.0645608	0.00396983	0.0405229	0.00870938	0.0475339
hsa-mir-601	0.190946	0.185323	0.185877	0.115831	0.112451	0.100598	0.161415	0.154387	0.159261	0.18072	0.121054	0.144172	0.165382	0.175389	0.164706	0.157178	0.118687	0.183942	0.167043	0.105188	0.086514	0.154444	0.153718	0.157165	0.164039	0.14233	0.0995669	0.109495	0.119058	0.18023	0.1831	0.251167	0.168727	0.358017	0.172091	0.0611178	0.0605053	0.148705	0.212504	0.188561	0.188561	0.0272727	0.192712	0.170175	0.204321	0.124754	0.121962	0.120563	0.125947
hsa-mir-602	0.210225	0.213573	0.216429	0.179476	0.206226	0.166447	0.210294	0.165764	0.169559	0.177411	0.200602	0.169928	0.246655	0.192214	0.183206	0.252287	0.225427	0.156667	0.229491	0.150956	0.149861	0.303809	0.179183	0.180346	0.167528	0.222494	0.1332	0.143481	0.142937	0.185495	0.0957166	0.258955	0.178749	0.349369	0.187037	0.0705777	0.0914729	0.146356	0.353921	0.248634	0.248634	0.0226876	0.198226	0.245957	0.218966	0.13694	0.222141	0.164793	0.156768
hsa-mir-608	0.365541	0.371073	0.373805	0.342951	0.334148	0.323784	0.390281	0.336481	0.335182	0.367143	0.354919	0.275522	0.324552	0.365562	0.348914	0.323365	0.29409	0.338314	0.386307	0.239346	0.221296	0.319436	0.315416	0.317847	0.320137	0.319686	0.252341	0.271691	0.254361	0.407551	0.276254	0.472385	0.299134	0.392155	0.260676	0.197503	0.209613	0.302384	0.345259	0.434208	0.434208	0.0632967	0.436247	0.353635	0.313402	0.280073	0.341681	0.287514	0.220603
hsa-mir-611	0.0486413	0.0521157	0.0521157	0.00447878	0.00472088	0.00529311	0.0613922	0.00582242	0.0056346	0.00602319	0.0056346	0.0100132	0.00845644	0.00919329	0.00831774	0	0.00730552	0.0069869	0.00646935	0.00388161	0.0042603	0.0146216	0.0154515	0.0160034	0.0079496	0.0062383	0.00972957	0.00958511	0.00456648	0.00831774	0.010917	0.0303832	0	0.163119	0.01046	0.00485201	0.00485201	0.00529311	0.181818	0.0102749	0.0102749	0	0.0102749	0.00787323	0.0645608	0.00396983	0.0405229	0.00870938	0.0475339
hsa-mir-612	0.210596	0.214048	0.21697	0.163625	0.157857	0.165662	0.19869	0.16488	0.168821	0.176886	0.200313	0.172637	0.176998	0.197391	0.187503	0.188478	0.172742	0.159282	0.2318	0.105298	0.0998279	0.19972	0.1822	0.183507	0.170561	0.164258	0.124624	0.133804	0.138167	0.182506	0.0984915	0.270307	0.182844	0.366749	0.100823	0.0672202	0.0886801	0.145813	0.376025	0.257521	0.257521	0.0272251	0.199826	0.190444	0.204114	0.129606	0.231039	0.160839	0.128114
hsa-mir-615	0.289053	0.291126	0.293919	0.2467	0.243062	0.239042	0.287411	0.251917	0.253066	0.271211	0.275275	0.205504	0.249424	0.265462	0.251238	0.291704	0.236289	0.264435	0.313672	0.173784	0.142271	0.245092	0.245239	0.246973	0.241751	0.267283	0.21569	0.218357	0.230236	0.308506	0.211217	0.340363	0.28299	0.423372	0.197811	0.10395	0.125175	0.225116	0.335443	0.323721	0.323721	0.02917	0.314762	0.274937	0.299149	0.228881	0.399747	0.232316	0.18484
hsa-mir-622	0.242891	0.240981	0.241511	0.178774	0.17871	0.156458	0.231181	0.212942	0.215807	0.240844	0.178997	0.155676	0.2275	0.24721	0.231433	0.252599	0.176244	0.273973	0.251749	0.160385	0.126114	0.20513	0.203968	0.208813	0.22073	0.242576	0.157036	0.174962	0.171912	0.285014	0.278504	0.33429	0.234475	0.354514	0.256188	0.107097	0.106516	0.219883	0.200441	0.266247	0.266247	0.032507	0.316433	0.249392	0.267172	0.203591	0.220286	0.184593	0.161884
hsa-mir-629	0.5456	0.527433	0.530626	0.506131	0.483992	0.516869	0.525627	0.545564	0.542843	0.545572	0.506787	0.535303	0.622534	0.476734	0.507526	0.568204	0.513709	0.539175	0.568217	0.388169	0.338312	0.501275	0.523974	0.492178	0.508108	0.501239	0.419413	0.424369	0.49467	0.635573	0.540322	0.560719	0.495477	0.574925	0.446396	0.31304	0.300059	0.552803	0.474646	0.613917	0.613917	0.17623	0.548304	0.545233	0.4717	0.454194	0.399267	0.45733	0.392413
hsa-mir-637	0.207773	0.210884	0.207327	0.162636	0.161393	0.164395	0.250498	0.175999	0.179382	0.165831	0.198919	0.184637	0.172095	0.28793	0.271321	0.175015	0.18386	0.173681	0.240464	0.187706	0.192573	0.286589	0.199042	0.200808	0.19064	0.168407	0.13716	0.14783	0.187769	0.192599	0.088124	0.255313	0.197825	0.348313	0.137274	0.227823	0.248183	0.227616	0.367165	0.246055	0.246055	0.0743722	0.199073	0.184223	0.203377	0.143178	0.218771	0.219626	0.16218
hsa-mir-638	0.419281	0.421853	0.428161	0.407366	0.383529	0.37847	0.412599	0.368419	0.366891	0.401345	0.383613	0.343744	0.464383	0.417572	0.405594	0.432821	0.400149	0.369627	0.455336	0.318731	0.301803	0.39779	0.379746	0.381668	0.38271	0.454693	0.372794	0.370617	0.351686	0.451726	0.395449	0.402158	0.31981	0.329417	0.400861	0.257377	0.228298	0.323612	0.381134	0.507126	0.507126	0.230468	0.480825	0.429714	0.435609	0.390646	0.287075	0.399208	0.327816
hsa-mir-642a	0.216655	0.189868	0.190477	0.190174	0.19217	0.210497	0.211319	0.17062	0.168739	0.180419	0.170121	0.294227	0.272114	0.115654	0.17743	0.137677	0.179528	0.220389	0.229814	0.17336	0.138776	0.15614	0.155873	0.159167	0.165462	0.139523	0.166371	0.185107	0.186163	0.32372	0.175861	0.147813	0.245164	0.365479	0.175222	0.181957	0.181054	0.23284	0.230476	0.132143	0.132143	0.0418152	0.163208	0.30668	0.184075	0.164811	0.148646	0.173285	0.172422
hsa-mir-654	0.0486413	0.0521157	0.0521157	0.00447878	0.00472088	0.00529311	0.0613922	0.00582242	0.0056346	0.00602319	0.0056346	0.0100132	0.00845644	0.00919329	0.00831774	0	0.00730552	0.0069869	0.00646935	0.00388161	0.0042603	0.0146216	0.0154515	0.0160034	0.0079496	0.0062383	0.00972957	0.00958511	0.00456648	0.00831774	0.010917	0.0303832	0	0.163119	0.01046	0.00485201	0.00485201	0.00529311	0.181818	0.0102749	0.0102749	0	0.0102749	0.00787323	0.0645608	0.00396983	0.0405229	0.00870938	0.0475339
hsa-mir-657	0.210596	0.214048	0.21697	0.163625	0.157857	0.165662	0.19869	0.16488	0.168821	0.176886	0.200313	0.172637	0.176998	0.197391	0.187503	0.188478	0.172742	0.159282	0.2318	0.105298	0.0998279	0.19972	0.1822	0.183507	0.170561	0.164258	0.124624	0.133804	0.138167	0.182506	0.0984915	0.270307	0.182844	0.366749	0.100823	0.0672202	0.0886801	0.145813	0.376025	0.257521	0.257521	0.0272251	0.199826	0.190444	0.204114	0.129606	0.231039	0.160839	0.128114
hsa-mir-662	0.0486413	0.0521157	0.0521157	0.00447878	0.00472088	0.00529311	0.0613922	0.00582242	0.0056346	0.00602319	0.0056346	0.0100132	0.00845644	0.00919329	0.00831774	0	0.00730552	0.0069869	0.00646935	0.00388161	0.0042603	0.0146216	0.0154515	0.0160034	0.0079496	0.0062383	0.00972957	0.00958511	0.00456648	0.00831774	0.010917	0.0303832	0	0.163119	0.01046	0.00485201	0.00485201	0.00529311	0.181818	0.0102749	0.0102749	0	0.0102749	0.00787323	0.0645608	0.00396983	0.0405229	0.00870938	0.0475339
hsa-mir-769	0.0486413	0.0521157	0.0521157	0.00447878	0.00472088	0.00529311	0.0613922	0.00582242	0.0056346	0.00602319	0.0056346	0.0100132	0.00845644	0.00919329	0.00831774	0	0.00730552	0.0069869	0.00646935	0.00388161	0.0042603	0.0146216	0.0154515	0.0160034	0.0079496	0.0062383	0.00972957	0.00958511	0.00456648	0.00831774	0.010917	0.0303832	0	0.163119	0.01046	0.00485201	0.00485201	0.00529311	0.181818	0.0102749	0.0102749	0	0.0102749	0.00787323	0.0645608	0.00396983	0.0405229	0.00870938	0.0475339
hsa-mir-153-1	0.364406	0.328322	0.339205	0.320095	0.322715	0.36907	0.264994	0.294782	0.29355	0.297405	0.312551	0.315277	0.391329	0.40582	0.397333	0.472203	0.396464	0.413095	0.42567	0.250609	0.199479	0.247387	0.530197	0.536504	0.554494	0.336305	0.377024	0.399802	0.302626	0.38445	0.436544	0.335703	0.390428	0.355037	0.307859	0.228996	0.244218	0.276398	0.295992	0.433077	0.433077	0.0436272	0.265412	0.377098	0.315115	0.392973	0.393796	0.375138	0.263743
hsa-mir-532	0.370554	0.374362	0.381081	0.380416	0.37477	0.408843	0.412005	0.462268	0.457928	0.429753	0.41992	0.337326	0.396091	0.342127	0.450136	0.490245	0.394355	0.385923	0.433089	0.262055	0.188716	0.327093	0.323613	0.32396	0.333591	0.416794	0.318897	0.330027	0.352216	0.421411	0.309984	0.338788	0.366383	0.31112	0.23557	0.183583	0.232066	0.277933	0.265075	0.417975	0.417975	0.0952879	0.359807	0.428215	0.29377	0.331599	0.301604	0.350339	0.219628
hsa-mir-561	0.157876	0.152527	0.153003	0.150242	0.144996	0.126577	0.148793	0.148537	0.151684	0.159779	0.13837	0.101927	0.159412	0.173475	0.165429	0.181882	0.124304	0.180751	0.168604	0.116708	0.0987694	0.154478	0.161667	0.143946	0.154913	0.186465	0.1712	0.18051	0.147246	0.180824	0.169825	0.218539	0.165992	0.239006	0.129938	0.108042	0.110191	0.163905	0.0553908	0.206197	0.206197	0.0410942	0.174161	0.157099	0.152144	0.166148	0.149441	0.157371	0.108818
hsa-mir-371a	0.390225	0.38265	0.388831	0.349617	0.333494	0.380958	0.330983	0.358284	0.357055	0.386208	0.364701	0.382902	0.443966	0.356277	0.360655	0.47076	0.450199	0.372448	0.535139	0.28628	0.266667	0.349725	0.41886	0.4204	0.414679	0.39965	0.402741	0.407532	0.369217	0.49553	0.382845	0.455264	0.429428	0.347873	0.324351	0.244833	0.256944	0.361283	0.226368	0.516741	0.516741	0.0783902	0.385758	0.512045	0.39869	0.413139	0.34087	0.43747	0.296337
hsa-mir-190a	0.299655	0.302662	0.305394	0.302623	0.300651	0.294985	0.30359	0.304286	0.306307	0.324412	0.327918	0.262549	0.310723	0.372871	0.364662	0.394241	0.296477	0.36486	0.466513	0.197682	0.171133	0.320616	0.382894	0.389219	0.407491	0.279398	0.236518	0.253923	0.264424	0.345821	0.388321	0.403071	0.316832	0.251558	0.260446	0.14529	0.167811	0.292609	0.236483	0.400072	0.400072	0.0505474	0.338528	0.310107	0.281279	0.277443	0.360854	0.332226	0.180926
hsa-mir-217	0.283303	0.289043	0.291836	0.290931	0.32774	0.310784	0.288145	0.315417	0.317169	0.33649	0.341827	0.254433	0.292501	0.306698	0.365051	0.370351	0.314647	0.322013	0.350613	0.188605	0.144304	0.321414	0.320725	0.322674	0.334468	0.275621	0.221495	0.237632	0.240179	0.262665	0.254001	0.293039	0.254672	0.245753	0.212147	0.113694	0.165083	0.234658	0.233363	0.319337	0.319337	0.0456187	0.244841	0.293415	0.262483	0.24927	0.251131	0.259269	0.163307
hsa-mir-188	0.181381	0.178407	0.178961	0.167729	0.1491	0.122855	0.15177	0.143187	0.146501	0.165871	0.140883	0.116641	0.14579	0.154015	0.145275	0.154666	0.0982766	0.187673	0.20243	0.114063	0.0953708	0.130223	0.121545	0.123882	0.136507	0.169357	0.132953	0.149531	0.132235	0.225658	0.124888	0.204972	0.183625	0.152324	0.124798	0.0964528	0.0958403	0.136967	0.0412393	0.167899	0.167899	0.0363913	0.307538	0.2042	0.134125	0.148686	0.28427	0.1329	0.0873445
hsa-mir-301a	0.47709	0.455583	0.457954	0.438437	0.435924	0.397147	0.340222	0.36672	0.365378	0.417817	0.366496	0.465351	0.452908	0.512831	0.490078	0.427907	0.437795	0.521861	0.463643	0.398967	0.392496	0.41131	0.438243	0.445781	0.464254	0.384565	0.365566	0.38236	0.457943	0.524887	0.419529	0.459338	0.540323	0.387149	0.489129	0.318984	0.301017	0.453764	0.3532	0.536721	0.536721	0.191386	0.555904	0.447068	0.330929	0.410077	0.452677	0.381276	0.372945
hsa-mir-301b	0.300449	0.274943	0.277465	0.282065	0.27236	0.293416	0.191334	0.209453	0.209595	0.224058	0.229681	0.347242	0.286929	0.246594	0.23799	0.226708	0.290777	0.268609	0.294128	0.206954	0.207028	0.216472	0.245148	0.248766	0.252474	0.210048	0.228632	0.249325	0.239748	0.34466	0.203333	0.296886	0.335721	0.29828	0.335356	0.21799	0.228371	0.220567	0.130304	0.3577	0.3577	0.0765624	0.347442	0.329646	0.151613	0.249434	0.244713	0.239002	0.170368
hsa-mir-337	0.303491	0.308144	0.310008	0.341961	0.261486	0.268202	0.273052	0.264538	0.263642	0.324122	0.264953	0.271448	0.286471	0.302129	0.286426	0.291134	0.194084	0.303919	0.276843	0.224741	0.210201	0.176291	0.263324	0.263866	0.285724	0.291909	0.287687	0.273048	0.266223	0.378249	0.289733	0.241463	0.343965	0.230678	0.24554	0.160196	0.136923	0.26055	0.275461	0.329856	0.329856	0.215302	0.39028	0.244139	0.24972	0.282066	0.383781	0.241128	0.23225
hsa-mir-376a-1	0.378895	0.391847	0.395093	0.351248	0.324321	0.412104	0.295797	0.318563	0.317818	0.349957	0.346964	0.334433	0.351997	0.30569	0.301096	0.461748	0.327806	0.343973	0.522551	0.232927	0.232149	0.222978	0.446457	0.454888	0.477222	0.385612	0.295696	0.293828	0.28741	0.391297	0.382397	0.269886	0.419265	0.26273	0.269299	0.232544	0.216126	0.239834	0.492607	0.573923	0.573923	0.228356	0.386544	0.265544	0.317063	0.324446	0.446051	0.322365	0.220034
hsa-mir-376a-2	0.378895	0.391847	0.395093	0.351248	0.324321	0.412104	0.295797	0.318563	0.317818	0.349957	0.346964	0.334433	0.351997	0.30569	0.301096	0.461748	0.327806	0.343973	0.522551	0.232927	0.232149	0.222978	0.446457	0.454888	0.477222	0.385612	0.295696	0.293828	0.28741	0.391297	0.382397	0.269886	0.419265	0.26273	0.269299	0.232544	0.216126	0.239834	0.492607	0.573923	0.573923	0.228356	0.386544	0.265544	0.317063	0.324446	0.446051	0.322365	0.220034
hsa-mir-409	0.375863	0.344948	0.347824	0.329605	0.314052	0.346536	0.266895	0.324489	0.324096	0.352708	0.314282	0.378982	0.410305	0.369749	0.356578	0.450162	0.385733	0.449944	0.500412	0.265913	0.254163	0.368129	0.462384	0.471715	0.497627	0.376067	0.304639	0.324891	0.327805	0.526479	0.375813	0.47046	0.408705	0.454376	0.355547	0.22348	0.243238	0.332475	0.255374	0.552107	0.552107	0.0717341	0.481107	0.436212	0.2863	0.338717	0.419084	0.339762	0.237748
hsa-mir-411	0.17561	0.176802	0.178795	0.261054	0.176375	0.187675	0.191958	0.191371	0.192065	0.217603	0.195492	0.186577	0.194811	0.280409	0.268532	0.129479	0.19679	0.172188	0.199539	0.162345	0.158248	0.14006	0.159743	0.157683	0.169105	0.213985	0.172359	0.183984	0.130522	0.281368	0.301377	0.243027	0.132753	0.2597	0.174816	0.162817	0.155735	0.253594	0.0819565	0.230229	0.230229	0.063479	0.292984	0.199171	0.157838	0.191818	0.0986401	0.185724	0.105689
hsa-mir-376b	0.153878	0.158967	0.144502	0.143227	0.151462	0.166365	0.122722	0.128096	0.126594	0.107464	0.131987	0.188864	0.132166	0.152423	0.151634	0.11545	0.210326	0.107346	0.218912	0.19507	0.21056	0.136416	0.132081	0.13205	0.122927	0.122247	0.1507	0.166448	0.194103	0.126308	0.0863907	0.18374	0.257674	0.149311	0.244278	0.233924	0.248636	0.186745	0.184348	0.259661	0.259661	0.140544	0.0986241	0.15021	0.119982	0.136641	0.107278	0.181758	0.136335
hsa-mir-328	0.419367	0.423218	0.412526	0.417797	0.364089	0.415568	0.434737	0.403166	0.401103	0.432253	0.367605	0.41408	0.468998	0.433827	0.467331	0.435763	0.398792	0.527615	0.548706	0.507111	0.481886	0.40252	0.487983	0.49474	0.522238	0.433236	0.442389	0.454138	0.47791	0.503135	0.438675	0.435316	0.472113	0.311596	0.417966	0.464418	0.477866	0.559103	0.344254	0.475523	0.475523	0.173238	0.346149	0.451872	0.450105	0.439824	0.376833	0.447436	0.398517
hsa-mir-521-1	0.102094	0.0653726	0.0659395	0.111685	0.11135	0.121186	0.0669752	0.0739962	0.0749463	0.0809417	0.0769061	0.134345	0.141777	0.0663669	0.0688569	0.118173	0.106887	0.131202	0.0804929	0.0816667	0.0784639	0.113978	0.110872	0.112911	0.124724	0.0630619	0.0800285	0.0887828	0.0854902	0.166882	0.0553017	0.0727123	0.144794	0.198485	0.145635	0.0873447	0.0867152	0.117485	0.0420206	0.0792755	0.0792755	0.0340909	0.0604895	0.153284	0.0465783	0.0949127	0.0495379	0.0848391	0.0610374
hsa-mir-521-2	0.102094	0.0653726	0.0659395	0.111685	0.11135	0.121186	0.0669752	0.0739962	0.0749463	0.0809417	0.0769061	0.134345	0.141777	0.0663669	0.0688569	0.118173	0.106887	0.131202	0.0804929	0.0816667	0.0784639	0.113978	0.110872	0.112911	0.124724	0.0630619	0.0800285	0.0887828	0.0854902	0.166882	0.0553017	0.0727123	0.144794	0.198485	0.145635	0.0873447	0.0867152	0.117485	0.0420206	0.0792755	0.0792755	0.0340909	0.0604895	0.153284	0.0465783	0.0949127	0.0495379	0.0848391	0.0610374
hsa-mir-542	0.458963	0.463676	0.46858	0.465204	0.439575	0.510528	0.448347	0.450578	0.447157	0.47975	0.498948	0.428823	0.525442	0.45355	0.488883	0.589726	0.562756	0.44013	0.660414	0.386584	0.346424	0.347093	0.535987	0.527874	0.508708	0.576905	0.469713	0.464366	0.424597	0.588324	0.525654	0.466176	0.500385	0.357787	0.337387	0.374524	0.356164	0.465235	0.38762	0.628478	0.628478	0.193874	0.620004	0.435597	0.447038	0.479341	0.401557	0.528623	0.316592
hsa-mir-298	0.171466	0.172965	0.17227	0.175607	0.1669	0.180062	0.182301	0.248699	0.247656	0.198339	0.19932	0.189028	0.198275	0.220505	0.211445	0.1033	0.158499	0.187179	0.197723	0.196939	0.199107	0.219071	0.249919	0.255287	0.276469	0.164929	0.148501	0.158835	0.165636	0.224157	0.207979	0.266308	0.139134	0.141111	0.236928	0.215531	0.213072	0.190487	0.189683	0.211927	0.211927	0.105648	0.192613	0.185604	0.111206	0.139467	0.122433	0.196077	0.151791
hsa-mir-640	0.193369	0.187226	0.18858	0.165833	0.153691	0.145239	0.15961	0.195911	0.199379	0.224161	0.161314	0.195506	0.220255	0.283438	0.266837	0.207164	0.220828	0.269006	0.194567	0.126621	0.108764	0.173198	0.196156	0.175891	0.189931	0.208953	0.200506	0.203292	0.170501	0.215948	0.284686	0.238559	0.272718	0.379091	0.19835	0.0803592	0.0772167	0.191301	0.134662	0.258643	0.258643	0.098941	0.210986	0.178958	0.235506	0.180748	0.223301	0.145875	0.175654
hsa-mir-650	0.319823	0.320737	0.280858	0.304606	0.304824	0.30787	0.332671	0.35115	0.350016	0.316046	0.295674	0.246137	0.373355	0.352935	0.394501	0.364401	0.411002	0.432548	0.385315	0.286989	0.257114	0.344074	0.337074	0.322921	0.333954	0.389411	0.311051	0.328045	0.306405	0.293119	0.26362	0.441614	0.422176	0.423574	0.31095	0.218854	0.277539	0.313306	0.225523	0.462847	0.462847	0.25133	0.277696	0.337519	0.374817	0.263892	0.214643	0.294272	0.216849
hsa-mir-193a	0.597118	0.558899	0.582212	0.562671	0.591047	0.613138	0.522646	0.546539	0.542053	0.559571	0.572049	0.590786	0.531921	0.54762	0.571661	0.619163	0.526318	0.561257	0.585881	0.528458	0.476486	0.417227	0.652358	0.660881	0.609704	0.570488	0.551181	0.547769	0.563177	0.587947	0.426791	0.465555	0.573879	0.450801	0.477352	0.474224	0.480378	0.510723	0.401032	0.607235	0.607235	0.239888	0.466705	0.527096	0.580762	0.600338	0.407431	0.57622	0.465626
hsa-mir-302e	0.331903	0.326608	0.333372	0.309205	0.274233	0.288129	0.247584	0.303971	0.304159	0.329541	0.319671	0.36088	0.34742	0.39151	0.373757	0.326785	0.317178	0.313471	0.416774	0.23537	0.220537	0.226452	0.301755	0.304045	0.284927	0.337424	0.267958	0.288034	0.259372	0.333028	0.373865	0.428502	0.383923	0.506522	0.239349	0.186105	0.203327	0.301978	0.175095	0.400017	0.400017	0.0759733	0.381987	0.384116	0.306817	0.303913	0.287009	0.311804	0.164503
hsa-mir-302f	0.35949	0.35611	0.362726	0.338036	0.307074	0.295823	0.256506	0.311879	0.312303	0.341347	0.327841	0.395462	0.385205	0.395995	0.378593	0.333149	0.324298	0.327936	0.420353	0.245131	0.227438	0.235077	0.314317	0.316928	0.299802	0.344086	0.272891	0.293314	0.28295	0.339388	0.380048	0.48784	0.428429	0.560757	0.254407	0.218867	0.235658	0.314069	0.178071	0.403604	0.403604	0.0811825	0.387227	0.422911	0.319675	0.333005	0.295085	0.337111	0.184181
hsa-mir-1296	0.102094	0.0653726	0.0659395	0.111685	0.11135	0.121186	0.0669752	0.0739962	0.0749463	0.0809417	0.0769061	0.134345	0.141777	0.0663669	0.0688569	0.118173	0.106887	0.131202	0.0804929	0.0816667	0.0784639	0.113978	0.110872	0.112911	0.124724	0.0630619	0.0800285	0.0887828	0.0854902	0.166882	0.0553017	0.0727123	0.144794	0.198485	0.145635	0.0873447	0.0867152	0.117485	0.0420206	0.0792755	0.0792755	0.0340909	0.0604895	0.153284	0.0465783	0.0949127	0.0495379	0.0848391	0.0610374
hsa-mir-519d	0.262137	0.232755	0.235487	0.278333	0.265185	0.281748	0.222303	0.23938	0.240855	0.255366	0.274716	0.325192	0.308264	0.319356	0.304207	0.259888	0.275328	0.308027	0.306138	0.215503	0.215829	0.309483	0.30589	0.31094	0.321114	0.259746	0.211517	0.229179	0.227458	0.353833	0.221877	0.346706	0.285653	0.359118	0.297307	0.192074	0.208899	0.2846	0.218668	0.342206	0.342206	0.112033	0.359593	0.328959	0.179472	0.224484	0.211856	0.240169	0.188685
hsa-mir-493	0.336309	0.334436	0.341392	0.321324	0.315623	0.323816	0.318038	0.343842	0.342332	0.360585	0.361054	0.338497	0.388557	0.371823	0.355446	0.326617	0.310869	0.442057	0.452496	0.269493	0.241355	0.307817	0.309774	0.314892	0.325474	0.319381	0.286626	0.314538	0.303645	0.455915	0.319376	0.464167	0.356059	0.288908	0.302201	0.216356	0.233248	0.348456	0.277162	0.42727	0.42727	0.0758054	0.423888	0.460676	0.302341	0.319458	0.320416	0.318677	0.219291
hsa-mir-519c	0.385264	0.381942	0.388518	0.352562	0.36014	0.336273	0.325157	0.368848	0.367678	0.402104	0.339807	0.383425	0.434789	0.437016	0.422608	0.391275	0.354149	0.392585	0.42797	0.274161	0.251204	0.325128	0.383642	0.385798	0.402411	0.414532	0.336868	0.348025	0.324632	0.466243	0.38849	0.536391	0.401476	0.388507	0.403268	0.258849	0.259935	0.312828	0.163644	0.492576	0.492576	0.154583	0.479674	0.43693	0.311846	0.39906	0.263105	0.364321	0.271146
hsa-mir-138-1	0.582222	0.596364	0.601516	0.554149	0.54321	0.648746	0.550499	0.57293	0.567571	0.606857	0.62154	0.622238	0.688444	0.426957	0.492059	0.610648	0.584201	0.516909	0.738094	0.43851	0.394723	0.428211	0.592932	0.564303	0.54458	0.623464	0.567793	0.56041	0.53039	0.624143	0.514229	0.497537	0.599634	0.468809	0.332135	0.38086	0.392144	0.458589	0.458818	0.65239	0.65239	0.177531	0.447523	0.571197	0.528422	0.574156	0.520526	0.573076	0.431576
hsa-mir-138-2	0.582222	0.596364	0.601516	0.554149	0.54321	0.648746	0.550499	0.57293	0.567571	0.606857	0.62154	0.622238	0.688444	0.426957	0.492059	0.610648	0.584201	0.516909	0.738094	0.43851	0.394723	0.428211	0.592932	0.564303	0.54458	0.623464	0.567793	0.56041	0.53039	0.624143	0.514229	0.497537	0.599634	0.468809	0.332135	0.38086	0.392144	0.458589	0.458818	0.65239	0.65239	0.177531	0.447523	0.571197	0.528422	0.574156	0.520526	0.573076	0.431576
hsa-mir-320b-1	0.265097	0.269679	0.272472	0.270739	0.263911	0.286239	0.261629	0.289932	0.289963	0.307998	0.319054	0.326841	0.326999	0.302288	0.28861	0.224592	0.280304	0.267422	0.375729	0.180857	0.177421	0.300728	0.287613	0.292237	0.30077	0.248986	0.193834	0.209245	0.23733	0.362189	0.205162	0.458315	0.226902	0.343125	0.202521	0.147435	0.169594	0.234246	0.340835	0.430758	0.430758	0.0667032	0.308897	0.363703	0.23357	0.228234	0.31088	0.243627	0.167049
hsa-mir-320b-2	0.265097	0.269679	0.272472	0.270739	0.263911	0.286239	0.261629	0.289932	0.289963	0.307998	0.319054	0.326841	0.326999	0.302288	0.28861	0.224592	0.280304	0.267422	0.375729	0.180857	0.177421	0.300728	0.287613	0.292237	0.30077	0.248986	0.193834	0.209245	0.23733	0.362189	0.205162	0.458315	0.226902	0.343125	0.202521	0.147435	0.169594	0.234246	0.340835	0.430758	0.430758	0.0667032	0.308897	0.363703	0.23357	0.228234	0.31088	0.243627	0.167049
hsa-mir-320c-1	0.235111	0.237753	0.24061	0.236502	0.227744	0.246577	0.222385	0.246667	0.24801	0.263919	0.277982	0.282314	0.279407	0.290936	0.27765	0.212885	0.238058	0.261618	0.329817	0.176572	0.172658	0.256415	0.242877	0.246164	0.249894	0.246432	0.189317	0.204344	0.206388	0.303712	0.207928	0.382308	0.222612	0.259919	0.197682	0.141256	0.158966	0.230017	0.238251	0.365302	0.365302	0.0701673	0.308019	0.300527	0.193689	0.196084	0.225659	0.217951	0.144551
hsa-mir-320c-2	0.236685	0.239373	0.242166	0.239249	0.238856	0.248357	0.273233	0.248606	0.249853	0.26538	0.278943	0.273492	0.343329	0.277711	0.266081	0.222523	0.245255	0.252274	0.318823	0.183809	0.180642	0.2681	0.235287	0.238223	0.240969	0.254056	0.219365	0.238489	0.202493	0.306192	0.196984	0.359819	0.213336	0.24463	0.21064	0.137634	0.15489	0.223627	0.221233	0.347037	0.347037	0.0601434	0.300181	0.306222	0.193109	0.19513	0.212385	0.214194	0.153657
hsa-mir-320d-1	0.276286	0.281614	0.284407	0.294803	0.28175	0.300044	0.286181	0.303423	0.303058	0.32992	0.330698	0.281552	0.295736	0.291618	0.281118	0.233475	0.259584	0.262346	0.330035	0.195842	0.192521	0.261519	0.247966	0.2483	0.252126	0.270245	0.213874	0.227981	0.212984	0.333096	0.214636	0.372892	0.226625	0.261025	0.202915	0.161766	0.174187	0.243908	0.231303	0.364205	0.364205	0.0657457	0.327904	0.302627	0.214239	0.220957	0.223577	0.2379	0.157374
hsa-mir-320d-2	0.211177	0.214004	0.216787	0.229495	0.22041	0.233682	0.229302	0.239331	0.238572	0.26335	0.241736	0.206972	0.228119	0.192991	0.19061	0.146576	0.181738	0.196539	0.222786	0.151757	0.146042	0.156372	0.172398	0.170225	0.180306	0.208518	0.173814	0.182324	0.150934	0.258895	0.207095	0.256097	0.141333	0.149118	0.182444	0.142633	0.137639	0.176796	0.0935273	0.242943	0.242943	0.0653595	0.233474	0.226581	0.147915	0.183281	0.109542	0.172598	0.124172
hsa-mir-1181	0.0134884	0.0131436	0.0131436	0.0652847	0.0387009	0.0133348	0.0187365	0.0165258	0.0177651	0.0181693	0.0231865	0.00984746	0.0444784	0.0145854	0.0131963	0.0448354	0.0326588	0.014915	0.0198192	0.058676	0.0626459	0.170834	0.0114506	0.0118595	0.0132827	0.0361329	0.0105889	0.012218	0.0173751	0.015815	0.00912496	0.0183112	0.0122074	0.0169309	0.0511736	0.0121309	0.0121309	0.0178808	0.0161218	0.0134458	0.0134458	0	0.0260365	0.0370618	0.0650841	0.0203216	0.0153116	0.0165928	0.0223841
hsa-mir-483	0.34793	0.351715	0.355394	0.321253	0.323309	0.34921	0.295742	0.289824	0.289852	0.306281	0.322589	0.250465	0.305584	0.360214	0.359689	0.444003	0.332962	0.408628	0.43345	0.242999	0.219566	0.334785	0.438192	0.444648	0.401602	0.338619	0.284935	0.293984	0.375326	0.402302	0.299366	0.328509	0.400946	0.219047	0.289435	0.246622	0.274385	0.253252	0.239951	0.515116	0.515116	0.0264145	0.289126	0.29024	0.292289	0.40882	0.446884	0.36041	0.28206
hsa-mir-326	0.353335	0.361367	0.365266	0.337497	0.309062	0.403519	0.314453	0.34323	0.341891	0.419823	0.367143	0.338765	0.427092	0.400539	0.389696	0.434924	0.352313	0.447749	0.473068	0.239021	0.235618	0.343996	0.488507	0.479741	0.504027	0.372998	0.34752	0.329105	0.323749	0.379731	0.571794	0.411526	0.348221	0.256991	0.315923	0.234957	0.221042	0.29247	0.490112	0.561372	0.561372	0.204377	0.336504	0.296523	0.355978	0.355864	0.350484	0.344318	0.316157
hsa-mir-599	0.0070171	0.00751832	0.00751832	0.0107385	0.00561275	0.0032659	0.00523438	0.00541484	0.00524017	0.071217	0.00733392	0.00603112	0.0194087	0.0131758	0.011921	0.00207792	0.00638827	0.01107	0	0.00725922	0.00796744	0.0715805	0.0164273	0.0157535	0.0176439	0.00528465	0.0137167	0.0149414	0.0126857	0.00413132	0.132037	0.00822619	0.00750511	0.0037594	0.0261881	0.00400372	0.00400372	0.0071716	0.032237	0.00415225	0.00415225	0.0182927	0.006628	0.0142805	0.0134936	0.00460219	0.0108324	0.0115366	0.050259
hsa-mir-661	0.271228	0.265265	0.269344	0.211686	0.22014	0.261352	0.204075	0.260963	0.262459	0.28888	0.28853	0.330238	0.33824	0.31573	0.30051	0.301685	0.305667	0.289016	0.376978	0.216051	0.201643	0.231283	0.323045	0.328066	0.288135	0.31629	0.227076	0.245992	0.240105	0.313922	0.3194	0.536685	0.316592	0.28342	0.284955	0.185152	0.193391	0.280471	0.127685	0.380976	0.380976	0.0742522	0.425289	0.307492	0.262796	0.269988	0.15898	0.262162	0.17517
hsa-mir-1224	0.33716	0.333802	0.340378	0.339714	0.327265	0.33374	0.31341	0.331079	0.330503	0.357692	0.34365	0.336365	0.43786	0.364713	0.35588	0.394865	0.323282	0.367397	0.457665	0.260534	0.242507	0.372931	0.324442	0.324804	0.334198	0.369469	0.345778	0.359904	0.338599	0.455267	0.243905	0.40928	0.337512	0.323509	0.265284	0.218154	0.230114	0.308179	0.276768	0.454568	0.454568	0.0839845	0.338011	0.462199	0.357953	0.361389	0.340287	0.37236	0.26849
hsa-mir-503	0.296677	0.293548	0.290282	0.261697	0.261524	0.266416	0.284637	0.297047	0.297397	0.30123	0.27529	0.416547	0.344595	0.436815	0.43611	0.267043	0.304144	0.371187	0.399906	0.321897	0.295075	0.347076	0.297754	0.302139	0.310534	0.273309	0.265537	0.290521	0.369887	0.387579	0.250249	0.457874	0.380568	0.371708	0.272582	0.288912	0.307375	0.382914	0.246266	0.386534	0.386534	0.060067	0.32462	0.397268	0.354722	0.294438	0.294819	0.36108	0.292598
hsa-mir-1180	0.0091954	0.00985222	0.00985222	0.0139401	0.0233524	0.0125392	0.0649087	0.0137931	0.0133482	0.0142687	0.0133482	0	0.0846561	0	0	0.0228571	0.0184332	0	0	0.0155844	0.0171048	0.0340939	0	0	0	0.0204082	0.0347059	0.0400452	0	0.0195066	0	0	0	0	0.0300752	0	0	0	0	0	0	0	0.00889768	0.0197044	0.00721501	0.00343774	0	0	0.0134902
hsa-mir-1184-1	0.0091954	0.00985222	0.00985222	0.0139401	0.0233524	0.0125392	0.0649087	0.0137931	0.0133482	0.0142687	0.0133482	0	0.0846561	0	0	0.0228571	0.0184332	0	0	0.0155844	0.0171048	0.0340939	0	0	0	0.0204082	0.0347059	0.0400452	0	0.0195066	0	0	0	0	0.0300752	0	0	0	0	0	0	0	0.00889768	0.0197044	0.00721501	0.00343774	0	0	0.0134902
hsa-mir-1246	0.222838	0.219041	0.219948	0.228074	0.229983	0.164474	0.244537	0.18751	0.191605	0.216942	0.185214	0.192622	0.29675	0.213218	0.202428	0.219207	0.147686	0.247795	0.219615	0.182535	0.159436	0.193071	0.177583	0.181201	0.197777	0.190072	0.183278	0.201911	0.176779	0.267405	0.182267	0.326184	0.264657	0.231558	0.200759	0.169175	0.167673	0.199137	0.135354	0.211661	0.211661	0.0962293	0.260369	0.278438	0.183517	0.20363	0.22847	0.184483	0.144159
hsa-mir-1247	0.0091954	0.00985222	0.00985222	0.0139401	0.0233524	0.0125392	0.0649087	0.0137931	0.0133482	0.0142687	0.0133482	0	0.0846561	0	0	0.0228571	0.0184332	0	0	0.0155844	0.0171048	0.0340939	0	0	0	0.0204082	0.0347059	0.0400452	0	0.0195066	0	0	0	0	0.0300752	0	0	0	0	0	0	0	0.00889768	0.0197044	0.00721501	0.00343774	0	0	0.0134902
hsa-mir-1249	0.219413	0.22348	0.226403	0.221699	0.221801	0.239735	0.20697	0.236031	0.237749	0.250303	0.267226	0.174584	0.212709	0.212495	0.274354	0.292288	0.247115	0.24445	0.267655	0.151663	0.11259	0.255023	0.26545	0.267562	0.273904	0.246136	0.171962	0.181698	0.181134	0.208048	0.147601	0.263664	0.206173	0.233716	0.111613	0.0794744	0.143565	0.152687	0.241015	0.302674	0.302674	0.0349599	0.20523	0.250274	0.208044	0.189894	0.22256	0.207553	0.119074
hsa-mir-1273a	0.0091954	0.00985222	0.00985222	0.0139401	0.0233524	0.0125392	0.0649087	0.0137931	0.0133482	0.0142687	0.0133482	0	0.0846561	0	0	0.0228571	0.0184332	0	0	0.0155844	0.0171048	0.0340939	0	0	0	0.0204082	0.0347059	0.0400452	0	0.0195066	0	0	0	0	0.0300752	0	0	0	0	0	0	0	0.00889768	0.0197044	0.00721501	0.00343774	0	0	0.0134902
hsa-mir-1302-1	0.0167193	0.0112647	0.0112647	0.0224739	0.0320877	0.0226202	0.065071	0.0156252	0.0151369	0.016146	0.0151369	0.0135525	0.0961532	0	0	0.0342857	0.0289601	0.0158247	0.00492351	0.023317	0.0255376	0.106134	0.0118431	0.0122515	0.0136652	0.0197044	0.0402235	0.046295	0.00981032	0.0371007	0	0.00470588	0.0145455	0.0236863	0.0445714	0.0100347	0.0100347	0.0144851	0.00588235	0.00392157	0.00392157	0	0.00840336	0.080273	0.0118313	0.0123964	0.00470588	0.00726029	0.0213777
hsa-mir-1302-2	0.0167193	0.0112647	0.0112647	0.0224739	0.0320877	0.0226202	0.065071	0.0156252	0.0151369	0.016146	0.0151369	0.0135525	0.0961532	0	0	0.0342857	0.0289601	0.0158247	0.00492351	0.023317	0.0255376	0.106134	0.0118431	0.0122515	0.0136652	0.0197044	0.0402235	0.046295	0.00981032	0.0371007	0	0.00470588	0.0145455	0.0236863	0.0445714	0.0100347	0.0100347	0.0144851	0.00588235	0.00392157	0.00392157	0	0.00840336	0.080273	0.0118313	0.0123964	0.00470588	0.00726029	0.0213777
hsa-mir-1302-3	0.0167193	0.0112647	0.0112647	0.0224739	0.0320877	0.0226202	0.065071	0.0156252	0.0151369	0.016146	0.0151369	0.0135525	0.0961532	0	0	0.0342857	0.0289601	0.0158247	0.00492351	0.023317	0.0255376	0.106134	0.0118431	0.0122515	0.0136652	0.0197044	0.0402235	0.046295	0.00981032	0.0371007	0	0.00470588	0.0145455	0.0236863	0.0445714	0.0100347	0.0100347	0.0144851	0.00588235	0.00392157	0.00392157	0	0.00840336	0.080273	0.0118313	0.0123964	0.00470588	0.00726029	0.0213777
hsa-mir-1302-4	0.0167193	0.0112647	0.0112647	0.0224739	0.0320877	0.0226202	0.065071	0.0156252	0.0151369	0.016146	0.0151369	0.0135525	0.0961532	0	0	0.0342857	0.0289601	0.0158247	0.00492351	0.023317	0.0255376	0.106134	0.0118431	0.0122515	0.0136652	0.0197044	0.0402235	0.046295	0.00981032	0.0371007	0	0.00470588	0.0145455	0.0236863	0.0445714	0.0100347	0.0100347	0.0144851	0.00588235	0.00392157	0.00392157	0	0.00840336	0.080273	0.0118313	0.0123964	0.00470588	0.00726029	0.0213777
hsa-mir-1302-5	0.0167193	0.0112647	0.0112647	0.0224739	0.0320877	0.0226202	0.065071	0.0156252	0.0151369	0.016146	0.0151369	0.0135525	0.0961532	0	0	0.0342857	0.0289601	0.0158247	0.00492351	0.023317	0.0255376	0.106134	0.0118431	0.0122515	0.0136652	0.0197044	0.0402235	0.046295	0.00981032	0.0371007	0	0.00470588	0.0145455	0.0236863	0.0445714	0.0100347	0.0100347	0.0144851	0.00588235	0.00392157	0.00392157	0	0.00840336	0.080273	0.0118313	0.0123964	0.00470588	0.00726029	0.0213777
hsa-mir-1302-6	0.0167193	0.0112647	0.0112647	0.0224739	0.0320877	0.0226202	0.065071	0.0156252	0.0151369	0.016146	0.0151369	0.0135525	0.0961532	0	0	0.0342857	0.0289601	0.0158247	0.00492351	0.023317	0.0255376	0.106134	0.0118431	0.0122515	0.0136652	0.0197044	0.0402235	0.046295	0.00981032	0.0371007	0	0.00470588	0.0145455	0.0236863	0.0445714	0.0100347	0.0100347	0.0144851	0.00588235	0.00392157	0.00392157	0	0.00840336	0.080273	0.0118313	0.0123964	0.00470588	0.00726029	0.0213777
hsa-mir-1302-7	0.0167193	0.0112647	0.0112647	0.0224739	0.0320877	0.0226202	0.065071	0.0156252	0.0151369	0.016146	0.0151369	0.0135525	0.0961532	0	0	0.0342857	0.0289601	0.0158247	0.00492351	0.023317	0.0255376	0.106134	0.0118431	0.0122515	0.0136652	0.0197044	0.0402235	0.046295	0.00981032	0.0371007	0	0.00470588	0.0145455	0.0236863	0.0445714	0.0100347	0.0100347	0.0144851	0.00588235	0.00392157	0.00392157	0	0.00840336	0.080273	0.0118313	0.0123964	0.00470588	0.00726029	0.0213777
hsa-mir-1302-8	0.0167193	0.0112647	0.0112647	0.0224739	0.0320877	0.0226202	0.065071	0.0156252	0.0151369	0.016146	0.0151369	0.0135525	0.0961532	0	0	0.0342857	0.0289601	0.0158247	0.00492351	0.023317	0.0255376	0.106134	0.0118431	0.0122515	0.0136652	0.0197044	0.0402235	0.046295	0.00981032	0.0371007	0	0.00470588	0.0145455	0.0236863	0.0445714	0.0100347	0.0100347	0.0144851	0.00588235	0.00392157	0.00392157	0	0.00840336	0.080273	0.0118313	0.0123964	0.00470588	0.00726029	0.0213777
hsa-mir-425	0.406626	0.411703	0.414377	0.372662	0.372511	0.414331	0.348534	0.383175	0.382948	0.416951	0.401165	0.431071	0.494362	0.403333	0.392823	0.42645	0.345441	0.439764	0.53828	0.229933	0.208487	0.376301	0.47743	0.487055	0.514501	0.31372	0.285623	0.303927	0.33303	0.418851	0.437631	0.563494	0.405639	0.439861	0.313952	0.232473	0.256677	0.320301	0.441894	0.523756	0.523756	0.0772423	0.360958	0.4529	0.363105	0.373254	0.3829	0.368905	0.259754
hsa-mir-410	0.151691	0.155879	0.160211	0.129027	0.135804	0.192995	0.133344	0.152227	0.148998	0.153569	0.156671	0.0920966	0.13327	0.107758	0.113701	0.242041	0.264123	0.163303	0.267819	0.0813611	0.0781521	0.0777633	0.27796	0.28075	0.295838	0.198552	0.205782	0.186169	0.125878	0.165097	0.291479	0.129305	0.158833	0.126141	0.0918416	0.106009	0.117734	0.0738169	0.143674	0.281666	0.281666	0.0143115	0.0725571	0.105995	0.158151	0.180941	0.251709	0.186972	0.10058
hsa-mir-492	0.252343	0.252696	0.255594	0.243993	0.242097	0.222874	0.235726	0.233194	0.234894	0.250564	0.255037	0.245117	0.25101	0.30116	0.28654	0.309371	0.239387	0.270062	0.327018	0.172863	0.152348	0.265876	0.252641	0.251521	0.255692	0.302028	0.233775	0.25163	0.215774	0.310671	0.191601	0.390723	0.272028	0.254824	0.188982	0.124301	0.145739	0.230233	0.213709	0.369137	0.369137	0.0319108	0.324729	0.287208	0.290918	0.227672	0.293764	0.266044	0.185495
hsa-mir-345	0.411111	0.418287	0.421879	0.406653	0.377755	0.411243	0.421788	0.395989	0.393151	0.439679	0.396405	0.424559	0.529302	0.439782	0.425958	0.442837	0.365602	0.382877	0.422964	0.305103	0.274966	0.370388	0.436493	0.396513	0.414312	0.444895	0.40201	0.416799	0.374306	0.450991	0.417788	0.483991	0.389504	0.33596	0.31298	0.216284	0.210305	0.431328	0.352127	0.588929	0.588929	0.171581	0.451559	0.392408	0.345357	0.385656	0.314352	0.365414	0.295523
hsa-mir-584	0.314967	0.316479	0.319118	0.329513	0.317151	0.317749	0.323571	0.331647	0.329293	0.353822	0.322084	0.240745	0.333352	0.332346	0.380505	0.363286	0.319128	0.414074	0.348759	0.243064	0.17887	0.300953	0.354514	0.337699	0.364519	0.367537	0.323546	0.318163	0.284529	0.375037	0.415505	0.400895	0.289049	0.208771	0.296603	0.185458	0.22601	0.279923	0.111309	0.402697	0.402697	0.0633964	0.370837	0.364816	0.318375	0.329365	0.267164	0.278683	0.221329
hsa-mir-708	0.54685	0.52987	0.53549	0.569302	0.500762	0.577318	0.484917	0.50138	0.498508	0.540365	0.491997	0.557728	0.643247	0.467708	0.457742	0.574797	0.522547	0.520779	0.620677	0.406602	0.395731	0.441297	0.562534	0.521774	0.545335	0.496263	0.543604	0.554483	0.512189	0.606905	0.548173	0.450116	0.455238	0.384476	0.4285	0.373963	0.366505	0.485485	0.387611	0.677963	0.677963	0.148691	0.403187	0.545227	0.514217	0.606324	0.39333	0.554786	0.394216
hsa-mir-628	0.1135	0.11687	0.119706	0.119111	0.122135	0.135725	0.118996	0.132175	0.129415	0.13513	0.135708	0.10677	0.0902719	0.083006	0.0869939	0.132921	0.151473	0.0777566	0.174694	0.0455411	0.0419158	0.0755235	0.154829	0.15179	0.16086	0.135782	0.14359	0.112704	0.0972425	0.164455	0.183889	0.0752641	0.115722	0.125794	0.0703339	0.0347131	0.0428863	0.0373059	0.0467268	0.151683	0.151683	0.0119804	0.152554	0.0851796	0.125142	0.18026	0.113575	0.140404	0.074495
hsa-mir-361	0.292366	0.297042	0.303658	0.291851	0.26665	0.352018	0.259029	0.290009	0.290038	0.338663	0.330499	0.278971	0.330454	0.280678	0.32966	0.484933	0.331322	0.320395	0.402125	0.226377	0.196445	0.26478	0.436447	0.442875	0.441581	0.401588	0.269636	0.274478	0.279092	0.324288	0.2885	0.362816	0.328912	0.234688	0.184941	0.156706	0.18927	0.246387	0.428573	0.520039	0.520039	0.186009	0.294573	0.264438	0.272715	0.313899	0.324539	0.30864	0.196174
hsa-mir-422a	0.237038	0.236727	0.235681	0.242389	0.241544	0.227709	0.255662	0.243116	0.242831	0.313651	0.234	0.202036	0.225027	0.22404	0.277332	0.298721	0.256794	0.299409	0.257501	0.254728	0.209906	0.291706	0.273386	0.275549	0.29594	0.260458	0.235124	0.24911	0.257144	0.315788	0.318678	0.238293	0.249128	0.159713	0.191744	0.245454	0.281941	0.251279	0.18888	0.264182	0.264182	0.117467	0.237966	0.267223	0.240392	0.280037	0.315035	0.294445	0.219374
hsa-mir-509-3	0.232346	0.237093	0.239791	0.232742	0.246331	0.275268	0.234678	0.264537	0.259031	0.272962	0.273413	0.237598	0.201773	0.141837	0.20971	0.211998	0.235325	0.176986	0.288321	0.158132	0.121067	0.23439	0.247536	0.248935	0.254258	0.239761	0.180641	0.191688	0.212611	0.208832	0.122434	0.211829	0.135376	0.233887	0.0837079	0.0829786	0.14241	0.100521	0.212971	0.356205	0.356205	0.0186444	0.110335	0.370651	0.239725	0.238225	0.191403	0.224045	0.12111
hsa-mir-517a	0.287494	0.283562	0.286294	0.269759	0.260896	0.268512	0.241238	0.303146	0.303351	0.328909	0.292218	0.302651	0.338994	0.316217	0.367536	0.357404	0.304352	0.391604	0.387402	0.247775	0.200652	0.311438	0.336391	0.340522	0.353756	0.327121	0.242789	0.262119	0.280479	0.36206	0.274148	0.368382	0.292303	0.378307	0.204277	0.152715	0.211995	0.29328	0.23398	0.383091	0.383091	0.0386293	0.298914	0.405293	0.333287	0.286864	0.240404	0.290323	0.190337
hsa-mir-518e	0.113051	0.116138	0.119028	0.110891	0.118802	0.136438	0.112661	0.129842	0.127275	0.133561	0.12999	0.054285	0.0966718	0.0685543	0.145206	0.172949	0.142349	0.131633	0.111303	0.077463	0.0398601	0.103511	0.156337	0.154628	0.16377	0.151981	0.108021	0.108671	0.0897405	0.0845746	0.10181	0.0745371	0.0734805	0.0637657	0.0491998	0.0386447	0.0866155	0.0418338	0.0648227	0.13224	0.13224	0.019337	0.0549762	0.128016	0.109856	0.122346	0.0680963	0.113198	0.0648712
hsa-mir-519b	0.128187	0.132166	0.128533	0.128347	0.141776	0.155427	0.140495	0.152736	0.149631	0.146113	0.152854	0.0699657	0.102544	0.0937499	0.161545	0.168577	0.158264	0.159573	0.128935	0.155713	0.132505	0.124594	0.182678	0.181961	0.187055	0.17026	0.124905	0.126545	0.127065	0.121323	0.0904976	0.100376	0.104903	0.0909512	0.139001	0.190998	0.236444	0.13491	0.0822794	0.147926	0.147926	0.174488	0.129668	0.130219	0.166575	0.125307	0.0668658	0.129466	0.115405
hsa-mir-550a-1	0.329987	0.336776	0.343732	0.300744	0.296288	0.328338	0.301582	0.337537	0.336207	0.335326	0.345101	0.233384	0.324337	0.272094	0.327934	0.352991	0.332701	0.31032	0.28528	0.183559	0.146497	0.30639	0.33233	0.286596	0.292705	0.317428	0.279044	0.284198	0.257124	0.267609	0.285551	0.319965	0.319381	0.372378	0.15936	0.10963	0.162863	0.234546	0.321405	0.384373	0.384373	0.0927738	0.226925	0.287892	0.270355	0.264961	0.347653	0.263698	0.231815
hsa-mir-550a-2	0.329987	0.336776	0.343732	0.300744	0.296288	0.328338	0.301582	0.337537	0.336207	0.335326	0.345101	0.233384	0.324337	0.272094	0.327934	0.352991	0.332701	0.31032	0.28528	0.183559	0.146497	0.30639	0.33233	0.286596	0.292705	0.317428	0.279044	0.284198	0.257124	0.267609	0.285551	0.319965	0.319381	0.372378	0.15936	0.10963	0.162863	0.234546	0.321405	0.384373	0.384373	0.0927738	0.226925	0.287892	0.270355	0.264961	0.347653	0.263698	0.231815
hsa-mir-593	0.242936	0.238491	0.241314	0.236178	0.239227	0.216219	0.204789	0.229576	0.232612	0.261447	0.227648	0.196	0.242157	0.157146	0.225791	0.255491	0.199634	0.268127	0.219979	0.165041	0.107019	0.189222	0.245853	0.24729	0.266773	0.231903	0.173456	0.182482	0.191654	0.19649	0.197083	0.286112	0.241156	0.264664	0.142941	0.128818	0.173358	0.155022	0.100072	0.21344	0.21344	0.0547936	0.182147	0.285021	0.208847	0.227866	0.176531	0.212815	0.136542
hsa-mir-621	0.113051	0.116138	0.119028	0.110891	0.118802	0.136438	0.112661	0.129842	0.127275	0.133561	0.12999	0.054285	0.0966718	0.0685543	0.145206	0.172949	0.142349	0.131633	0.111303	0.077463	0.0398601	0.103511	0.156337	0.154628	0.16377	0.151981	0.108021	0.108671	0.0897405	0.0845746	0.10181	0.0745371	0.0734805	0.0637657	0.0491998	0.0386447	0.0866155	0.0418338	0.0648227	0.13224	0.13224	0.019337	0.0549762	0.128016	0.109856	0.122346	0.0680963	0.113198	0.0648712
hsa-mir-625	0.534388	0.515669	0.546878	0.490308	0.475242	0.51191	0.491599	0.571636	0.56684	0.58617	0.504141	0.523143	0.53005	0.56748	0.640045	0.534273	0.469953	0.480844	0.546659	0.39232	0.294182	0.424522	0.554167	0.550972	0.58112	0.472684	0.436449	0.461245	0.482185	0.5177	0.528367	0.501564	0.440081	0.483549	0.40252	0.286159	0.313408	0.461525	0.333763	0.57382	0.57382	0.14723	0.471482	0.547636	0.460938	0.485074	0.327272	0.448951	0.34266
hsa-mir-646	0.210122	0.208255	0.211078	0.207138	0.215705	0.19789	0.213072	0.211252	0.211937	0.228806	0.206683	0.0959281	0.179498	0.191025	0.254053	0.303726	0.198505	0.280302	0.232161	0.157219	0.0988712	0.201768	0.251762	0.253403	0.273591	0.238866	0.17486	0.185446	0.177495	0.224221	0.213156	0.246848	0.192474	0.126426	0.149249	0.105322	0.151794	0.158452	0.0735177	0.255723	0.255723	0.0261963	0.225473	0.243731	0.214815	0.223325	0.203024	0.19974	0.122195
hsa-mir-767	0.126057	0.12998	0.132803	0.125901	0.140297	0.153346	0.131917	0.147779	0.144732	0.153456	0.147361	0.0599585	0.100711	0.0714769	0.144379	0.17216	0.1564	0.131455	0.11194	0.0835227	0.0473922	0.101628	0.157684	0.156081	0.165039	0.151996	0.123087	0.125166	0.102969	0.0865033	0.111392	0.0702302	0.0738253	0.0695236	0.0677526	0.0464828	0.0919634	0.0471435	0.0790269	0.133362	0.133362	0.0408709	0.0589779	0.12743	0.121262	0.165618	0.0968335	0.12094	0.082282
hsa-mir-1972-1	0.0091954	0.00985222	0.00985222	0.0139401	0.0233524	0.0125392	0.0649087	0.0137931	0.0133482	0.0142687	0.0133482	0	0.0846561	0	0	0.0228571	0.0184332	0	0	0.0155844	0.0171048	0.0340939	0	0	0	0.0204082	0.0347059	0.0400452	0	0.0195066	0	0	0	0	0.0300752	0	0	0	0	0	0	0	0.00889768	0.0197044	0.00721501	0.00343774	0	0	0.0134902
hsa-mir-374b	0.162194	0.15006	0.150589	0.150703	0.137643	0.115162	0.165573	0.168472	0.172645	0.187963	0.142782	0.144407	0.255218	0.197449	0.185818	0.174267	0.150335	0.212942	0.154705	0.169716	0.157757	0.241592	0.171982	0.175795	0.19308	0.15346	0.147459	0.165544	0.157865	0.194242	0.198461	0.23007	0.176113	0.196466	0.24658	0.0758109	0.0752298	0.202771	0.108136	0.167103	0.167103	0.038927	0.185512	0.228395	0.142435	0.131756	0.115123	0.12721	0.137334
hsa-mir-505	0.163231	0.164191	0.165626	0.169581	0.172316	0.174503	0.214526	0.178113	0.179244	0.194373	0.181385	0.181525	0.265759	0.176967	0.171453	0.123789	0.156432	0.166121	0.185158	0.12753	0.12133	0.162681	0.148573	0.150632	0.163283	0.177536	0.164995	0.178014	0.117384	0.218095	0.186372	0.241769	0.126094	0.128628	0.198128	0.105537	0.103012	0.141948	0.0794182	0.209448	0.209448	0.0705882	0.205183	0.204064	0.105928	0.136754	0.0949452	0.130061	0.110191
hsa-mir-519a-1	0.207501	0.199773	0.203761	0.148777	0.172358	0.186809	0.18778	0.186256	0.189906	0.207607	0.221111	0.236744	0.312392	0.225625	0.215127	0.28494	0.246319	0.210078	0.282086	0.181084	0.168879	0.197754	0.266278	0.269305	0.224505	0.255521	0.203083	0.22121	0.189875	0.229821	0.196382	0.371879	0.26988	0.220488	0.242912	0.13948	0.150285	0.207512	0.0908657	0.257743	0.257743	0.0811191	0.376316	0.227351	0.226984	0.21945	0.121238	0.207969	0.164778
hsa-mir-566	0.0091954	0.00985222	0.00985222	0.0139401	0.0233524	0.0125392	0.0649087	0.0137931	0.0133482	0.0142687	0.0133482	0	0.0846561	0	0	0.0228571	0.0184332	0	0	0.0155844	0.0171048	0.0340939	0	0	0	0.0204082	0.0347059	0.0400452	0	0.0195066	0	0	0	0	0.0300752	0	0	0	0	0	0	0	0.00889768	0.0197044	0.00721501	0.00343774	0	0	0.0134902
hsa-mir-582	0.0091954	0.00985222	0.00985222	0.0139401	0.0233524	0.0125392	0.0649087	0.0137931	0.0133482	0.0142687	0.0133482	0	0.0846561	0	0	0.0228571	0.0184332	0	0	0.0155844	0.0171048	0.0340939	0	0	0	0.0204082	0.0347059	0.0400452	0	0.0195066	0	0	0	0	0.0300752	0	0	0	0	0	0	0	0.00889768	0.0197044	0.00721501	0.00343774	0	0	0.0134902
hsa-mir-589	0.0091954	0.00985222	0.00985222	0.0139401	0.0233524	0.0125392	0.0649087	0.0137931	0.0133482	0.0142687	0.0133482	0	0.0846561	0	0	0.0228571	0.0184332	0	0	0.0155844	0.0171048	0.0340939	0	0	0	0.0204082	0.0347059	0.0400452	0	0.0195066	0	0	0	0	0.0300752	0	0	0	0	0	0	0	0.00889768	0.0197044	0.00721501	0.00343774	0	0	0.0134902
hsa-mir-619	0.0091954	0.00985222	0.00985222	0.0139401	0.0233524	0.0125392	0.0649087	0.0137931	0.0133482	0.0142687	0.0133482	0	0.0846561	0	0	0.0228571	0.0184332	0	0	0.0155844	0.0171048	0.0340939	0	0	0	0.0204082	0.0347059	0.0400452	0	0.0195066	0	0	0	0	0.0300752	0	0	0	0	0	0	0	0.00889768	0.0197044	0.00721501	0.00343774	0	0	0.0134902
hsa-mir-627	0.0091954	0.00985222	0.00985222	0.0139401	0.0233524	0.0125392	0.0649087	0.0137931	0.0133482	0.0142687	0.0133482	0	0.0846561	0	0	0.0228571	0.0184332	0	0	0.0155844	0.0171048	0.0340939	0	0	0	0.0204082	0.0347059	0.0400452	0	0.0195066	0	0	0	0	0.0300752	0	0	0	0	0	0	0	0.00889768	0.0197044	0.00721501	0.00343774	0	0	0.0134902
hsa-mir-635	0.0091954	0.00985222	0.00985222	0.0139401	0.0233524	0.0125392	0.0649087	0.0137931	0.0133482	0.0142687	0.0133482	0	0.0846561	0	0	0.0228571	0.0184332	0	0	0.0155844	0.0171048	0.0340939	0	0	0	0.0204082	0.0347059	0.0400452	0	0.0195066	0	0	0	0	0.0300752	0	0	0	0	0	0	0	0.00889768	0.0197044	0.00721501	0.00343774	0	0	0.0134902
hsa-mir-655	0.140966	0.143266	0.145863	0.133374	0.149557	0.152353	0.178509	0.144847	0.142737	0.149935	0.160724	0.162723	0.237593	0.112298	0.113143	0.133824	0.171403	0.0881363	0.194203	0.0805549	0.0774944	0.1455	0.145061	0.145544	0.139347	0.116989	0.121117	0.133017	0.1281	0.192143	0.0612145	0.214976	0.101942	0.202746	0.0934946	0.0599532	0.0799699	0.0772161	0.20454	0.232675	0.232675	0.0183673	0.105518	0.228009	0.13275	0.135622	0.177482	0.133646	0.0881295
hsa-mir-744	0.309326	0.306497	0.30929	0.286744	0.280594	0.280318	0.316373	0.321904	0.321564	0.353045	0.311069	0.343977	0.420208	0.319015	0.304211	0.316369	0.277133	0.331993	0.376452	0.247729	0.235706	0.306147	0.270801	0.274882	0.281556	0.321012	0.260216	0.286181	0.240686	0.372713	0.230491	0.431666	0.381882	0.436405	0.253062	0.160022	0.176058	0.265798	0.228429	0.38306	0.38306	0.0798257	0.389161	0.38909	0.280104	0.249283	0.329094	0.259399	0.16781
hsa-mir-942	0.139873	0.136398	0.137259	0.148014	0.148806	0.137816	0.187163	0.152721	0.188814	0.171544	0.191278	0.114987	0.210236	0.12088	0.117025	0.135779	0.100283	0.132103	0.141091	0.093495	0.0775049	0.148539	0.106368	0.107737	0.117436	0.12235	0.118134	0.130467	0.0939182	0.145795	0.113303	0.142597	0.117472	0.124966	0.137033	0.0595579	0.058294	0.116064	0.072896	0.12371	0.12371	0.0423529	0.129562	0.146755	0.103169	0.103295	0.0944067	0.121995	0.077071
hsa-mir-489	0.211862	0.211275	0.218038	0.194066	0.221474	0.247315	0.203844	0.198398	0.201122	0.205917	0.316311	0.322303	0.263704	0.323813	0.307305	0.304272	0.271341	0.256766	0.330087	0.225276	0.230842	0.210918	0.276794	0.278279	0.220339	0.301225	0.216136	0.227601	0.217134	0.29661	0.152811	0.431752	0.339671	0.226008	0.190022	0.201927	0.222418	0.248949	0.260795	0.305092	0.305092	0.314516	0.378225	0.213462	0.218156	0.235556	0.218101	0.245407	0.159718
hsa-mir-487a	0.0831996	0.0849981	0.0855047	0.0916385	0.0855887	0.0915882	0.0888295	0.0918975	0.0919261	0.104307	0.0936639	0.102369	0.104947	0.0715394	0.0697671	0.0644611	0.102742	0.07887	0.0910818	0.0961301	0.0985257	0.0466905	0.0590832	0.0594596	0.06505	0.0828819	0.0889918	0.0947958	0.0569831	0.0921045	0.0766741	0.079399	0.0937735	0.104008	0.0679027	0.0977155	0.0903462	0.064293	0.0909167	0.0926151	0.0926151	0.153061	0.0860956	0.0918093	0.0564874	0.0690166	0.205207	0.0875994	0.0436756
hsa-mir-384	0.0976953	0.100463	0.0835163	0.108098	0.103073	0.110953	0.118434	0.121081	0.120196	0.10083	0.10594	0.113882	0.12068	0.105462	0.100687	0.0619818	0.159464	0.104683	0.156324	0.201441	0.221135	0.10289	0.0796954	0.0807696	0.0886039	0.105886	0.126481	0.137834	0.125288	0.108271	0.0721638	0.124106	0.157062	0.156178	0.1604	0.246493	0.239323	0.173718	0.184953	0.129137	0.129137	0.272449	0.0813125	0.104965	0.0819877	0.0774331	0.191526	0.13239	0.0881391
hsa-mir-552	0.139328	0.133994	0.134374	0.13926	0.138843	0.121514	0.142919	0.14527	0.148624	0.165711	0.142876	0.0753407	0.148458	0.142834	0.133669	0.174393	0.108277	0.189885	0.171092	0.103546	0.0658551	0.117676	0.11221	0.114478	0.127152	0.142419	0.0937386	0.105825	0.116442	0.193809	0.179731	0.186823	0.1334	0.102479	0.166038	0.0707769	0.0706065	0.147705	0.0316748	0.152964	0.152964	0.0227964	0.213388	0.16907	0.132759	0.129787	0.13543	0.114713	0.0770229
hsa-mir-630	0.223158	0.222358	0.223091	0.232753	0.231557	0.220245	0.242336	0.24174	0.245778	0.267466	0.244074	0.189263	0.24593	0.268662	0.260498	0.272498	0.154051	0.295902	0.287295	0.151987	0.112716	0.220907	0.20546	0.210348	0.231443	0.217421	0.173207	0.194171	0.191368	0.266249	0.308477	0.267365	0.23224	0.149037	0.274703	0.114856	0.113775	0.24934	0.0791828	0.220259	0.220259	0.0461254	0.27704	0.23432	0.207191	0.21932	0.230635	0.19677	0.132231
hsa-mir-1227	0.0777403	0.0757566	0.076304	0.0847764	0.082152	0.088551	0.080249	0.0890892	0.0894412	0.0964093	0.0913287	0.149572	0.150115	0.0685323	0.0735959	0.055136	0.0675053	0.134115	0.149649	0.0857074	0.0804399	0.0661397	0.0686042	0.0691942	0.0758233	0.0684437	0.0831515	0.0925096	0.098105	0.178155	0.062412	0.099074	0.0700392	0.114616	0.0630245	0.0882524	0.0876432	0.114263	0.0804554	0.100829	0.100829	0.032967	0.0646545	0.180887	0.1036	0.101992	0.0792558	0.091746	0.067156
hsa-mir-1229	0.0777403	0.0757566	0.076304	0.0847764	0.082152	0.088551	0.080249	0.0890892	0.0894412	0.0964093	0.0913287	0.149572	0.150115	0.0685323	0.0735959	0.055136	0.0675053	0.134115	0.149649	0.0857074	0.0804399	0.0661397	0.0686042	0.0691942	0.0758233	0.0684437	0.0831515	0.0925096	0.098105	0.178155	0.062412	0.099074	0.0700392	0.114616	0.0630245	0.0882524	0.0876432	0.114263	0.0804554	0.100829	0.100829	0.032967	0.0646545	0.180887	0.1036	0.101992	0.0792558	0.091746	0.067156
hsa-mir-519e	0.287033	0.283452	0.286245	0.252411	0.251989	0.254343	0.242783	0.295527	0.295963	0.324859	0.291617	0.335518	0.328572	0.383966	0.362802	0.287281	0.287494	0.343024	0.371131	0.230687	0.219043	0.317893	0.332319	0.338385	0.351862	0.304149	0.218833	0.23788	0.247355	0.377799	0.295993	0.484872	0.311944	0.356936	0.320305	0.170326	0.187583	0.289234	0.234324	0.434384	0.434384	0.128038	0.47324	0.342784	0.251691	0.243346	0.245546	0.255724	0.202372
hsa-mir-569	0.0116941	0.0125294	0.0125294	0.00812945	0.0084598	0.00944931	0.0090874	0.0103942	0.0100589	0.0197159	0.00823614	0.010563	0.0836295	0.0107982	0.00976976	0.005	0.0124387	0.0082066	0.00542005	0.00325203	0.0035693	0.0183091	0.0338397	0.0326132	0.0365268	0.00766155	0.0492242	0.0531052	0.046269	0.00909897	0.0366881	0.0544416	0.00560224	0.0113275	0.0510981	0.00406504	0.00406504	0.00650071	0.00975478	0.012619	0.012619	0	0.00860832	0.0714886	0.074784	0.00732943	0.00824176	0.0455611	0.0725909
hsa-mir-1179	0.135068	0.130303	0.130685	0.134829	0.134748	0.101361	0.13835	0.123376	0.126918	0.14139	0.119859	0.0746359	0.126239	0.165871	0.154332	0.172837	0.0899093	0.187122	0.167495	0.102244	0.0778404	0.131188	0.12832	0.131334	0.145988	0.129434	0.0958531	0.108233	0.11522	0.190318	0.14631	0.222788	0.157435	0.101797	0.135527	0.0838728	0.0835864	0.145371	0.0331891	0.179506	0.179506	0.0230769	0.212489	0.165366	0.130867	0.134042	0.17314	0.118034	0.0757162
hsa-mir-616	0.102094	0.0653726	0.0659395	0.111685	0.11135	0.121186	0.0669752	0.0739962	0.0749463	0.0809417	0.0769061	0.134345	0.141777	0.0663669	0.0688569	0.118173	0.106887	0.131202	0.0804929	0.0816667	0.0784639	0.113978	0.110872	0.112911	0.124724	0.0630619	0.0800285	0.0887828	0.0854902	0.166882	0.0553017	0.0727123	0.144794	0.198485	0.145635	0.0873447	0.0867152	0.117485	0.0420206	0.0792755	0.0792755	0.0340909	0.0604895	0.153284	0.0465783	0.0949127	0.0495379	0.0848391	0.0610374
hsa-mir-885	0.272703	0.276614	0.280603	0.225514	0.223192	0.32157	0.212368	0.22828	0.229129	0.243807	0.292235	0.294288	0.353087	0.194088	0.195035	0.35052	0.304048	0.272542	0.451545	0.194498	0.188109	0.149526	0.365987	0.372231	0.338459	0.287721	0.249494	0.263628	0.202064	0.253627	0.35561	0.366793	0.385865	0.253703	0.15859	0.21668	0.226285	0.192386	0.252766	0.318567	0.318567	0.0689403	0.297688	0.284656	0.257879	0.285293	0.267365	0.297901	0.154583
hsa-mir-485	0.355449	0.365725	0.370489	0.376864	0.345819	0.444163	0.342628	0.379398	0.376942	0.431994	0.397457	0.369545	0.317393	0.308397	0.302508	0.386489	0.300652	0.293243	0.416905	0.236286	0.232129	0.217395	0.356011	0.355487	0.369777	0.409268	0.340409	0.320496	0.320135	0.319031	0.327951	0.253467	0.349151	0.310659	0.189322	0.157566	0.15167	0.25298	0.411776	0.595857	0.595857	0.188972	0.26538	0.285966	0.325311	0.350305	0.298661	0.313297	0.214888
hsa-mir-1254-1	0.101071	0.105131	0.105472	0.112814	0.0805191	0.125037	0.0889386	0.0915912	0.0911637	0.143476	0.0932215	0.130831	0.141563	0.105072	0.0992673	0.133409	0.0622021	0.0852551	0.0910546	0.0865138	0.0899588	0.0410984	0.115176	0.117603	0.130789	0.132766	0.0814312	0.0799692	0.0825902	0.106576	0.122352	0.0490211	0.128125	0.0605429	0.102433	0.0640992	0.0337402	0.111733	0.265191	0.197126	0.197126	0.330046	0.10663	0.0594703	0.0629329	0.0929475	0.0562481	0.0812927	0.0614233
hsa-mir-574	0.404922	0.37999	0.380791	0.443759	0.38419	0.381313	0.347741	0.368868	0.367814	0.431696	0.336482	0.467712	0.452691	0.406721	0.388219	0.389748	0.263035	0.436442	0.424688	0.361213	0.347188	0.321441	0.417475	0.42699	0.403504	0.373682	0.304785	0.319431	0.384581	0.503818	0.417829	0.359987	0.427006	0.495372	0.392256	0.308409	0.26162	0.459124	0.318186	0.482649	0.482649	0.232784	0.376153	0.464855	0.377396	0.397702	0.255261	0.350929	0.285497
hsa-mir-1258	0.209473	0.213659	0.215094	0.219513	0.186965	0.237066	0.196705	0.208413	0.208597	0.265278	0.210739	0.263808	0.267396	0.234153	0.22344	0.191486	0.166781	0.21011	0.226004	0.166703	0.164234	0.13943	0.226292	0.23103	0.252958	0.23823	0.174478	0.179803	0.165847	0.253571	0.267182	0.251907	0.210091	0.152212	0.226742	0.141089	0.112772	0.214551	0.289394	0.338978	0.338978	0.299331	0.260319	0.194723	0.136037	0.186441	0.12123	0.172317	0.135704
hsa-mir-539	0.194285	0.20073	0.204561	0.142534	0.139889	0.22241	0.136149	0.166602	0.163663	0.156794	0.15292	0.101098	0.259676	0.136545	0.137153	0.32836	0.219024	0.180577	0.265989	0.067645	0.0633508	0.131527	0.309368	0.25864	0.274129	0.241299	0.216317	0.2088	0.161517	0.223507	0.340802	0.175882	0.198664	0.11481	0.0991767	0.0966971	0.102848	0.111197	0.21206	0.370734	0.370734	0.0237401	0.0951276	0.116049	0.179399	0.22456	0.204473	0.196389	0.153877
hsa-mir-519a-2	0.205717	0.197691	0.201771	0.142911	0.158581	0.183822	0.135095	0.182972	0.186832	0.204906	0.218983	0.244381	0.245447	0.236369	0.22448	0.275511	0.237434	0.217858	0.291813	0.171373	0.157982	0.176545	0.274867	0.278282	0.23282	0.246054	0.172772	0.186745	0.193526	0.224084	0.207292	0.395122	0.281614	0.234269	0.228789	0.143151	0.15424	0.213441	0.0978554	0.271309	0.271309	0.0946389	0.388161	0.217281	0.226962	0.220933	0.128815	0.211617	0.15506
hsa-mir-1202	0.168575	0.169108	0.1721	0.165582	0.159763	0.168035	0.14571	0.167465	0.17145	0.179974	0.203957	0.171588	0.178332	0.203184	0.192273	0.196017	0.173826	0.16216	0.237151	0.105697	0.100133	0.194997	0.176043	0.177177	0.172927	0.167005	0.118427	0.128472	0.138111	0.187038	0.0991887	0.26547	0.191551	0.229827	0.100266	0.0666614	0.0887175	0.147585	0.228391	0.267532	0.267532	0.0340314	0.206443	0.19215	0.145223	0.130567	0.207019	0.156642	0.083658
hsa-mir-449c	0.148489	0.139699	0.140266	0.116562	0.113129	0.101	0.107339	0.156622	0.161581	0.183941	0.122141	0.142142	0.166286	0.180023	0.16839	0.163465	0.118027	0.187806	0.169995	0.105584	0.0864939	0.14816	0.146579	0.149894	0.166145	0.144294	0.0929524	0.103695	0.11862	0.184653	0.189085	0.244963	0.176761	0.220471	0.175285	0.0603895	0.05976	0.150564	0.0500042	0.194515	0.194515	0.0340909	0.19891	0.171182	0.145436	0.125604	0.0901512	0.115634	0.0814603
hsa-mir-202	0.275344	0.280729	0.283585	0.283273	0.27623	0.300604	0.274911	0.305758	0.305311	0.324917	0.335283	0.334561	0.271859	0.306426	0.292996	0.211451	0.242455	0.248755	0.380062	0.209424	0.205521	0.254395	0.250546	0.254088	0.258698	0.307454	0.21544	0.234337	0.232547	0.294194	0.219948	0.381394	0.23086	0.276444	0.195839	0.135495	0.153206	0.227349	0.237127	0.457934	0.457934	0.0701673	0.318003	0.347246	0.233275	0.228447	0.224745	0.244841	0.144965
hsa-mir-504	0.199179	0.207116	0.211105	0.146315	0.162265	0.272231	0.150646	0.172806	0.168813	0.174979	0.231305	0.212164	0.217327	0.137117	0.144067	0.330109	0.232351	0.159556	0.399251	0.13639	0.131689	0.0769612	0.318542	0.323256	0.284236	0.291895	0.213466	0.225872	0.190675	0.187528	0.254625	0.235024	0.245062	0.112955	0.0757127	0.133995	0.148888	0.111917	0.233397	0.406716	0.406716	0.0123809	0.179992	0.202309	0.235719	0.262267	0.200681	0.248021	0.127561
hsa-mir-873	0.151987	0.158559	0.161461	0.118449	0.123989	0.195974	0.126046	0.144748	0.1412	0.147629	0.148617	0.128641	0.135149	0.0867664	0.0985221	0.196084	0.116019	0.122555	0.254842	0.0859277	0.0768375	0.0494264	0.193236	0.194388	0.208721	0.171582	0.138961	0.143113	0.105348	0.0972863	0.212452	0.0723843	0.141943	0.0777591	0.0431542	0.0699927	0.0784457	0.0504941	0.189798	0.285602	0.285602	0.00713128	0.0604561	0.157967	0.162561	0.168839	0.0774121	0.152518	0.0720437
hsa-mir-675	0.153248	0.156862	0.159442	0.134707	0.196704	0.154785	0.110437	0.113297	0.112243	0.115391	0.135939	0.189976	0.110272	0.136542	0.137133	0.135368	0.211681	0.105462	0.152908	0.106919	0.104075	0.0862798	0.142243	0.142551	0.134595	0.111162	0.118155	0.127401	0.141014	0.114725	0.0792491	0.14576	0.210806	0.112066	0.284544	0.110001	0.124714	0.0848564	0.0862531	0.224858	0.224858	0.0461954	0.250775	0.138369	0.140953	0.151029	0.221234	0.17836	0.154887
hsa-mir-590	0.258614	0.258657	0.26145	0.274769	0.254529	0.242649	0.247801	0.263826	0.264625	0.280033	0.29251	0.242982	0.282759	0.368543	0.346623	0.271072	0.267122	0.315265	0.290412	0.171333	0.156508	0.254138	0.295931	0.297542	0.306644	0.271641	0.271651	0.264543	0.23517	0.330817	0.262504	0.34818	0.302672	0.303897	0.229483	0.114896	0.1365	0.221158	0.255807	0.327028	0.327028	0.0425192	0.280016	0.255493	0.252687	0.25238	0.411567	0.254194	0.199742
hsa-mir-1271	0.258639	0.262214	0.265137	0.270124	0.25285	0.266098	0.246783	0.266501	0.267267	0.28604	0.297277	0.306607	0.302792	0.252818	0.242686	0.235116	0.217701	0.257711	0.328914	0.192706	0.188086	0.240147	0.209017	0.21125	0.211095	0.256212	0.198448	0.216069	0.197747	0.296374	0.144019	0.35939	0.328077	0.374957	0.154839	0.152064	0.168967	0.207401	0.250689	0.31743	0.31743	0.0981196	0.309028	0.327252	0.207521	0.204489	0.337884	0.225106	0.124997
hsa-mir-671	0.241966	0.236607	0.24388	0.22093	0.226078	0.214915	0.229667	0.240966	0.241216	0.254533	0.238795	0.123972	0.146568	0.184434	0.182928	0.194997	0.142611	0.218209	0.197284	0.158585	0.139518	0.14046	0.227192	0.229899	0.245404	0.246007	0.197658	0.186179	0.161898	0.189838	0.163318	0.235551	0.255231	0.124314	0.147532	0.095866	0.0999374	0.156613	0.0946783	0.201265	0.201265	0.0301477	0.19301	0.208386	0.144191	0.239003	0.210407	0.21432	0.129509
hsa-mir-1827	0.113288	0.115014	0.119775	0.0762928	0.120684	0.104512	0.0711524	0.0854598	0.0840287	0.0844137	0.125915	0.135332	0.101107	0.109139	0.106522	0.136304	0.153255	0.0619663	0.166452	0.0518136	0.0509264	0.063524	0.115398	0.112738	0.0888384	0.119521	0.113401	0.120029	0.0863961	0.0942067	0.0705232	0.145275	0.105998	0.0899019	0.0626798	0.0500512	0.0661132	0.0573736	0.0916027	0.177505	0.177505	0.0135135	0.112827	0.114915	0.0999193	0.136515	0.0839419	0.140298	0.0497234
hsa-mir-647	0.102094	0.0653726	0.0659395	0.111685	0.11135	0.121186	0.0669752	0.0739962	0.0749463	0.0809417	0.0769061	0.134345	0.141777	0.0663669	0.0688569	0.118173	0.106887	0.131202	0.0804929	0.0816667	0.0784639	0.113978	0.110872	0.112911	0.124724	0.0630619	0.0800285	0.0887828	0.0854902	0.166882	0.0553017	0.0727123	0.144794	0.198485	0.145635	0.0873447	0.0867152	0.117485	0.0420206	0.0792755	0.0792755	0.0340909	0.0604895	0.153284	0.0465783	0.0949127	0.0495379	0.0848391	0.0610374
hsa-mir-632	0.19922	0.202691	0.204126	0.207722	0.206553	0.223195	0.210595	0.231517	0.230978	0.249557	0.23312	0.182934	0.185958	0.178847	0.173162	0.10346	0.144559	0.167567	0.185158	0.155763	0.152252	0.131433	0.21524	0.219597	0.240206	0.226797	0.164197	0.144212	0.135684	0.202787	0.188893	0.244113	0.127803	0.136481	0.179131	0.105537	0.103012	0.143457	0.0794182	0.212297	0.212297	0.0705882	0.196779	0.185016	0.104083	0.177837	0.134382	0.167485	0.127062
hsa-mir-636	0.224429	0.228745	0.230303	0.225975	0.218563	0.234907	0.212523	0.243931	0.245357	0.248828	0.266912	0.180731	0.206143	0.213882	0.203357	0.202938	0.195746	0.1696	0.233168	0.166458	0.16778	0.217133	0.257035	0.243084	0.246472	0.246935	0.205447	0.187591	0.185255	0.191797	0.131942	0.262755	0.200966	0.331395	0.11778	0.0949805	0.115539	0.176406	0.210467	0.278747	0.278747	0.0417352	0.18994	0.189045	0.169433	0.18644	0.224188	0.21181	0.143142
hsa-mir-1275	0.135068	0.130303	0.130685	0.134829	0.134748	0.101361	0.13835	0.123376	0.126918	0.14139	0.119859	0.0746359	0.126239	0.165871	0.154332	0.172837	0.0899093	0.187122	0.167495	0.102244	0.0778404	0.131188	0.12832	0.131334	0.145988	0.129434	0.0958531	0.108233	0.11522	0.190318	0.14631	0.222788	0.157435	0.101797	0.135527	0.0838728	0.0835864	0.145371	0.0331891	0.179506	0.179506	0.0230769	0.212489	0.165366	0.130867	0.134042	0.17314	0.118034	0.0757162
hsa-mir-617	0.180379	0.173279	0.17425	0.174525	0.169259	0.132856	0.137642	0.152063	0.157698	0.184677	0.150934	0.186496	0.200236	0.135431	0.130508	0.133792	0.1045	0.178366	0.166781	0.114656	0.0904279	0.122467	0.134486	0.136953	0.150207	0.132397	0.105352	0.115356	0.137686	0.169584	0.137061	0.274722	0.219821	0.257578	0.133131	0.11248	0.110852	0.14431	0.0709777	0.150801	0.150801	0.0588235	0.170873	0.216201	0.13444	0.151528	0.152569	0.143694	0.095956
hsa-mir-758	0.180379	0.173279	0.17425	0.174525	0.169259	0.132856	0.137642	0.152063	0.157698	0.184677	0.150934	0.186496	0.200236	0.135431	0.130508	0.133792	0.1045	0.178366	0.166781	0.114656	0.0904279	0.122467	0.134486	0.136953	0.150207	0.132397	0.105352	0.115356	0.137686	0.169584	0.137061	0.274722	0.219821	0.257578	0.133131	0.11248	0.110852	0.14431	0.0709777	0.150801	0.150801	0.0588235	0.170873	0.216201	0.13444	0.151528	0.152569	0.143694	0.095956
hsa-mir-766	0.180379	0.173279	0.17425	0.174525	0.169259	0.132856	0.137642	0.152063	0.157698	0.184677	0.150934	0.186496	0.200236	0.135431	0.130508	0.133792	0.1045	0.178366	0.166781	0.114656	0.0904279	0.122467	0.134486	0.136953	0.150207	0.132397	0.105352	0.115356	0.137686	0.169584	0.137061	0.274722	0.219821	0.257578	0.133131	0.11248	0.110852	0.14431	0.0709777	0.150801	0.150801	0.0588235	0.170873	0.216201	0.13444	0.151528	0.152569	0.143694	0.095956
hsa-mir-1286	0.180379	0.173279	0.17425	0.174525	0.169259	0.132856	0.137642	0.152063	0.157698	0.184677	0.150934	0.186496	0.200236	0.135431	0.130508	0.133792	0.1045	0.178366	0.166781	0.114656	0.0904279	0.122467	0.134486	0.136953	0.150207	0.132397	0.105352	0.115356	0.137686	0.169584	0.137061	0.274722	0.219821	0.257578	0.133131	0.11248	0.110852	0.14431	0.0709777	0.150801	0.150801	0.0588235	0.170873	0.216201	0.13444	0.151528	0.152569	0.143694	0.095956
hsa-mir-548d-1	0.26132	0.257918	0.260989	0.247057	0.247008	0.246962	0.217837	0.241813	0.245849	0.272779	0.246597	0.260487	0.291412	0.234351	0.23755	0.337908	0.194847	0.315602	0.363681	0.142899	0.112929	0.199241	0.326672	0.332412	0.360553	0.238421	0.202693	0.21306	0.22926	0.271719	0.347242	0.302032	0.284532	0.25837	0.222708	0.152403	0.158242	0.210582	0.139718	0.332031	0.332031	0.0580225	0.199654	0.252852	0.21473	0.273624	0.291	0.257029	0.164821
hsa-mir-548d-2	0.26132	0.257918	0.260989	0.247057	0.247008	0.246962	0.217837	0.241813	0.245849	0.272779	0.246597	0.260487	0.291412	0.234351	0.23755	0.337908	0.194847	0.315602	0.363681	0.142899	0.112929	0.199241	0.326672	0.332412	0.360553	0.238421	0.202693	0.21306	0.22926	0.271719	0.347242	0.302032	0.284532	0.25837	0.222708	0.152403	0.158242	0.210582	0.139718	0.332031	0.332031	0.0580225	0.199654	0.252852	0.21473	0.273624	0.291	0.257029	0.164821
hsa-mir-374a	0.27886	0.276156	0.277527	0.271774	0.223528	0.25731	0.228798	0.282253	0.28308	0.344652	0.253296	0.323499	0.350849	0.350987	0.331431	0.269197	0.238798	0.331376	0.289802	0.269394	0.261271	0.229313	0.32541	0.333039	0.364331	0.299378	0.228389	0.241362	0.261435	0.329139	0.387103	0.376641	0.296281	0.258242	0.364468	0.1724	0.145535	0.339788	0.329768	0.40658	0.40658	0.242994	0.352395	0.266513	0.218023	0.244912	0.181158	0.232392	0.216278
hsa-mir-652	0.17037	0.1666	0.168594	0.213981	0.178389	0.143638	0.188087	0.163244	0.165362	0.189898	0.16719	0.0948923	0.162602	0.190766	0.182336	0.228494	0.179814	0.201178	0.206499	0.167326	0.147826	0.239417	0.160716	0.158689	0.170223	0.19865	0.156306	0.170549	0.146499	0.285297	0.162613	0.240435	0.179366	0.130261	0.157485	0.195176	0.191523	0.215004	0.0649047	0.219984	0.219984	0.0200401	0.318538	0.193069	0.20707	0.216877	0.186545	0.197614	0.0964262
hsa-mir-502	0.28502	0.285035	0.287828	0.289345	0.314934	0.284225	0.317924	0.299292	0.299048	0.321737	0.359485	0.360803	0.309259	0.373678	0.41653	0.29626	0.280655	0.358857	0.387269	0.289626	0.227832	0.247989	0.24561	0.248879	0.252767	0.340346	0.243712	0.26755	0.280303	0.456615	0.301162	0.346276	0.39166	0.263839	0.265385	0.225662	0.245734	0.343336	0.23417	0.325241	0.325241	0.324607	0.476657	0.360384	0.238941	0.247816	0.295942	0.277938	0.198013
hsa-mir-874	0.235545	0.235891	0.242655	0.20527	0.21893	0.279291	0.204188	0.226812	0.226444	0.237163	0.292159	0.280922	0.28617	0.238159	0.232237	0.256092	0.289523	0.203395	0.331822	0.176964	0.173232	0.160064	0.280417	0.282018	0.226686	0.278244	0.227404	0.239677	0.208562	0.243512	0.247802	0.455434	0.253071	0.172471	0.208034	0.18302	0.191015	0.218868	0.143856	0.308703	0.308703	0.0716096	0.335306	0.238318	0.209459	0.280716	0.163467	0.237969	0.162843
hsa-mir-147b	0.201397	0.199571	0.200413	0.205888	0.205781	0.178714	0.221713	0.197174	0.230826	0.220558	0.230254	0.145244	0.186103	0.218638	0.206449	0.222874	0.148228	0.233711	0.228245	0.144794	0.119756	0.179127	0.181191	0.185009	0.201272	0.175463	0.142086	0.155009	0.157395	0.238791	0.217803	0.244731	0.200998	0.281153	0.184446	0.120922	0.114941	0.201204	0.158876	0.236438	0.236438	0.109772	0.255232	0.198635	0.186835	0.17505	0.32415	0.180973	0.140474
hsa-mir-105-1	0.209858	0.209203	0.212126	0.205757	0.200705	0.207827	0.187796	0.213652	0.247841	0.232053	0.274606	0.205537	0.21552	0.237805	0.22558	0.229361	0.192682	0.206434	0.271932	0.132583	0.119131	0.220095	0.207002	0.209165	0.208769	0.193882	0.141709	0.154364	0.166479	0.223037	0.143417	0.299869	0.223735	0.26075	0.141988	0.0870919	0.10753	0.18315	0.239774	0.292246	0.292246	0.0559655	0.242255	0.227237	0.175457	0.160592	0.230244	0.20561	0.104193
hsa-mir-105-2	0.209858	0.209203	0.212126	0.205757	0.200705	0.207827	0.187796	0.213652	0.247841	0.232053	0.274606	0.205537	0.21552	0.237805	0.22558	0.229361	0.192682	0.206434	0.271932	0.132583	0.119131	0.220095	0.207002	0.209165	0.208769	0.193882	0.141709	0.154364	0.166479	0.223037	0.143417	0.299869	0.223735	0.26075	0.141988	0.0870919	0.10753	0.18315	0.239774	0.292246	0.292246	0.0559655	0.242255	0.227237	0.175457	0.160592	0.230244	0.20561	0.104193
hsa-mir-506	0.279114	0.27827	0.280967	0.282454	0.285255	0.291764	0.286911	0.303114	0.30295	0.32789	0.300075	0.205407	0.290708	0.256813	0.313273	0.318063	0.281113	0.35711	0.315457	0.224377	0.157025	0.291795	0.30331	0.306507	0.330943	0.318306	0.23552	0.249638	0.234778	0.324761	0.331378	0.337506	0.212851	0.174574	0.269955	0.183692	0.22444	0.236126	0.114823	0.325806	0.325806	0.0624583	0.32842	0.333946	0.250274	0.275192	0.201055	0.252434	0.178527
hsa-mir-508	0.292789	0.300048	0.258397	0.306148	0.309732	0.33644	0.304847	0.342479	0.340965	0.2938	0.323212	0.240641	0.289409	0.23443	0.292562	0.293161	0.353497	0.328733	0.39701	0.249147	0.225553	0.314839	0.312861	0.316367	0.327485	0.311591	0.199448	0.212828	0.283796	0.285512	0.145902	0.448787	0.300556	0.431155	0.222502	0.22488	0.290586	0.26306	0.36057	0.460539	0.460539	0.317245	0.204894	0.351461	0.313442	0.231454	0.294872	0.284137	0.165613
hsa-mir-509-1	0.192447	0.194582	0.19734	0.186105	0.198606	0.222916	0.182652	0.206941	0.203013	0.21378	0.217831	0.173107	0.200021	0.127728	0.197667	0.21985	0.234802	0.179268	0.230664	0.116654	0.079423	0.239105	0.24259	0.24387	0.248828	0.181166	0.147477	0.153815	0.176515	0.20693	0.113134	0.219554	0.13028	0.221122	0.087694	0.0785154	0.139511	0.0907541	0.222567	0.274333	0.274333	0.0217518	0.102848	0.31462	0.191849	0.199034	0.197851	0.191316	0.115816
hsa-mir-509-2	0.192447	0.194582	0.19734	0.186105	0.198606	0.222916	0.182652	0.206941	0.203013	0.21378	0.217831	0.173107	0.200021	0.127728	0.197667	0.21985	0.234802	0.179268	0.230664	0.116654	0.079423	0.239105	0.24259	0.24387	0.248828	0.181166	0.147477	0.153815	0.176515	0.20693	0.113134	0.219554	0.13028	0.221122	0.087694	0.0785154	0.139511	0.0907541	0.222567	0.274333	0.274333	0.0217518	0.102848	0.31462	0.191849	0.199034	0.197851	0.191316	0.115816
hsa-mir-513a-1	0.358045	0.355901	0.359146	0.343064	0.335992	0.367439	0.336032	0.39125	0.389063	0.434852	0.363422	0.321743	0.36682	0.340017	0.38517	0.400785	0.328596	0.409435	0.412369	0.278747	0.236685	0.397505	0.441478	0.448457	0.482624	0.423434	0.280812	0.275193	0.284342	0.369282	0.426754	0.355637	0.285561	0.27293	0.338511	0.246355	0.248912	0.300903	0.287639	0.455534	0.455534	0.234613	0.362814	0.366917	0.347532	0.326235	0.198427	0.301797	0.223937
hsa-mir-513a-2	0.358045	0.355901	0.359146	0.343064	0.335992	0.367439	0.336032	0.39125	0.389063	0.434852	0.363422	0.321743	0.36682	0.340017	0.38517	0.400785	0.328596	0.409435	0.412369	0.278747	0.236685	0.397505	0.441478	0.448457	0.482624	0.423434	0.280812	0.275193	0.284342	0.369282	0.426754	0.355637	0.285561	0.27293	0.338511	0.246355	0.248912	0.300903	0.287639	0.455534	0.455534	0.234613	0.362814	0.366917	0.347532	0.326235	0.198427	0.301797	0.223937
hsa-mir-513b	0.259233	0.25548	0.258942	0.234993	0.237907	0.246466	0.22481	0.287515	0.288186	0.312586	0.260283	0.166785	0.230002	0.207929	0.266313	0.32887	0.249512	0.296531	0.307884	0.175637	0.125769	0.297734	0.332652	0.336796	0.36266	0.314333	0.184151	0.189825	0.194711	0.228612	0.274162	0.272156	0.224058	0.235076	0.197051	0.140966	0.185404	0.176987	0.125034	0.299496	0.299496	0.0339771	0.214332	0.256161	0.281342	0.237634	0.153758	0.219265	0.137674
hsa-mir-513c	0.259233	0.25548	0.258942	0.234993	0.237907	0.246466	0.22481	0.287515	0.288186	0.312586	0.260283	0.166785	0.230002	0.207929	0.266313	0.32887	0.249512	0.296531	0.307884	0.175637	0.125769	0.297734	0.332652	0.336796	0.36266	0.314333	0.184151	0.189825	0.194711	0.228612	0.274162	0.272156	0.224058	0.235076	0.197051	0.140966	0.185404	0.176987	0.125034	0.299496	0.299496	0.0339771	0.214332	0.256161	0.281342	0.237634	0.153758	0.219265	0.137674
hsa-mir-711	0.0586295	0.0602017	0.0616208	0.0665807	0.0541069	0.0604052	0.0518315	0.0621029	0.0611269	0.062113	0.0612534	0.0600503	0.0799438	0.0693098	0.0689235	0.0651128	0.071548	0.0509081	0.0553569	0.0217209	0.0193156	0.0560106	0.0621072	0.0356074	0.0357315	0.0911424	0.0972744	0.0887932	0.0638972	0.0633856	0.0993758	0.051333	0.0666907	0.0709999	0.0473087	0.0166733	0.020788	0.0435362	0.0169953	0.0995877	0.0995877	0.00943396	0.0292842	0.0541794	0.106319	0.0755121	0.0386767	0.0510193	0.051682
hsa-mir-935	0.0759993	0.0769844	0.0802019	0.0597692	0.0639801	0.0986854	0.0598605	0.0707979	0.0695426	0.0708751	0.0766146	0.0414558	0.0774392	0.0593649	0.0661407	0.196002	0.117779	0.104802	0.189504	0.0332923	0.0286225	0.0452437	0.18468	0.185759	0.198553	0.141834	0.097966	0.094496	0.079611	0.136735	0.157933	0.0725435	0.0754197	0.0439345	0.0415585	0.0447794	0.0536539	0.0293643	0.0885605	0.245151	0.245151	0.0100287	0.0450032	0.0670454	0.0676382	0.122054	0.165671	0.11579	0.0580873
hsa-mir-1299	0.128338	0.130808	0.131461	0.137896	0.137326	0.150672	0.143369	0.153295	0.151791	0.163511	0.153301	0.18403	0.150865	0.0961105	0.168573	0.066637	0.112424	0.0925302	0.165104	0.101168	0.0570095	0.0695578	0.0763855	0.0773053	0.0845056	0.127617	0.103527	0.115316	0.111411	0.178988	0.178675	0.103294	0.181021	0.107603	0.081159	0.0924376	0.0914602	0.140293	0.049819	0.096885	0.096885	0.0396476	0.163838	0.17775	0.0708292	0.0841161	0.0915012	0.103788	0.0768419
hsa-mir-450a-1	0.235005	0.237701	0.240624	0.235415	0.227422	0.24677	0.221881	0.246882	0.248261	0.264717	0.279169	0.272162	0.272712	0.301385	0.285804	0.219584	0.242283	0.249714	0.320636	0.167652	0.162796	0.259934	0.247545	0.251105	0.255549	0.245275	0.182799	0.197126	0.19187	0.296295	0.214379	0.400938	0.230083	0.267724	0.20563	0.132455	0.150645	0.221874	0.249534	0.372263	0.372263	0.0842008	0.321895	0.283027	0.180245	0.187399	0.233845	0.211363	0.137466
hsa-mir-450a-2	0.235005	0.237701	0.240624	0.235415	0.227422	0.24677	0.221881	0.246882	0.248261	0.264717	0.279169	0.272162	0.272712	0.301385	0.285804	0.219584	0.242283	0.249714	0.320636	0.167652	0.162796	0.259934	0.247545	0.251105	0.255549	0.245275	0.182799	0.197126	0.19187	0.296295	0.214379	0.400938	0.230083	0.267724	0.20563	0.132455	0.150645	0.221874	0.249534	0.372263	0.372263	0.0842008	0.321895	0.283027	0.180245	0.187399	0.233845	0.211363	0.137466
hsa-mir-450b	0.235005	0.237701	0.240624	0.235415	0.227422	0.24677	0.221881	0.246882	0.248261	0.264717	0.279169	0.272162	0.272712	0.301385	0.285804	0.219584	0.242283	0.249714	0.320636	0.167652	0.162796	0.259934	0.247545	0.251105	0.255549	0.245275	0.182799	0.197126	0.19187	0.296295	0.214379	0.400938	0.230083	0.267724	0.20563	0.132455	0.150645	0.221874	0.249534	0.372263	0.372263	0.0842008	0.321895	0.283027	0.180245	0.187399	0.233845	0.211363	0.137466
hsa-mir-605	0.148489	0.139699	0.140266	0.116562	0.113129	0.101	0.107339	0.156622	0.161581	0.183941	0.122141	0.142142	0.166286	0.180023	0.16839	0.163465	0.118027	0.187806	0.169995	0.105584	0.0864939	0.14816	0.146579	0.149894	0.166145	0.144294	0.0929524	0.103695	0.11862	0.184653	0.189085	0.244963	0.176761	0.220471	0.175285	0.0603895	0.05976	0.150564	0.0500042	0.194515	0.194515	0.0340909	0.19891	0.171182	0.145436	0.125604	0.0901512	0.115634	0.0814603
hsa-mir-1293	0.10639	0.108979	0.111895	0.119592	0.117315	0.123314	0.120632	0.123914	0.121514	0.13578	0.123888	0.0546799	0.087577	0.0649115	0.0679456	0.1008	0.0960563	0.051133	0.0818584	0.0567031	0.0546293	0.0597156	0.0707535	0.0647949	0.0630315	0.101115	0.0813442	0.081278	0.0548609	0.102585	0.0649425	0.0743901	0.0653038	0.0633258	0.0532063	0.0501251	0.0486657	0.0544488	0.0439705	0.0998338	0.0998338	0.0196078	0.0859972	0.0749644	0.0707744	0.0899638	0.0511354	0.0835454	0.0450697
hsa-mir-1233-1	0.13695	0.139017	0.141677	0.125216	0.132736	0.147221	0.121559	0.138953	0.136965	0.144013	0.155532	0.168334	0.161736	0.118208	0.11853	0.116319	0.158499	0.0916618	0.201396	0.0667606	0.0622797	0.116423	0.150063	0.150742	0.144921	0.100759	0.0884301	0.0955301	0.130662	0.183085	0.0650404	0.230331	0.106797	0.217228	0.0683402	0.0616185	0.0821912	0.079556	0.223135	0.246362	0.246362	0.0229592	0.102827	0.216167	0.129223	0.135267	0.190159	0.136076	0.0762878
hsa-mir-1233-2	0.13695	0.139017	0.141677	0.125216	0.132736	0.147221	0.121559	0.138953	0.136965	0.144013	0.155532	0.168334	0.161736	0.118208	0.11853	0.116319	0.158499	0.0916618	0.201396	0.0667606	0.0622797	0.116423	0.150063	0.150742	0.144921	0.100759	0.0884301	0.0955301	0.130662	0.183085	0.0650404	0.230331	0.106797	0.217228	0.0683402	0.0616185	0.0821912	0.079556	0.223135	0.246362	0.246362	0.0229592	0.102827	0.216167	0.129223	0.135267	0.190159	0.136076	0.0762878
hsa-mir-1290	0.324688	0.326787	0.32958	0.327723	0.324455	0.33322	0.326563	0.348122	0.346442	0.373737	0.368798	0.333405	0.385554	0.366715	0.346989	0.325298	0.335595	0.362062	0.449744	0.23317	0.202908	0.343052	0.339413	0.345708	0.35997	0.317891	0.234374	0.255681	0.292353	0.456032	0.304955	0.545114	0.290244	0.36931	0.290886	0.176662	0.198821	0.304584	0.342635	0.496666	0.496666	0.0732164	0.434435	0.437604	0.301648	0.290314	0.385179	0.294241	0.20346
hsa-mir-1234	0.168575	0.169108	0.1721	0.165582	0.159763	0.168035	0.14571	0.167465	0.17145	0.179974	0.203957	0.171588	0.178332	0.203184	0.192273	0.196017	0.173826	0.16216	0.237151	0.105697	0.100133	0.194997	0.176043	0.177177	0.172927	0.167005	0.118427	0.128472	0.138111	0.187038	0.0991887	0.26547	0.191551	0.229827	0.100266	0.0666614	0.0887175	0.147585	0.228391	0.267532	0.267532	0.0340314	0.206443	0.19215	0.145223	0.130567	0.207019	0.156642	0.083658
hsa-mir-522	0.168575	0.169108	0.1721	0.165582	0.159763	0.168035	0.14571	0.167465	0.17145	0.179974	0.203957	0.171588	0.178332	0.203184	0.192273	0.196017	0.173826	0.16216	0.237151	0.105697	0.100133	0.194997	0.176043	0.177177	0.172927	0.167005	0.118427	0.128472	0.138111	0.187038	0.0991887	0.26547	0.191551	0.229827	0.100266	0.0666614	0.0887175	0.147585	0.228391	0.267532	0.267532	0.0340314	0.206443	0.19215	0.145223	0.130567	0.207019	0.156642	0.083658
hsa-mir-2110	0.230454	0.229407	0.23233	0.226336	0.224523	0.203091	0.216039	0.213963	0.216371	0.231969	0.240082	0.184798	0.229015	0.292825	0.27426	0.300666	0.215633	0.270812	0.321964	0.165682	0.145272	0.25503	0.245142	0.24862	0.252777	0.233754	0.169402	0.186951	0.200986	0.297261	0.180811	0.388216	0.278601	0.252366	0.170835	0.118369	0.139828	0.227508	0.220262	0.363558	0.363558	0.0364559	0.340081	0.27781	0.222302	0.208218	0.319487	0.219019	0.124741
hsa-mir-323b	0.254026	0.259723	0.262579	0.223077	0.214532	0.282714	0.241271	0.230834	0.232658	0.245521	0.263195	0.268019	0.291524	0.232217	0.235656	0.335458	0.232271	0.280648	0.419446	0.174544	0.166435	0.266177	0.307734	0.312664	0.323783	0.233339	0.215697	0.229274	0.205948	0.310805	0.271608	0.376685	0.386084	0.27147	0.134545	0.139179	0.162691	0.219785	0.353112	0.360219	0.360219	0.0465732	0.242439	0.294037	0.223967	0.220671	0.375487	0.236044	0.154464
hsa-mir-765	0.215414	0.212445	0.215368	0.208109	0.205152	0.189838	0.194841	0.198781	0.201663	0.220472	0.226	0.184488	0.212028	0.268906	0.252516	0.271919	0.200617	0.24204	0.295824	0.149745	0.132962	0.239085	0.229159	0.232086	0.234335	0.243825	0.165797	0.182802	0.184583	0.263992	0.150687	0.353606	0.255003	0.251745	0.146809	0.104473	0.125932	0.205947	0.22003	0.336982	0.336982	0.0363437	0.297272	0.253498	0.20281	0.200611	0.284884	0.212781	0.11483
hsa-mir-147a	0.249074	0.252587	0.25538	0.26128	0.241395	0.252071	0.245023	0.260174	0.261081	0.272236	0.296268	0.280587	0.288126	0.330966	0.314219	0.216333	0.27539	0.276648	0.310265	0.224679	0.225228	0.26167	0.275582	0.279818	0.285418	0.246408	0.21032	0.226732	0.234426	0.291031	0.266766	0.373809	0.227295	0.365422	0.261102	0.153344	0.167782	0.282608	0.339364	0.352444	0.352444	0.126751	0.315087	0.268975	0.193438	0.192794	0.362786	0.222298	0.214372
hsa-mir-329-1	0.124168	0.128799	0.131701	0.0769399	0.0845601	0.149101	0.0939103	0.0880709	0.0862937	0.0945062	0.0937109	0.0656097	0.140257	0.0831075	0.0869558	0.221163	0.134758	0.128951	0.189975	0.0513663	0.0490546	0.0486381	0.199119	0.200475	0.213785	0.116551	0.112796	0.108556	0.0689816	0.0963656	0.235124	0.0648272	0.139585	0.190865	0.0675926	0.0776836	0.0788776	0.0529028	0.281967	0.209321	0.209321	0.104885	0.0662066	0.0650265	0.125997	0.132992	0.207156	0.120197	0.102368
hsa-mir-329-2	0.124168	0.128799	0.131701	0.0769399	0.0845601	0.149101	0.0939103	0.0880709	0.0862937	0.0945062	0.0937109	0.0656097	0.140257	0.0831075	0.0869558	0.221163	0.134758	0.128951	0.189975	0.0513663	0.0490546	0.0486381	0.199119	0.200475	0.213785	0.116551	0.112796	0.108556	0.0689816	0.0963656	0.235124	0.0648272	0.139585	0.190865	0.0675926	0.0776836	0.0788776	0.0529028	0.281967	0.209321	0.209321	0.104885	0.0662066	0.0650265	0.125997	0.132992	0.207156	0.120197	0.102368
hsa-mir-548b	0.127957	0.131996	0.135394	0.105305	0.098048	0.14907	0.106344	0.108652	0.106425	0.108881	0.119258	0.0757557	0.155808	0.136676	0.137202	0.227784	0.17424	0.194891	0.186416	0.0757093	0.0746017	0.0723071	0.247484	0.250096	0.266449	0.131685	0.135467	0.131154	0.0940163	0.110629	0.262335	0.0986778	0.127087	0.18513	0.135401	0.104297	0.106621	0.0735887	0.289865	0.228651	0.228651	0.101859	0.0759604	0.0730557	0.118115	0.138135	0.271598	0.133811	0.140465
hsa-mir-550a-3	0.188449	0.190356	0.193279	0.180661	0.179231	0.185703	0.17792	0.182735	0.186118	0.1996	0.21761	0.19209	0.192194	0.214951	0.203466	0.210264	0.19855	0.17279	0.244343	0.120815	0.116823	0.191487	0.190552	0.192147	0.188063	0.180779	0.133065	0.141635	0.150477	0.19847	0.139655	0.247772	0.19639	0.366749	0.117179	0.0830542	0.0986128	0.16638	0.303839	0.284139	0.284139	0.114932	0.219337	0.185745	0.170238	0.141922	0.327516	0.164219	0.127398
hsa-mir-550b-1	0.0265114	0.0284051	0.0284051	0.0225382	0.0261513	0.0266361	0.0394452	0.0236298	0.0228676	0.03031	0.0228676	0.0309268	0.0250627	0.026663	0.0241236	0.0270677	0.0330786	0.0202639	0.0187628	0.0215959	0.0237029	0.00309344	0.0248809	0.0257695	0.0270677	0.0241676	0.019701	0.0178608	0.0175798	0.0241236	0.0534487	0	0.0161996	0.163119	0.026663	0.02227	0.0143141	0.0271781	0.113092	0.0398054	0.0398054	0.126649	0.0297998	0	0.0316344	0.0170854	0.14821	0.0136661	0.047135
hsa-mir-550b-2	0.0265114	0.0284051	0.0284051	0.0225382	0.0261513	0.0266361	0.0394452	0.0236298	0.0228676	0.03031	0.0228676	0.0309268	0.0250627	0.026663	0.0241236	0.0270677	0.0330786	0.0202639	0.0187628	0.0215959	0.0237029	0.00309344	0.0248809	0.0257695	0.0270677	0.0241676	0.019701	0.0178608	0.0175798	0.0241236	0.0534487	0	0.0161996	0.163119	0.026663	0.02227	0.0143141	0.0271781	0.113092	0.0398054	0.0398054	0.126649	0.0297998	0	0.0316344	0.0170854	0.14821	0.0136661	0.047135
hsa-mir-624	0.00913242	0.00978474	0	0.0105374	0.011107	0.0124533	0.0181305	0.0173572	0.0167973	0	0.00699572	0.0272232	0.00888889	0.0216294	0.0195695	0	0.0286782	0.0164384	0.0329268	0.0832037	0.0955263	0.0798357	0.00945598	0.00979369	0.0109689	0.0146771	0.0216817	0.0250174	0.0688345	0.037594	0	0.0293542	0.105023	0.0346235	0.0467907	0.0837072	0.0837072	0.0637832	0.188017	0.0241741	0.0241741	0.10274	0	0.00747819	0.0145019	0.0179426	0	0.0320906	0.0274111
hsa-mir-517c	0.168575	0.169108	0.1721	0.165582	0.159763	0.168035	0.14571	0.167465	0.17145	0.179974	0.203957	0.171588	0.178332	0.203184	0.192273	0.196017	0.173826	0.16216	0.237151	0.105697	0.100133	0.194997	0.176043	0.177177	0.172927	0.167005	0.118427	0.128472	0.138111	0.187038	0.0991887	0.26547	0.191551	0.229827	0.100266	0.0666614	0.0887175	0.147585	0.228391	0.267532	0.267532	0.0340314	0.206443	0.19215	0.145223	0.130567	0.207019	0.156642	0.083658
hsa-mir-320e	0.235005	0.237701	0.240624	0.235415	0.227422	0.24677	0.221881	0.246882	0.248261	0.264717	0.279169	0.272162	0.272712	0.301385	0.285804	0.219584	0.242283	0.249714	0.320636	0.167652	0.162796	0.259934	0.247545	0.251105	0.255549	0.245275	0.182799	0.197126	0.19187	0.296295	0.214379	0.400938	0.230083	0.267724	0.20563	0.132455	0.150645	0.221874	0.249534	0.372263	0.372263	0.0842008	0.321895	0.283027	0.180245	0.187399	0.233845	0.211363	0.137466
hsa-mir-490	0.180783	0.182154	0.185077	0.185484	0.215506	0.183541	0.16482	0.18449	0.187818	0.201127	0.218667	0.170941	0.192842	0.217507	0.207325	0.220379	0.23881	0.163202	0.245393	0.122195	0.117531	0.20674	0.179149	0.176844	0.172719	0.189033	0.133268	0.143447	0.147647	0.208948	0.104303	0.259141	0.192561	0.228489	0.118649	0.0861121	0.0975268	0.155788	0.214847	0.281198	0.281198	0.0326305	0.216136	0.202468	0.155178	0.148857	0.199885	0.169599	0.0918733
hsa-mir-527	0.168575	0.169108	0.1721	0.165582	0.159763	0.168035	0.14571	0.167465	0.17145	0.179974	0.203957	0.171588	0.178332	0.203184	0.192273	0.196017	0.173826	0.16216	0.237151	0.105697	0.100133	0.194997	0.176043	0.177177	0.172927	0.167005	0.118427	0.128472	0.138111	0.187038	0.0991887	0.26547	0.191551	0.229827	0.100266	0.0666614	0.0887175	0.147585	0.228391	0.267532	0.267532	0.0340314	0.206443	0.19215	0.145223	0.130567	0.207019	0.156642	0.083658
hsa-mir-500b	0.168575	0.169108	0.1721	0.165582	0.159763	0.168035	0.14571	0.167465	0.17145	0.179974	0.203957	0.171588	0.178332	0.203184	0.192273	0.196017	0.173826	0.16216	0.237151	0.105697	0.100133	0.194997	0.176043	0.177177	0.172927	0.167005	0.118427	0.128472	0.138111	0.187038	0.0991887	0.26547	0.191551	0.229827	0.100266	0.0666614	0.0887175	0.147585	0.228391	0.267532	0.267532	0.0340314	0.206443	0.19215	0.145223	0.130567	0.207019	0.156642	0.083658
hsa-mir-922	0.162136	0.163019	0.164455	0.178117	0.15608	0.16789	0.158531	0.178599	0.179714	0.188751	0.187411	0.186776	0.215054	0.232588	0.222018	0.101811	0.165637	0.210096	0.185158	0.133762	0.128156	0.152498	0.187447	0.190845	0.208137	0.161841	0.152648	0.163804	0.133888	0.205333	0.240617	0.26189	0.133314	0.128628	0.242647	0.120024	0.1175	0.161071	0.145703	0.209448	0.209448	0.0870831	0.203239	0.188373	0.0989077	0.139142	0.157275	0.141171	0.138972
hsa-mir-571	0.148792	0.150733	0.153272	0.163456	0.147719	0.15336	0.133695	0.157324	0.15602	0.155355	0.186977	0.171895	0.198629	0.175292	0.170623	0.134773	0.191892	0.147117	0.213389	0.101187	0.0982567	0.244434	0.189605	0.191556	0.190702	0.115974	0.11361	0.124178	0.16008	0.185404	0.12052	0.246742	0.117199	0.206374	0.157773	0.125987	0.145477	0.116088	0.267192	0.235903	0.235903	0.0290518	0.115862	0.223894	0.143337	0.154908	0.244271	0.159877	0.124075
hsa-mir-548c	0.0114321	0.0122486	0.0122486	0.0239849	0.00803741	0.00724983	0.00874659	0.0159724	0.0154572	0.010187	0.0211912	0.00543159	0.0320733	0.0585487	0.0529727	0	0.0279348	0.050519	0	0.0219546	0.0240965	0.0235601	0.0402139	0.0416501	0.0466481	0.00415282	0.0238316	0.027498	0.0168348	0.00392734	0.0576349	0.0338733	0.0123593	0	0.0769381	0.0148897	0.0148897	0.019702	0.0723105	0	0	0.0206186	0.00683995	0.00694501	0	0.00816905	0.0667818	0.0138257	0.042019
hsa-mir-3163	0.100963	0.104047	0.107019	0.0570061	0.0611761	0.127729	0.0577515	0.0679711	0.0667849	0.0683043	0.0744413	0.0377947	0.121302	0.0617569	0.0678219	0.203927	0.106524	0.114558	0.178909	0.0318021	0.0275252	0.0472219	0.181954	0.182745	0.196254	0.0974258	0.0956427	0.0932101	0.053274	0.0776797	0.197485	0.0694577	0.130356	0.0413798	0.0454254	0.0584952	0.0671831	0.0280743	0.196748	0.183277	0.183277	0.0089141	0.04135	0.0672688	0.0983582	0.119488	0.0748446	0.109445	0.0570475
hsa-mir-1305	0.100963	0.104047	0.107019	0.0570061	0.0611761	0.127729	0.0577515	0.0679711	0.0667849	0.0683043	0.0744413	0.0377947	0.121302	0.0617569	0.0678219	0.203927	0.106524	0.114558	0.178909	0.0318021	0.0275252	0.0472219	0.181954	0.182745	0.196254	0.0974258	0.0956427	0.0932101	0.053274	0.0776797	0.197485	0.0694577	0.130356	0.0413798	0.0454254	0.0584952	0.0671831	0.0280743	0.196748	0.183277	0.183277	0.0089141	0.04135	0.0672688	0.0983582	0.119488	0.0748446	0.109445	0.0570475
hsa-mir-1260a	0.100963	0.104047	0.107019	0.0570061	0.0611761	0.127729	0.0577515	0.0679711	0.0667849	0.0683043	0.0744413	0.0377947	0.121302	0.0617569	0.0678219	0.203927	0.106524	0.114558	0.178909	0.0318021	0.0275252	0.0472219	0.181954	0.182745	0.196254	0.0974258	0.0956427	0.0932101	0.053274	0.0776797	0.197485	0.0694577	0.130356	0.0413798	0.0454254	0.0584952	0.0671831	0.0280743	0.196748	0.183277	0.183277	0.0089141	0.04135	0.0672688	0.0983582	0.119488	0.0748446	0.109445	0.0570475
hsa-mir-545	0.00122775	0.00131544	0.00131544	0.00803432	0.00844463	0.0016742	0.00526132	0.00184162	0.00178221	0.00190512	0.00178221	0	0.00878226	0	0	0.00645963	0.00520938	0	0	0.00814355	0.00893804	0.0166001	0	0	0	0.00576752	0.00374511	0.00432129	0	0.00385356	0	0	0	0	0.00849951	0	0	0	0	0	0	0	0.117647	0.00556864	0.00793651	0.0454545	0	0	0.00569622
hsa-mir-369	0.0660981	0.0678038	0.0694844	0.0681085	0.0688406	0.0747441	0.0663332	0.076428	0.0750623	0.0785655	0.0772825	0.057911	0.0564117	0.0558963	0.0571467	0.0607251	0.0613897	0.037719	0.057679	0.0331275	0.0313729	0.0401244	0.0586429	0.0538984	0.0552201	0.0911411	0.0919272	0.079247	0.0671763	0.0769139	0.0535671	0.0474816	0.0888013	0.112416	0.0429509	0.0190474	0.0230406	0.0298142	0.0221237	0.0765585	0.0765585	0.011236	0.0336384	0.0527168	0.0599414	0.0790609	0.165508	0.0617438	0.0410047
hsa-mir-577	0.148489	0.139699	0.140266	0.116562	0.113129	0.101	0.107339	0.156622	0.161581	0.183941	0.122141	0.142142	0.166286	0.180023	0.16839	0.163465	0.118027	0.187806	0.169995	0.105584	0.0864939	0.14816	0.146579	0.149894	0.166145	0.144294	0.0929524	0.103695	0.11862	0.184653	0.189085	0.244963	0.176761	0.220471	0.175285	0.0603895	0.05976	0.150564	0.0500042	0.194515	0.194515	0.0340909	0.19891	0.171182	0.145436	0.125604	0.0901512	0.115634	0.0814603
hsa-mir-518f	0.148489	0.139699	0.140266	0.116562	0.113129	0.101	0.107339	0.156622	0.161581	0.183941	0.122141	0.142142	0.166286	0.180023	0.16839	0.163465	0.118027	0.187806	0.169995	0.105584	0.0864939	0.14816	0.146579	0.149894	0.166145	0.144294	0.0929524	0.103695	0.11862	0.184653	0.189085	0.244963	0.176761	0.220471	0.175285	0.0603895	0.05976	0.150564	0.0500042	0.194515	0.194515	0.0340909	0.19891	0.171182	0.145436	0.125604	0.0901512	0.115634	0.0814603
hsa-mir-591	0.148489	0.139699	0.140266	0.116562	0.113129	0.101	0.107339	0.156622	0.161581	0.183941	0.122141	0.142142	0.166286	0.180023	0.16839	0.163465	0.118027	0.187806	0.169995	0.105584	0.0864939	0.14816	0.146579	0.149894	0.166145	0.144294	0.0929524	0.103695	0.11862	0.184653	0.189085	0.244963	0.176761	0.220471	0.175285	0.0603895	0.05976	0.150564	0.0500042	0.194515	0.194515	0.0340909	0.19891	0.171182	0.145436	0.125604	0.0901512	0.115634	0.0814603
hsa-mir-524	0.148489	0.139699	0.140266	0.116562	0.113129	0.101	0.107339	0.156622	0.161581	0.183941	0.122141	0.142142	0.166286	0.180023	0.16839	0.163465	0.118027	0.187806	0.169995	0.105584	0.0864939	0.14816	0.146579	0.149894	0.166145	0.144294	0.0929524	0.103695	0.11862	0.184653	0.189085	0.244963	0.176761	0.220471	0.175285	0.0603895	0.05976	0.150564	0.0500042	0.194515	0.194515	0.0340909	0.19891	0.171182	0.145436	0.125604	0.0901512	0.115634	0.0814603
hsa-mir-595	0.148489	0.139699	0.140266	0.116562	0.113129	0.101	0.107339	0.156622	0.161581	0.183941	0.122141	0.142142	0.166286	0.180023	0.16839	0.163465	0.118027	0.187806	0.169995	0.105584	0.0864939	0.14816	0.146579	0.149894	0.166145	0.144294	0.0929524	0.103695	0.11862	0.184653	0.189085	0.244963	0.176761	0.220471	0.175285	0.0603895	0.05976	0.150564	0.0500042	0.194515	0.194515	0.0340909	0.19891	0.171182	0.145436	0.125604	0.0901512	0.115634	0.0814603
hsa-mir-603	0.157484	0.156872	0.15764	0.164262	0.159267	0.163045	0.162894	0.176116	0.182531	0.194645	0.18472	0.17709	0.175802	0.186392	0.185286	0.158864	0.0881732	0.18381	0.192307	0.0852118	0.0678859	0.163713	0.141354	0.144301	0.159158	0.102898	0.109345	0.121291	0.125827	0.142116	0.202529	0.155583	0.154374	0.118074	0.179918	0.063992	0.0628506	0.164183	0.0702951	0.122616	0.122616	0.0463918	0.127144	0.140304	0.123889	0.128688	0.11888	0.123422	0.0876764
hsa-mir-1915	0.226349	0.224044	0.225479	0.226911	0.225068	0.208218	0.232404	0.224787	0.225048	0.24838	0.218386	0.202089	0.242587	0.278174	0.26346	0.217734	0.186862	0.285252	0.27909	0.176627	0.153274	0.208653	0.227037	0.231801	0.253818	0.229613	0.183289	0.19907	0.186724	0.319373	0.27432	0.383552	0.222764	0.16843	0.24781	0.160758	0.158233	0.229003	0.0903217	0.320796	0.320796	0.079819	0.340743	0.27761	0.185198	0.215212	0.222328	0.197051	0.141677
hsa-mir-548a-1	0.049147	0.0526575	0.0526575	0.0141439	0.055449	0.00312805	0.00303605	0.00344086	0.00332986	0.00355951	0.00332986	0.00355951	0.00382318	0	0	0	0.0467186	0	0.0204301	0.00229391	0.0025177	0	0	0	0	0	0.012415	0.014325	0.01	0.0238095	0	0	0.0952381	0	0	0	0	0	0	0	0	0	0.0388235	0.0172414	0	0	0.0265438	0	0.0282491
hsa-mir-548a-2	0.049147	0.0526575	0.0526575	0.0141439	0.055449	0.00312805	0.00303605	0.00344086	0.00332986	0.00355951	0.00332986	0.00355951	0.00382318	0	0	0	0.0467186	0	0.0204301	0.00229391	0.0025177	0	0	0	0	0	0.012415	0.014325	0.01	0.0238095	0	0	0.0952381	0	0	0	0	0	0	0	0	0	0.0388235	0.0172414	0	0	0.0265438	0	0.0282491
hsa-mir-548a-3	0.049147	0.0526575	0.0526575	0.0141439	0.055449	0.00312805	0.00303605	0.00344086	0.00332986	0.00355951	0.00332986	0.00355951	0.00382318	0	0	0	0.0467186	0	0.0204301	0.00229391	0.0025177	0	0	0	0	0	0.012415	0.014325	0.01	0.0238095	0	0	0.0952381	0	0	0	0	0	0	0	0	0	0.0388235	0.0172414	0	0	0.0265438	0	0.0282491
hsa-mir-1266	0.0148487	0.0159093	0.0159093	0.00854701	0.00900901	0.010101	0.0127899	0.0111111	0.0107527	0.0114943	0.0107527	0.0747126	0.0155203	0.0175439	0.015873	0	0.0147297	0.0133333	0.0123457	0.00740741	0.00813008	0.0114943	0.0130268	0.0134921	0.0151111	0.0119048	0.0483488	0.0526685	0.00838095	0.015873	0.0208333	0.0508658	0	0.0145033	0.019883	0.00925926	0.00925926	0.010101	0.0184587	0.0196078	0.0196078	0	0.0196078	0.0144499	0.0683323	0.00757576	0	0.0145061	0.0537535
hsa-mir-103b-1	0.352277	0.358206	0.359519	0.415667	0.363725	0.373367	0.388596	0.385742	0.385444	0.426236	0.383462	0.398622	0.361645	0.549878	0.522842	0.340289	0.228486	0.387686	0.394739	0.278482	0.227478	0.273886	0.379384	0.388186	0.422907	0.32003	0.292259	0.301815	0.289946	0.383584	0.528859	0.35351	0.285374	0.381717	0.37373	0.222253	0.182965	0.415146	0.261418	0.416411	0.416411	0.263365	0.403616	0.34672	0.320133	0.314748	0.255913	0.286981	0.220562
hsa-mir-103b-2	0.352277	0.358206	0.359519	0.415667	0.363725	0.373367	0.388596	0.385742	0.385444	0.426236	0.383462	0.398622	0.361645	0.549878	0.522842	0.340289	0.228486	0.387686	0.394739	0.278482	0.227478	0.273886	0.379384	0.388186	0.422907	0.32003	0.292259	0.301815	0.289946	0.383584	0.528859	0.35351	0.285374	0.381717	0.37373	0.222253	0.182965	0.415146	0.261418	0.416411	0.416411	0.263365	0.403616	0.34672	0.320133	0.314748	0.255913	0.286981	0.220562
hsa-mir-1245b	0.159203	0.159898	0.161368	0.161766	0.155494	0.169352	0.157965	0.172567	0.173913	0.189197	0.176124	0.187785	0.190946	0.186281	0.179618	0.105884	0.143045	0.172766	0.192015	0.11478	0.107185	0.134197	0.153697	0.156011	0.169815	0.163469	0.133039	0.141392	0.119731	0.211183	0.198021	0.259038	0.132098	0.137815	0.17848	0.108469	0.105874	0.14625	0.0866381	0.221768	0.221768	0.0882353	0.208355	0.191396	0.101655	0.136424	0.101727	0.132426	0.0989379
hsa-mir-1245a	0.159203	0.159898	0.161368	0.161766	0.155494	0.169352	0.157965	0.172567	0.173913	0.189197	0.176124	0.187785	0.190946	0.186281	0.179618	0.105884	0.143045	0.172766	0.192015	0.11478	0.107185	0.134197	0.153697	0.156011	0.169815	0.163469	0.133039	0.141392	0.119731	0.211183	0.198021	0.259038	0.132098	0.137815	0.17848	0.108469	0.105874	0.14625	0.0866381	0.221768	0.221768	0.0882353	0.208355	0.191396	0.101655	0.136424	0.101727	0.132426	0.0989379
hsa-mir-1301	0.168575	0.169108	0.1721	0.165582	0.159763	0.168035	0.14571	0.167465	0.17145	0.179974	0.203957	0.171588	0.178332	0.203184	0.192273	0.196017	0.173826	0.16216	0.237151	0.105697	0.100133	0.194997	0.176043	0.177177	0.172927	0.167005	0.118427	0.128472	0.138111	0.187038	0.0991887	0.26547	0.191551	0.229827	0.100266	0.0666614	0.0887175	0.147585	0.228391	0.267532	0.267532	0.0340314	0.206443	0.19215	0.145223	0.130567	0.207019	0.156642	0.083658
hsa-mir-1183	0.122316	0.115766	0.116147	0.11963	0.118152	0.0911729	0.120402	0.111895	0.116325	0.13371	0.110577	0.0753407	0.110713	0.142834	0.133669	0.143771	0.0754027	0.159262	0.142738	0.0865333	0.0658551	0.117676	0.11221	0.114478	0.127152	0.142419	0.0937386	0.105825	0.0993478	0.157354	0.116037	0.186823	0.1334	0.102479	0.1124	0.0707769	0.0706065	0.124506	0.0316748	0.152964	0.152964	0.0227964	0.168356	0.142672	0.111493	0.127761	0.13543	0.113092	0.0660864
hsa-mir-1471	0.212003	0.207825	0.20926	0.209826	0.206476	0.195904	0.212118	0.210635	0.211841	0.237949	0.206307	0.202105	0.224487	0.252813	0.240404	0.187788	0.170566	0.256856	0.252493	0.160589	0.140853	0.192889	0.211379	0.215603	0.235751	0.238272	0.179211	0.194376	0.169766	0.284347	0.244771	0.348941	0.199166	0.167809	0.222225	0.147033	0.144508	0.208202	0.0900904	0.292074	0.292074	0.0797068	0.297934	0.251932	0.165908	0.206977	0.187724	0.190594	0.131328
hsa-mir-1909	0.122316	0.115766	0.116147	0.11963	0.118152	0.0911729	0.120402	0.111895	0.116325	0.13371	0.110577	0.0753407	0.110713	0.142834	0.133669	0.143771	0.0754027	0.159262	0.142738	0.0865333	0.0658551	0.117676	0.11221	0.114478	0.127152	0.142419	0.0937386	0.105825	0.0993478	0.157354	0.116037	0.186823	0.1334	0.102479	0.1124	0.0707769	0.0706065	0.124506	0.0316748	0.152964	0.152964	0.0227964	0.168356	0.142672	0.111493	0.127761	0.13543	0.113092	0.0660864
hsa-mir-610	0.148489	0.139699	0.140266	0.116562	0.113129	0.101	0.107339	0.156622	0.161581	0.183941	0.122141	0.142142	0.166286	0.180023	0.16839	0.163465	0.118027	0.187806	0.169995	0.105584	0.0864939	0.14816	0.146579	0.149894	0.166145	0.144294	0.0929524	0.103695	0.11862	0.184653	0.189085	0.244963	0.176761	0.220471	0.175285	0.0603895	0.05976	0.150564	0.0500042	0.194515	0.194515	0.0340909	0.19891	0.171182	0.145436	0.125604	0.0901512	0.115634	0.0814603
hsa-mir-570	0.148489	0.139699	0.140266	0.116562	0.113129	0.101	0.107339	0.156622	0.161581	0.183941	0.122141	0.142142	0.166286	0.180023	0.16839	0.163465	0.118027	0.187806	0.169995	0.105584	0.0864939	0.14816	0.146579	0.149894	0.166145	0.144294	0.0929524	0.103695	0.11862	0.184653	0.189085	0.244963	0.176761	0.220471	0.175285	0.0603895	0.05976	0.150564	0.0500042	0.194515	0.194515	0.0340909	0.19891	0.171182	0.145436	0.125604	0.0901512	0.115634	0.0814603
hsa-mir-1236	0.047619	0.0510204	0.0510204	0.0549451	0.0579151	0.0649351	0.0630252	0.0714286	0.0691244	0.0738916	0.0691244	0	0	0.0108893	0.00985222	0.0169014	0.00726942	0.00547945	0	0.0207656	0.0227916	0.0339971	0.0339971	0.0352113	0	0.0102041	0.00510722	0.00589295	0.0485714	0.0952381	0	0	0	0	0.111051	0.0416534	0.0416534	0.0237055	0	0	0	0	0	0	0.0195933	0.00311333	0	0	0.0418082
hsa-mir-614	0.0070171	0.00751832	0.00751832	0.0107385	0.00561275	0.0032659	0.00523438	0.00541484	0.00524017	0.071217	0.00733392	0.00603112	0.0194087	0.0131758	0.011921	0.00207792	0.00638827	0.01107	0	0.00725922	0.00796744	0.0715805	0.0164273	0.0157535	0.0176439	0.00528465	0.0137167	0.0149414	0.0126857	0.00413132	0.132037	0.00822619	0.00750511	0.0037594	0.0261881	0.00400372	0.00400372	0.0071716	0.032237	0.00415225	0.00415225	0.0182927	0.006628	0.0142805	0.0134936	0.00460219	0.0108324	0.0115366	0.050259
hsa-mir-572	0.103558	0.105194	0.109368	0.0752727	0.0851962	0.0925298	0.0654581	0.0770369	0.0757869	0.140127	0.114615	0.0916293	0.103418	0.103477	0.100833	0.117842	0.167435	0.0627371	0.143142	0.052818	0.0525858	0.12257	0.115236	0.113265	0.094351	0.149566	0.0985346	0.103908	0.0866648	0.0832214	0.18088	0.127005	0.0963662	0.0779768	0.0770485	0.0477651	0.0615251	0.0562523	0.10593	0.15185	0.15185	0.0243902	0.170668	0.112897	0.0983897	0.101646	0.0815052	0.137942	0.0919918
hsa-mir-648	0.0070171	0.00751832	0.00751832	0.0107385	0.00561275	0.0032659	0.00523438	0.00541484	0.00524017	0.071217	0.00733392	0.00603112	0.0194087	0.0131758	0.011921	0.00207792	0.00638827	0.01107	0	0.00725922	0.00796744	0.0715805	0.0164273	0.0157535	0.0176439	0.00528465	0.0137167	0.0149414	0.0126857	0.00413132	0.132037	0.00822619	0.00750511	0.0037594	0.0261881	0.00400372	0.00400372	0.0071716	0.032237	0.00415225	0.00415225	0.0182927	0.006628	0.0142805	0.0134936	0.00460219	0.0108324	0.0115366	0.050259
hsa-mir-4306	0.159203	0.159898	0.161368	0.161766	0.155494	0.169352	0.157965	0.172567	0.173913	0.189197	0.176124	0.187785	0.190946	0.186281	0.179618	0.105884	0.143045	0.172766	0.192015	0.11478	0.107185	0.134197	0.153697	0.156011	0.169815	0.163469	0.133039	0.141392	0.119731	0.211183	0.198021	0.259038	0.132098	0.137815	0.17848	0.108469	0.105874	0.14625	0.0866381	0.221768	0.221768	0.0882353	0.208355	0.191396	0.101655	0.136424	0.101727	0.132426	0.0989379
hsa-mir-4257	0.159203	0.159898	0.161368	0.161766	0.155494	0.169352	0.157965	0.172567	0.173913	0.189197	0.176124	0.187785	0.190946	0.186281	0.179618	0.105884	0.143045	0.172766	0.192015	0.11478	0.107185	0.134197	0.153697	0.156011	0.169815	0.163469	0.133039	0.141392	0.119731	0.211183	0.198021	0.259038	0.132098	0.137815	0.17848	0.108469	0.105874	0.14625	0.0866381	0.221768	0.221768	0.0882353	0.208355	0.191396	0.101655	0.136424	0.101727	0.132426	0.0989379
hsa-mir-1323	0.159203	0.159898	0.161368	0.161766	0.155494	0.169352	0.157965	0.172567	0.173913	0.189197	0.176124	0.187785	0.190946	0.186281	0.179618	0.105884	0.143045	0.172766	0.192015	0.11478	0.107185	0.134197	0.153697	0.156011	0.169815	0.163469	0.133039	0.141392	0.119731	0.211183	0.198021	0.259038	0.132098	0.137815	0.17848	0.108469	0.105874	0.14625	0.0866381	0.221768	0.221768	0.0882353	0.208355	0.191396	0.101655	0.136424	0.101727	0.132426	0.0989379
hsa-mir-718	0.159203	0.159898	0.161368	0.161766	0.155494	0.169352	0.157965	0.172567	0.173913	0.189197	0.176124	0.187785	0.190946	0.186281	0.179618	0.105884	0.143045	0.172766	0.192015	0.11478	0.107185	0.134197	0.153697	0.156011	0.169815	0.163469	0.133039	0.141392	0.119731	0.211183	0.198021	0.259038	0.132098	0.137815	0.17848	0.108469	0.105874	0.14625	0.0866381	0.221768	0.221768	0.0882353	0.208355	0.191396	0.101655	0.136424	0.101727	0.132426	0.0989379
hsa-mir-2355	0.159203	0.159898	0.161368	0.161766	0.155494	0.169352	0.157965	0.172567	0.173913	0.189197	0.176124	0.187785	0.190946	0.186281	0.179618	0.105884	0.143045	0.172766	0.192015	0.11478	0.107185	0.134197	0.153697	0.156011	0.169815	0.163469	0.133039	0.141392	0.119731	0.211183	0.198021	0.259038	0.132098	0.137815	0.17848	0.108469	0.105874	0.14625	0.0866381	0.221768	0.221768	0.0882353	0.208355	0.191396	0.101655	0.136424	0.101727	0.132426	0.0989379
hsa-mir-3186	0.159203	0.159898	0.161368	0.161766	0.155494	0.169352	0.157965	0.172567	0.173913	0.189197	0.176124	0.187785	0.190946	0.186281	0.179618	0.105884	0.143045	0.172766	0.192015	0.11478	0.107185	0.134197	0.153697	0.156011	0.169815	0.163469	0.133039	0.141392	0.119731	0.211183	0.198021	0.259038	0.132098	0.137815	0.17848	0.108469	0.105874	0.14625	0.0866381	0.221768	0.221768	0.0882353	0.208355	0.191396	0.101655	0.136424	0.101727	0.132426	0.0989379
hsa-mir-3130-1	0.159203	0.159898	0.161368	0.161766	0.155494	0.169352	0.157965	0.172567	0.173913	0.189197	0.176124	0.187785	0.190946	0.186281	0.179618	0.105884	0.143045	0.172766	0.192015	0.11478	0.107185	0.134197	0.153697	0.156011	0.169815	0.163469	0.133039	0.141392	0.119731	0.211183	0.198021	0.259038	0.132098	0.137815	0.17848	0.108469	0.105874	0.14625	0.0866381	0.221768	0.221768	0.0882353	0.208355	0.191396	0.101655	0.136424	0.101727	0.132426	0.0989379
hsa-mir-3130-2	0.159203	0.159898	0.161368	0.161766	0.155494	0.169352	0.157965	0.172567	0.173913	0.189197	0.176124	0.187785	0.190946	0.186281	0.179618	0.105884	0.143045	0.172766	0.192015	0.11478	0.107185	0.134197	0.153697	0.156011	0.169815	0.163469	0.133039	0.141392	0.119731	0.211183	0.198021	0.259038	0.132098	0.137815	0.17848	0.108469	0.105874	0.14625	0.0866381	0.221768	0.221768	0.0882353	0.208355	0.191396	0.101655	0.136424	0.101727	0.132426	0.0989379
hsa-mir-1469	0.159203	0.159898	0.161368	0.161766	0.155494	0.169352	0.157965	0.172567	0.173913	0.189197	0.176124	0.187785	0.190946	0.186281	0.179618	0.105884	0.143045	0.172766	0.192015	0.11478	0.107185	0.134197	0.153697	0.156011	0.169815	0.163469	0.133039	0.141392	0.119731	0.211183	0.198021	0.259038	0.132098	0.137815	0.17848	0.108469	0.105874	0.14625	0.0866381	0.221768	0.221768	0.0882353	0.208355	0.191396	0.101655	0.136424	0.101727	0.132426	0.0989379
hsa-mir-1285-1	0.13695	0.139017	0.141677	0.125216	0.132736	0.147221	0.121559	0.138953	0.136965	0.144013	0.155532	0.168334	0.161736	0.118208	0.11853	0.116319	0.158499	0.0916618	0.201396	0.0667606	0.0622797	0.116423	0.150063	0.150742	0.144921	0.100759	0.0884301	0.0955301	0.130662	0.183085	0.0650404	0.230331	0.106797	0.217228	0.0683402	0.0616185	0.0821912	0.079556	0.223135	0.246362	0.246362	0.0229592	0.102827	0.216167	0.129223	0.135267	0.190159	0.136076	0.0762878
hsa-mir-1285-2	0.13695	0.139017	0.141677	0.125216	0.132736	0.147221	0.121559	0.138953	0.136965	0.144013	0.155532	0.168334	0.161736	0.118208	0.11853	0.116319	0.158499	0.0916618	0.201396	0.0667606	0.0622797	0.116423	0.150063	0.150742	0.144921	0.100759	0.0884301	0.0955301	0.130662	0.183085	0.0650404	0.230331	0.106797	0.217228	0.0683402	0.0616185	0.0821912	0.079556	0.223135	0.246362	0.246362	0.0229592	0.102827	0.216167	0.129223	0.135267	0.190159	0.136076	0.0762878
hsa-mir-1322	0.180379	0.173279	0.17425	0.174525	0.169259	0.132856	0.137642	0.152063	0.157698	0.184677	0.150934	0.186496	0.200236	0.135431	0.130508	0.133792	0.1045	0.178366	0.166781	0.114656	0.0904279	0.122467	0.134486	0.136953	0.150207	0.132397	0.105352	0.115356	0.137686	0.169584	0.137061	0.274722	0.219821	0.257578	0.133131	0.11248	0.110852	0.14431	0.0709777	0.150801	0.150801	0.0588235	0.170873	0.216201	0.13444	0.151528	0.152569	0.143694	0.095956
hsa-mir-1207	0.0143887	0.0144948	0.0144948	0.017628	0.0174998	0.019621	0.0179053	0.0202927	0.0196381	0.0209925	0.0196381	0.0294114	0.0241939	0.0065219	0.00945061	0.00309677	0.0156624	0.0240094	0.0272047	0.0132072	0.0120515	0.016389	0.0161807	0.0167585	0.0187696	0.0120804	0.0105343	0.012155	0.0378976	0.0311064	0.00978155	0.0277551	0.00739117	0.0363742	0.0040747	0.0120102	0.0120102	0.0163533	0.0353247	0.029916	0.029916	0	0.00685323	0.0608567	0.0254936	0.0171072	0.0277551	0.0150548	0.0342546
hsa-mir-1273c	0.135068	0.130303	0.130685	0.134829	0.134748	0.101361	0.13835	0.123376	0.126918	0.14139	0.119859	0.0746359	0.126239	0.165871	0.154332	0.172837	0.0899093	0.187122	0.167495	0.102244	0.0778404	0.131188	0.12832	0.131334	0.145988	0.129434	0.0958531	0.108233	0.11522	0.190318	0.14631	0.222788	0.157435	0.101797	0.135527	0.0838728	0.0835864	0.145371	0.0331891	0.179506	0.179506	0.0230769	0.212489	0.165366	0.130867	0.134042	0.17314	0.118034	0.0757162
hsa-mir-1303	0.230454	0.229407	0.23233	0.226336	0.224523	0.203091	0.216039	0.213963	0.216371	0.231969	0.240082	0.184798	0.229015	0.292825	0.27426	0.300666	0.215633	0.270812	0.321964	0.165682	0.145272	0.25503	0.245142	0.24862	0.252777	0.233754	0.169402	0.186951	0.200986	0.297261	0.180811	0.388216	0.278601	0.252366	0.170835	0.118369	0.139828	0.227508	0.220262	0.363558	0.363558	0.0364559	0.340081	0.27781	0.222302	0.208218	0.319487	0.219019	0.124741
hsa-mir-567	0.135068	0.130303	0.130685	0.134829	0.134748	0.101361	0.13835	0.123376	0.126918	0.14139	0.119859	0.0746359	0.126239	0.165871	0.154332	0.172837	0.0899093	0.187122	0.167495	0.102244	0.0778404	0.131188	0.12832	0.131334	0.145988	0.129434	0.0958531	0.108233	0.11522	0.190318	0.14631	0.222788	0.157435	0.101797	0.135527	0.0838728	0.0835864	0.145371	0.0331891	0.179506	0.179506	0.0230769	0.212489	0.165366	0.130867	0.134042	0.17314	0.118034	0.0757162
hsa-mir-941-1	0.03336	0.0314957	0.0314957	0.0303575	0.0340502	0.0208088	0.0498023	0.0507424	0.0510236	0.0336212	0.0259874	0.0138758	0.0299195	0.0399192	0.0361174	0.104015	0.0256347	0.074871	0.0393722	0.0262131	0.0184411	0.0414585	0.0323049	0.0334587	0.0374737	0.0291176	0.0193263	0.0222996	0.0705153	0.0452837	0.0408019	0.057266	0.0381773	0.0249833	0.0428067	0.0202183	0.0202183	0.037619	0.00617829	0.0415196	0.0415196	0	0.0559387	0.0408789	0.0431293	0.0703984	0.0522326	0.0604789	0.0205479
hsa-mir-941-3	0.03336	0.0314957	0.0314957	0.0303575	0.0340502	0.0208088	0.0498023	0.0507424	0.0510236	0.0336212	0.0259874	0.0138758	0.0299195	0.0399192	0.0361174	0.104015	0.0256347	0.074871	0.0393722	0.0262131	0.0184411	0.0414585	0.0323049	0.0334587	0.0374737	0.0291176	0.0193263	0.0222996	0.0705153	0.0452837	0.0408019	0.057266	0.0381773	0.0249833	0.0428067	0.0202183	0.0202183	0.037619	0.00617829	0.0415196	0.0415196	0	0.0559387	0.0408789	0.0431293	0.0703984	0.0522326	0.0604789	0.0205479
hsa-mir-941-4	0.03336	0.0314957	0.0314957	0.0303575	0.0340502	0.0208088	0.0498023	0.0507424	0.0510236	0.0336212	0.0259874	0.0138758	0.0299195	0.0399192	0.0361174	0.104015	0.0256347	0.074871	0.0393722	0.0262131	0.0184411	0.0414585	0.0323049	0.0334587	0.0374737	0.0291176	0.0193263	0.0222996	0.0705153	0.0452837	0.0408019	0.057266	0.0381773	0.0249833	0.0428067	0.0202183	0.0202183	0.037619	0.00617829	0.0415196	0.0415196	0	0.0559387	0.0408789	0.0431293	0.0703984	0.0522326	0.0604789	0.0205479
hsa-mir-592	0.0317771	0.0306777	0.0306777	0.0260032	0.0742104	0.0216297	0.0256565	0.0312587	0.031772	0.0322088	0.0249875	0.0186129	0.0277535	0.0170366	0.0154141	0.0345546	0.0728219	0.0283657	0.0138758	0.0137044	0.00941074	0.0253842	0.0238268	0.0224456	0.0251391	0.0166848	0.0233316	0.0233987	0.0303263	0.014977	0.0235308	0.038295	0.0257246	0.0371932	0.117611	0.0124012	0.0124012	0.0193211	0.00468201	0.0178836	0.0178836	0	0.0167709	0.029134	0.0764465	0.0305961	0.152209	0.0557315	0.0481066
hsa-mir-598	0.0537955	0.0547401	0.0563376	0.10035	0.0565197	0.0588251	0.066657	0.0594689	0.0586424	0.070081	0.0615677	0.0310682	0.054811	0.0530918	0.0545806	0.0672496	0.112353	0.0319483	0.0581907	0.0584347	0.0592574	0.0407275	0.0425361	0.0364032	0.0359678	0.0830584	0.0682586	0.0720565	0.0380753	0.116528	0.0386282	0.0450308	0.0378889	0.0405079	0.0426461	0.0640098	0.0623923	0.0693859	0.0201575	0.0764405	0.0764405	0.0106383	0.118767	0.0538998	0.072443	0.085929	0.0261795	0.0905351	0.0263579
hsa-mir-760	0.225384	0.222719	0.225316	0.210796	0.219841	0.198949	0.212121	0.209756	0.210488	0.227355	0.21997	0.195443	0.232236	0.231565	0.221568	0.246755	0.210053	0.23153	0.310711	0.140796	0.115215	0.208081	0.240079	0.243838	0.248983	0.182762	0.149741	0.165957	0.212105	0.309656	0.171522	0.38056	0.214855	0.258829	0.162265	0.121403	0.141413	0.186829	0.215472	0.357503	0.357503	0.0276452	0.261887	0.319613	0.229044	0.231704	0.312424	0.217246	0.129876
hsa-mir-151b	0.415274	0.387955	0.390282	0.390994	0.372806	0.420621	0.371613	0.39778	0.395417	0.461857	0.375568	0.540713	0.512435	0.363145	0.351177	0.3727	0.357082	0.405046	0.494358	0.342437	0.33742	0.37233	0.41309	0.421385	0.442882	0.345779	0.298858	0.319863	0.360652	0.522431	0.353117	0.526416	0.457739	0.470318	0.387629	0.245576	0.236787	0.393846	0.35131	0.513529	0.513529	0.182543	0.379629	0.484358	0.307221	0.357873	0.42298	0.333668	0.285543
hsa-mir-4792	0.062754	0.0635906	0.0656314	0.0654594	0.103483	0.0677801	0.0620604	0.0675365	0.0666836	0.0737541	0.0700296	0.0392219	0.0673529	0.0649753	0.066564	0.0855474	0.12256	0.0393921	0.0718746	0.0415479	0.039659	0.0488733	0.0527686	0.0458679	0.0450634	0.0830556	0.0611382	0.0618768	0.0469555	0.0763222	0.0483068	0.0563122	0.0477821	0.04999	0.0514683	0.0407287	0.033857	0.0382173	0.0264013	0.0935056	0.0935056	0.0135135	0.0554736	0.0653857	0.0470036	0.0700043	0.0333619	0.0628388	0.0325217
hsa-mir-551a	0.148489	0.139699	0.140266	0.116562	0.113129	0.101	0.107339	0.156622	0.161581	0.183941	0.122141	0.142142	0.166286	0.180023	0.16839	0.163465	0.118027	0.187806	0.169995	0.105584	0.0864939	0.14816	0.146579	0.149894	0.166145	0.144294	0.0929524	0.103695	0.11862	0.184653	0.189085	0.244963	0.176761	0.220471	0.175285	0.0603895	0.05976	0.150564	0.0500042	0.194515	0.194515	0.0340909	0.19891	0.171182	0.145436	0.125604	0.0901512	0.115634	0.0814603
hsa-mir-564	0.0660981	0.0678038	0.0694844	0.0681085	0.0688406	0.0747441	0.0663332	0.076428	0.0750623	0.0785655	0.0772825	0.057911	0.0564117	0.0558963	0.0571467	0.0607251	0.0613897	0.037719	0.057679	0.0331275	0.0313729	0.0401244	0.0586429	0.0538984	0.0552201	0.0911411	0.0919272	0.079247	0.0671763	0.0769139	0.0535671	0.0474816	0.0888013	0.112416	0.0429509	0.0190474	0.0230406	0.0298142	0.0221237	0.0765585	0.0765585	0.011236	0.0336384	0.0527168	0.0599414	0.0790609	0.165508	0.0617438	0.0410047
hsa-mir-3151	0.0950348	0.0981771	0.100218	0.10007	0.101081	0.111799	0.101424	0.115958	0.113543	0.119904	0.116889	0.105345	0.0673529	0.0696536	0.0707968	0.0747203	0.0724866	0.0438195	0.0718746	0.0284253	0.0252563	0.0488733	0.0527686	0.0458679	0.0450634	0.099349	0.119884	0.0904774	0.081786	0.143584	0.0594815	0.0563122	0.108221	0.134299	0.0514683	0.0229153	0.0277159	0.0332183	0.0264013	0.0935056	0.0935056	0.0135135	0.0402934	0.0653857	0.098039	0.109738	0.0778888	0.0867087	0.0574006
hsa-mir-938	0.148489	0.139699	0.140266	0.116562	0.113129	0.101	0.107339	0.156622	0.161581	0.183941	0.122141	0.142142	0.166286	0.180023	0.16839	0.163465	0.118027	0.187806	0.169995	0.105584	0.0864939	0.14816	0.146579	0.149894	0.166145	0.144294	0.0929524	0.103695	0.11862	0.184653	0.189085	0.244963	0.176761	0.220471	0.175285	0.0603895	0.05976	0.150564	0.0500042	0.194515	0.194515	0.0340909	0.19891	0.171182	0.145436	0.125604	0.0901512	0.115634	0.0814603
hsa-mir-2861	0.1013	0.102813	0.107087	0.0682503	0.0830757	0.0938887	0.0634436	0.0761929	0.0749298	0.0752597	0.112399	0.089642	0.0905599	0.0968218	0.0946856	0.121516	0.167944	0.0560493	0.148444	0.0467325	0.0459009	0.0564334	0.104	0.101556	0.0804811	0.150884	0.0896122	0.0937159	0.0773393	0.0837	0.0633745	0.130809	0.0955896	0.0816669	0.0549155	0.0450882	0.0592304	0.0518548	0.083323	0.158707	0.158707	0.0121951	0.17408	0.103356	0.0894751	0.100961	0.0764946	0.130329	0.0446967
hsa-mir-3196	0.1013	0.102813	0.107087	0.0682503	0.0830757	0.0938887	0.0634436	0.0761929	0.0749298	0.0752597	0.112399	0.089642	0.0905599	0.0968218	0.0946856	0.121516	0.167944	0.0560493	0.148444	0.0467325	0.0459009	0.0564334	0.104	0.101556	0.0804811	0.150884	0.0896122	0.0937159	0.0773393	0.0837	0.0633745	0.130809	0.0955896	0.0816669	0.0549155	0.0450882	0.0592304	0.0518548	0.083323	0.158707	0.158707	0.0121951	0.17408	0.103356	0.0894751	0.100961	0.0764946	0.130329	0.0446967
hsa-mir-378b	0.212345	0.181963	0.185952	0.195306	0.210449	0.232344	0.154846	0.176081	0.173945	0.181233	0.2088	0.301679	0.298465	0.162833	0.162936	0.222499	0.288895	0.23157	0.301293	0.158172	0.157813	0.197515	0.241898	0.244139	0.239198	0.190564	0.178845	0.194908	0.214761	0.337589	0.107941	0.267284	0.217649	0.33755	0.178854	0.169076	0.188784	0.204393	0.235707	0.284809	0.284809	0.0389438	0.213826	0.341993	0.206358	0.237411	0.211055	0.246305	0.139724
hsa-mir-378c	0.212345	0.181963	0.185952	0.195306	0.210449	0.232344	0.154846	0.176081	0.173945	0.181233	0.2088	0.301679	0.298465	0.162833	0.162936	0.222499	0.288895	0.23157	0.301293	0.158172	0.157813	0.197515	0.241898	0.244139	0.239198	0.190564	0.178845	0.194908	0.214761	0.337589	0.107941	0.267284	0.217649	0.33755	0.178854	0.169076	0.188784	0.204393	0.235707	0.284809	0.284809	0.0389438	0.213826	0.341993	0.206358	0.237411	0.211055	0.246305	0.139724
hsa-mir-378d-1	0.212345	0.181963	0.185952	0.195306	0.210449	0.232344	0.154846	0.176081	0.173945	0.181233	0.2088	0.301679	0.298465	0.162833	0.162936	0.222499	0.288895	0.23157	0.301293	0.158172	0.157813	0.197515	0.241898	0.244139	0.239198	0.190564	0.178845	0.194908	0.214761	0.337589	0.107941	0.267284	0.217649	0.33755	0.178854	0.169076	0.188784	0.204393	0.235707	0.284809	0.284809	0.0389438	0.213826	0.341993	0.206358	0.237411	0.211055	0.246305	0.139724
hsa-mir-378d-2	0.212345	0.181963	0.185952	0.195306	0.210449	0.232344	0.154846	0.176081	0.173945	0.181233	0.2088	0.301679	0.298465	0.162833	0.162936	0.222499	0.288895	0.23157	0.301293	0.158172	0.157813	0.197515	0.241898	0.244139	0.239198	0.190564	0.178845	0.194908	0.214761	0.337589	0.107941	0.267284	0.217649	0.33755	0.178854	0.169076	0.188784	0.204393	0.235707	0.284809	0.284809	0.0389438	0.213826	0.341993	0.206358	0.237411	0.211055	0.246305	0.139724
hsa-mir-378e	0.212345	0.181963	0.185952	0.195306	0.210449	0.232344	0.154846	0.176081	0.173945	0.181233	0.2088	0.301679	0.298465	0.162833	0.162936	0.222499	0.288895	0.23157	0.301293	0.158172	0.157813	0.197515	0.241898	0.244139	0.239198	0.190564	0.178845	0.194908	0.214761	0.337589	0.107941	0.267284	0.217649	0.33755	0.178854	0.169076	0.188784	0.204393	0.235707	0.284809	0.284809	0.0389438	0.213826	0.341993	0.206358	0.237411	0.211055	0.246305	0.139724
hsa-mir-378f	0.212345	0.181963	0.185952	0.195306	0.210449	0.232344	0.154846	0.176081	0.173945	0.181233	0.2088	0.301679	0.298465	0.162833	0.162936	0.222499	0.288895	0.23157	0.301293	0.158172	0.157813	0.197515	0.241898	0.244139	0.239198	0.190564	0.178845	0.194908	0.214761	0.337589	0.107941	0.267284	0.217649	0.33755	0.178854	0.169076	0.188784	0.204393	0.235707	0.284809	0.284809	0.0389438	0.213826	0.341993	0.206358	0.237411	0.211055	0.246305	0.139724
hsa-mir-378g	0.212345	0.181963	0.185952	0.195306	0.210449	0.232344	0.154846	0.176081	0.173945	0.181233	0.2088	0.301679	0.298465	0.162833	0.162936	0.222499	0.288895	0.23157	0.301293	0.158172	0.157813	0.197515	0.241898	0.244139	0.239198	0.190564	0.178845	0.194908	0.214761	0.337589	0.107941	0.267284	0.217649	0.33755	0.178854	0.169076	0.188784	0.204393	0.235707	0.284809	0.284809	0.0389438	0.213826	0.341993	0.206358	0.237411	0.211055	0.246305	0.139724
hsa-mir-378h	0.212345	0.181963	0.185952	0.195306	0.210449	0.232344	0.154846	0.176081	0.173945	0.181233	0.2088	0.301679	0.298465	0.162833	0.162936	0.222499	0.288895	0.23157	0.301293	0.158172	0.157813	0.197515	0.241898	0.244139	0.239198	0.190564	0.178845	0.194908	0.214761	0.337589	0.107941	0.267284	0.217649	0.33755	0.178854	0.169076	0.188784	0.204393	0.235707	0.284809	0.284809	0.0389438	0.213826	0.341993	0.206358	0.237411	0.211055	0.246305	0.139724
hsa-mir-378i	0.212345	0.181963	0.185952	0.195306	0.210449	0.232344	0.154846	0.176081	0.173945	0.181233	0.2088	0.301679	0.298465	0.162833	0.162936	0.222499	0.288895	0.23157	0.301293	0.158172	0.157813	0.197515	0.241898	0.244139	0.239198	0.190564	0.178845	0.194908	0.214761	0.337589	0.107941	0.267284	0.217649	0.33755	0.178854	0.169076	0.188784	0.204393	0.235707	0.284809	0.284809	0.0389438	0.213826	0.341993	0.206358	0.237411	0.211055	0.246305	0.139724
hsa-mir-633	0.106017	0.107951	0.108408	0.118254	0.118295	0.128955	0.122104	0.136639	0.135218	0.145009	0.13731	0.156733	0.0846545	0.149086	0.151977	0.0504757	0.0584435	0.0583887	0.0906463	0.0868903	0.0410599	0.0511126	0.104868	0.106766	0.118242	0.0772751	0.0897237	0.100688	0.0717449	0.0947683	0.0730396	0.0638688	0.0728737	0.195875	0.0601025	0.0461401	0.0458015	0.083011	0.0325616	0.0887144	0.0887144	0.027439	0.0733541	0.159153	0.0945857	0.0745271	0.0394681	0.071008	0.046928
hsa-mir-933	0.113051	0.116138	0.119028	0.110891	0.118802	0.136438	0.112661	0.129842	0.127275	0.133561	0.12999	0.054285	0.0966718	0.0685543	0.145206	0.172949	0.142349	0.131633	0.111303	0.077463	0.0398601	0.103511	0.156337	0.154628	0.16377	0.151981	0.108021	0.108671	0.0897405	0.0845746	0.10181	0.0745371	0.0734805	0.0637657	0.0491998	0.0386447	0.0866155	0.0418338	0.0648227	0.13224	0.13224	0.019337	0.0549762	0.128016	0.109856	0.122346	0.0680963	0.113198	0.0648712
hsa-mir-499b	0.189163	0.189868	0.194042	0.173749	0.175303	0.221662	0.154712	0.178574	0.182088	0.189335	0.26207	0.230079	0.240557	0.220557	0.209535	0.269557	0.242163	0.171268	0.306686	0.14305	0.140666	0.202238	0.238356	0.24063	0.186697	0.234077	0.15838	0.171962	0.17453	0.199215	0.116	0.393539	0.266405	0.234251	0.113388	0.114212	0.135846	0.195842	0.234787	0.289398	0.289398	0.0321032	0.299861	0.206449	0.197678	0.178856	0.214303	0.199869	0.110909
hsa-mir-668	0.0258875	0.0277366	0.0277366	0.0298701	0.0283558	0.0353011	0.076378	0.0311627	0.0301574	0.0401702	0.0301574	0.0419468	0.0335597	0.0355819	0.0321932	0.0362445	0.0477742	0.0270423	0.0250391	0.0291743	0.0320205	0	0.0312452	0.0323611	0.0362445	0.0323611	0.0462096	0.0468183	0.0232987	0.0321932	0.146127	0	0.0219101	0.0429915	0.0355819	0.0300774	0.0199188	0.0368623	0.113104	0.0533007	0.0533007	0.169014	0.039768	0	0.0649452	0.0228825	0.0498762	0.0182272	0.0225737
hsa-mir-518a-1	0.0797082	0.0802625	0.0806778	0.0882547	0.0872414	0.0944228	0.0888813	0.0991125	0.0986337	0.105861	0.100519	0.150724	0.0772351	0.0956554	0.102444	0.0451115	0.0533501	0.0530414	0.0826482	0.0624859	0.0371985	0.0459085	0.0697078	0.0705057	0.0777591	0.0701696	0.0853054	0.0958553	0.0857821	0.0865919	0.0673672	0.0584054	0.0670013	0.124661	0.0536176	0.0424032	0.0420937	0.107072	0.029893	0.079368	0.079368	0.025	0.0676591	0.118844	0.0651464	0.0908374	0.0362722	0.0832047	0.0574326
hsa-mir-518a-2	0.0797082	0.0802625	0.0806778	0.0882547	0.0872414	0.0944228	0.0888813	0.0991125	0.0986337	0.105861	0.100519	0.150724	0.0772351	0.0956554	0.102444	0.0451115	0.0533501	0.0530414	0.0826482	0.0624859	0.0371985	0.0459085	0.0697078	0.0705057	0.0777591	0.0701696	0.0853054	0.0958553	0.0857821	0.0865919	0.0673672	0.0584054	0.0670013	0.124661	0.0536176	0.0424032	0.0420937	0.107072	0.029893	0.079368	0.079368	0.025	0.0676591	0.118844	0.0651464	0.0908374	0.0362722	0.0832047	0.0574326
hsa-mir-1256	0.102094	0.0653726	0.0659395	0.111685	0.11135	0.121186	0.0669752	0.0739962	0.0749463	0.0809417	0.0769061	0.134345	0.141777	0.0663669	0.0688569	0.118173	0.106887	0.131202	0.0804929	0.0816667	0.0784639	0.113978	0.110872	0.112911	0.124724	0.0630619	0.0800285	0.0887828	0.0854902	0.166882	0.0553017	0.0727123	0.144794	0.198485	0.145635	0.0873447	0.0867152	0.117485	0.0420206	0.0792755	0.0792755	0.0340909	0.0604895	0.153284	0.0465783	0.0949127	0.0495379	0.0848391	0.0610374
hsa-mir-1231	0.168575	0.169108	0.1721	0.165582	0.159763	0.168035	0.14571	0.167465	0.17145	0.179974	0.203957	0.171588	0.178332	0.203184	0.192273	0.196017	0.173826	0.16216	0.237151	0.105697	0.100133	0.194997	0.176043	0.177177	0.172927	0.167005	0.118427	0.128472	0.138111	0.187038	0.0991887	0.26547	0.191551	0.229827	0.100266	0.0666614	0.0887175	0.147585	0.228391	0.267532	0.267532	0.0340314	0.206443	0.19215	0.145223	0.130567	0.207019	0.156642	0.083658
hsa-mir-451b	0.239556	0.243697	0.245301	0.256191	0.223173	0.268212	0.233612	0.248778	0.252603	0.30832	0.255718	0.28222	0.271474	0.251233	0.247539	0.267278	0.140434	0.230998	0.241676	0.157034	0.145615	0.178959	0.244548	0.246316	0.26892	0.232664	0.213217	0.207167	0.214464	0.221749	0.289902	0.162578	0.282211	0.202176	0.236488	0.105294	0.0799115	0.241793	0.27237	0.272645	0.272645	0.23924	0.189097	0.156407	0.192354	0.225733	0.258938	0.195575	0.149119
hsa-mir-3179-1	0.0265114	0.0284051	0.0284051	0.0225382	0.0261513	0.0266361	0.0394452	0.0236298	0.0228676	0.03031	0.0228676	0.0309268	0.0250627	0.026663	0.0241236	0.0270677	0.0330786	0.0202639	0.0187628	0.0215959	0.0237029	0.00309344	0.0248809	0.0257695	0.0270677	0.0241676	0.019701	0.0178608	0.0175798	0.0241236	0.0534487	0	0.0161996	0.163119	0.026663	0.02227	0.0143141	0.0271781	0.113092	0.0398054	0.0398054	0.126649	0.0297998	0	0.0316344	0.0170854	0.14821	0.0136661	0.047135
hsa-mir-3179-2	0.0265114	0.0284051	0.0284051	0.0225382	0.0261513	0.0266361	0.0394452	0.0236298	0.0228676	0.03031	0.0228676	0.0309268	0.0250627	0.026663	0.0241236	0.0270677	0.0330786	0.0202639	0.0187628	0.0215959	0.0237029	0.00309344	0.0248809	0.0257695	0.0270677	0.0241676	0.019701	0.0178608	0.0175798	0.0241236	0.0534487	0	0.0161996	0.163119	0.026663	0.02227	0.0143141	0.0271781	0.113092	0.0398054	0.0398054	0.126649	0.0297998	0	0.0316344	0.0170854	0.14821	0.0136661	0.047135
hsa-mir-3179-3	0.0265114	0.0284051	0.0284051	0.0225382	0.0261513	0.0266361	0.0394452	0.0236298	0.0228676	0.03031	0.0228676	0.0309268	0.0250627	0.026663	0.0241236	0.0270677	0.0330786	0.0202639	0.0187628	0.0215959	0.0237029	0.00309344	0.0248809	0.0257695	0.0270677	0.0241676	0.019701	0.0178608	0.0175798	0.0241236	0.0534487	0	0.0161996	0.163119	0.026663	0.02227	0.0143141	0.0271781	0.113092	0.0398054	0.0398054	0.126649	0.0297998	0	0.0316344	0.0170854	0.14821	0.0136661	0.047135
hsa-mir-642b	0.11697	0.0821405	0.0826942	0.129514	0.129114	0.140751	0.08753	0.0969767	0.097179	0.104457	0.0990776	0.206103	0.211019	0.0806236	0.0844118	0.123844	0.123034	0.199782	0.156044	0.123996	0.122354	0.12898	0.127558	0.130102	0.143444	0.0774059	0.112693	0.126213	0.132696	0.253866	0.0699767	0.105467	0.150317	0.228579	0.151634	0.135417	0.134804	0.171331	0.0855213	0.112616	0.112616	0.0404595	0.0719243	0.239466	0.107254	0.141251	0.0838373	0.12364	0.092639
hsa-mir-544a	0.218482	0.2108	0.215335	0.159228	0.161933	0.203441	0.150232	0.208494	0.211677	0.231429	0.180462	0.167016	0.235678	0.209118	0.208496	0.353278	0.237074	0.299068	0.338852	0.130221	0.106604	0.171318	0.332607	0.337647	0.362697	0.241932	0.181715	0.176889	0.173302	0.254817	0.365533	0.289409	0.253435	0.232659	0.187659	0.11149	0.121972	0.163046	0.164176	0.403419	0.403419	0.0332608	0.221938	0.209476	0.220336	0.23767	0.188101	0.221647	0.125115
hsa-mir-544b	0.218482	0.2108	0.215335	0.159228	0.161933	0.203441	0.150232	0.208494	0.211677	0.231429	0.180462	0.167016	0.235678	0.209118	0.208496	0.353278	0.237074	0.299068	0.338852	0.130221	0.106604	0.171318	0.332607	0.337647	0.362697	0.241932	0.181715	0.176889	0.173302	0.254817	0.365533	0.289409	0.253435	0.232659	0.187659	0.11149	0.121972	0.163046	0.164176	0.403419	0.403419	0.0332608	0.221938	0.209476	0.220336	0.23767	0.188101	0.221647	0.125115
hsa-mir-944	0.0777403	0.0757566	0.076304	0.0847764	0.082152	0.088551	0.080249	0.0890892	0.0894412	0.0964093	0.0913287	0.149572	0.150115	0.0685323	0.0735959	0.055136	0.0675053	0.134115	0.149649	0.0857074	0.0804399	0.0661397	0.0686042	0.0691942	0.0758233	0.0684437	0.0831515	0.0925096	0.098105	0.178155	0.062412	0.099074	0.0700392	0.114616	0.0630245	0.0882524	0.0876432	0.114263	0.0804554	0.100829	0.100829	0.032967	0.0646545	0.180887	0.1036	0.101992	0.0792558	0.091746	0.067156
hsa-mir-1297	0.116854	0.120475	0.121056	0.128571	0.114815	0.140909	0.126461	0.130112	0.12933	0.160444	0.131341	0.15065	0.155398	0.150787	0.142044	0.143873	0.0829434	0.125728	0.132436	0.101045	0.102993	0.0495965	0.127424	0.130012	0.143833	0.142995	0.0969698	0.0838173	0.0945388	0.154519	0.182869	0.0677734	0.111484	0.0862021	0.14663	0.0960498	0.0502919	0.126978	0.279179	0.209041	0.209041	0.5	0.160855	0.0754107	0.0956661	0.105451	0.0916348	0.0951165	0.0715014
hsa-mir-663b	0.261149	0.258419	0.265778	0.25098	0.24462	0.274474	0.228771	0.262726	0.264262	0.281093	0.267208	0.234621	0.292616	0.260178	0.259182	0.293021	0.255356	0.206806	0.309028	0.152441	0.133072	0.174764	0.22307	0.219877	0.219902	0.271176	0.241203	0.241399	0.201156	0.305489	0.224913	0.255134	0.243007	0.220894	0.209422	0.124687	0.125924	0.170342	0.156415	0.337923	0.337923	0.144068	0.219731	0.279345	0.187243	0.259753	0.185964	0.242331	0.141074
hsa-mir-3940	0.101071	0.105131	0.105472	0.112814	0.0805191	0.125037	0.0889386	0.0915912	0.0911637	0.143476	0.0932215	0.130831	0.141563	0.105072	0.0992673	0.133409	0.0622021	0.0852551	0.0910546	0.0865138	0.0899588	0.0410984	0.115176	0.117603	0.130789	0.132766	0.0814312	0.0799692	0.0825902	0.106576	0.122352	0.0490211	0.128125	0.0605429	0.102433	0.0640992	0.0337402	0.111733	0.265191	0.197126	0.197126	0.330046	0.10663	0.0594703	0.0629329	0.0929475	0.0562481	0.0812927	0.0614233
hsa-mir-190b	0.0677673	0.0684801	0.0714512	0.0570061	0.0611761	0.0772945	0.0577515	0.0679711	0.0667849	0.0683043	0.0744413	0.0377947	0.0659746	0.0617569	0.0678219	0.11634	0.134721	0.0688859	0.168983	0.0318021	0.0275252	0.0472219	0.155073	0.154903	0.165072	0.0974258	0.0676738	0.0656533	0.053274	0.0776797	0.180734	0.0694577	0.0522124	0.0413798	0.0454254	0.030076	0.0387639	0.0280743	0.0475635	0.141717	0.141717	0.0089141	0.04135	0.0672688	0.0567785	0.0813491	0.0748446	0.104572	0.0365767
hsa-mir-1228	0.148489	0.139699	0.140266	0.116562	0.113129	0.101	0.107339	0.156622	0.161581	0.183941	0.122141	0.142142	0.166286	0.180023	0.16839	0.163465	0.118027	0.187806	0.169995	0.105584	0.0864939	0.14816	0.146579	0.149894	0.166145	0.144294	0.0929524	0.103695	0.11862	0.184653	0.189085	0.244963	0.176761	0.220471	0.175285	0.0603895	0.05976	0.150564	0.0500042	0.194515	0.194515	0.0340909	0.19891	0.171182	0.145436	0.125604	0.0901512	0.115634	0.0814603
hsa-mir-3148	0.0116941	0.0125294	0.0125294	0.00812945	0.0084598	0.00944931	0.0090874	0.0103942	0.0100589	0.0197159	0.00823614	0.010563	0.0836295	0.0107982	0.00976976	0.005	0.0124387	0.0082066	0.00542005	0.00325203	0.0035693	0.0183091	0.0338397	0.0326132	0.0365268	0.00766155	0.0492242	0.0531052	0.046269	0.00909897	0.0366881	0.0544416	0.00560224	0.0113275	0.0510981	0.00406504	0.00406504	0.00650071	0.00975478	0.012619	0.012619	0	0.00860832	0.0714886	0.074784	0.00732943	0.00824176	0.0455611	0.0725909
[truncated: 501 more columns]
