# Supplementary material for: Adaptive multi-view multi-label learning for identifying disease-associated candidate miRNAs
Source: PLoS Comput Biol. 2019 Apr 1;15(4):e1006931. doi: 10.1371/journal.pcbi.1006931 (PMC6459551; doi:10.1371/journal.pcbi.1006931)
Supplement: S6 File — (XLSX) [file pcbi.1006931.s009.xlsx]

## Sheet: Sheet1
hsa-let-7a-1	hsa-let-7a-2	hsa-let-7a-3	hsa-let-7b	hsa-let-7c	hsa-let-7d	hsa-let-7e	hsa-let-7f-1	hsa-let-7f-2	hsa-let-7g	hsa-let-7i	hsa-mir-100	hsa-mir-101-1	hsa-mir-103a-1	hsa-mir-103a-2	hsa-mir-106a	hsa-mir-106b	hsa-mir-107	hsa-mir-10b	hsa-mir-1-1	hsa-mir-1-2	hsa-mir-122	hsa-mir-124-1	hsa-mir-124-2	hsa-mir-124-3	hsa-mir-125a	hsa-mir-125b-1	hsa-mir-125b-2	hsa-mir-126	hsa-mir-127	hsa-mir-128-2	hsa-mir-129-2	hsa-mir-130a	hsa-mir-130b	hsa-mir-132	hsa-mir-133a-1	hsa-mir-133a-2	hsa-mir-133b	hsa-mir-134	hsa-mir-135a-1	hsa-mir-135a-2	hsa-mir-136	hsa-mir-140	hsa-mir-141	hsa-mir-142	hsa-mir-143	hsa-mir-144	hsa-mir-145	hsa-mir-146a	hsa-mir-146b
hsa-let-7a-1	1	0.993	1	0.977	0.979	0.965	0.975	0.983	0.979	0.969	0.963	0.943	0.952	0.945	0.947	0.961	0.964	0.938	0.944	0.958	0.958	0.947	0.959	0.959	0.959	0.951	0.951	0.954	0.909	0.908	0.958	0.95	0.95	0.957	0.93	0.908	0.908	0.872	0.907	0.892	0.874	0.907	0.94	0.935	0.953	0.949	0.926	0.94	0.937
hsa-let-7a-2	0.993	1	0.993	0.973	0.982	0.968	0.975	0.974	0.974	0.979	0.964	0.945	0.951	0.946	0.949	0.96	0.964	0.938	0.945	0.96	0.959	0.95	0.958	0.958	0.958	0.951	0.951	0.955	0.908	0.909	0.956	0.951	0.95	0.956	0.93	0.909	0.909	0.874	0.906	0.893	0.874	0.908	0.938	0.936	0.954	0.948	0.925	0.937	0.937
hsa-let-7a-3	1	0.993	1	0.977	0.979	0.965	0.975	0.983	0.979	0.969	0.963	0.943	0.952	0.945	0.947	0.961	0.964	0.938	0.944	0.958	0.958	0.947	0.959	0.959	0.959	0.951	0.951	0.954	0.909	0.908	0.958	0.95	0.95	0.957	0.93	0.908	0.908	0.872	0.907	0.892	0.874	0.907	0.94	0.935	0.953	0.949	0.926	0.94	0.937
hsa-let-7b	0.977	0.973	0.977	1	0.971	0.954	0.969	0.969	0.967	0.96	0.951	0.943	0.946	0.945	0.948	0.96	0.967	0.934	0.943	0.965	0.964	0.948	0.969	0.969	0.967	0.95	0.949	0.954	0.896	0.894	0.956	0.953	0.948	0.962	0.927	0.897	0.897	0.859	0.902	0.885	0.864	0.898	0.937	0.932	0.956	0.949	0.923	0.934	0.931
hsa-let-7c	0.979	0.982	0.979	0.971	1	0.975	0.977	0.977	0.978	0.98	0.972	0.946	0.95	0.945	0.947	0.955	0.958	0.94	0.943	0.957	0.957	0.944	0.953	0.953	0.95	0.951	0.949	0.953	0.915	0.909	0.952	0.947	0.948	0.952	0.93	0.91	0.91	0.878	0.91	0.898	0.882	0.908	0.941	0.936	0.955	0.942	0.93	0.942	0.94
hsa-let-7d	0.965	0.968	0.965	0.954	0.975	1	0.974	0.974	0.975	0.983	0.986	0.933	0.941	0.937	0.939	0.941	0.943	0.932	0.933	0.94	0.939	0.931	0.935	0.935	0.935	0.937	0.937	0.941	0.909	0.904	0.941	0.933	0.937	0.941	0.922	0.909	0.909	0.877	0.908	0.899	0.881	0.905	0.934	0.928	0.943	0.932	0.922	0.935	0.933
hsa-let-7e	0.975	0.975	0.975	0.969	0.977	0.974	1	0.976	0.976	0.975	0.973	0.942	0.946	0.945	0.947	0.953	0.957	0.939	0.945	0.951	0.951	0.943	0.95	0.95	0.95	0.949	0.945	0.951	0.91	0.904	0.952	0.945	0.946	0.953	0.928	0.903	0.903	0.869	0.91	0.893	0.874	0.907	0.938	0.937	0.95	0.942	0.925	0.937	0.934
hsa-let-7f-1	0.983	0.974	0.983	0.969	0.977	0.974	0.976	1	0.994	0.978	0.976	0.942	0.946	0.939	0.941	0.954	0.956	0.931	0.941	0.951	0.951	0.939	0.947	0.947	0.947	0.944	0.942	0.946	0.912	0.905	0.949	0.944	0.946	0.951	0.928	0.905	0.905	0.873	0.91	0.894	0.875	0.909	0.938	0.932	0.95	0.94	0.925	0.941	0.936
hsa-let-7f-2	0.979	0.974	0.979	0.967	0.978	0.975	0.976	0.994	1	0.978	0.974	0.941	0.948	0.94	0.941	0.953	0.955	0.935	0.941	0.951	0.951	0.938	0.946	0.946	0.946	0.945	0.941	0.946	0.914	0.903	0.949	0.945	0.944	0.949	0.929	0.904	0.904	0.873	0.908	0.893	0.875	0.91	0.938	0.932	0.951	0.939	0.927	0.941	0.935
hsa-let-7g	0.969	0.979	0.969	0.96	0.98	0.983	0.975	0.978	0.978	1	0.982	0.942	0.946	0.941	0.943	0.952	0.954	0.935	0.936	0.949	0.949	0.938	0.941	0.941	0.941	0.944	0.942	0.946	0.911	0.907	0.946	0.939	0.943	0.945	0.927	0.909	0.909	0.876	0.908	0.898	0.882	0.907	0.935	0.933	0.952	0.937	0.927	0.938	0.938
hsa-let-7i	0.963	0.964	0.963	0.951	0.972	0.986	0.973	0.976	0.974	0.982	1	0.929	0.94	0.932	0.933	0.94	0.94	0.927	0.932	0.938	0.938	0.929	0.93	0.93	0.93	0.935	0.935	0.939	0.911	0.907	0.936	0.931	0.934	0.938	0.921	0.908	0.908	0.877	0.909	0.897	0.881	0.907	0.929	0.926	0.939	0.928	0.921	0.934	0.931
hsa-mir-100	0.943	0.945	0.943	0.943	0.946	0.933	0.942	0.942	0.941	0.942	0.929	1	0.939	0.941	0.943	0.942	0.943	0.935	0.937	0.942	0.942	0.934	0.937	0.937	0.937	0.939	0.939	0.942	0.908	0.911	0.943	0.94	0.938	0.939	0.928	0.907	0.907	0.885	0.904	0.907	0.886	0.909	0.934	0.934	0.943	0.934	0.928	0.932	0.933
hsa-mir-101-1	0.952	0.951	0.952	0.946	0.95	0.941	0.946	0.946	0.948	0.946	0.94	0.939	1	0.951	0.952	0.949	0.951	0.943	0.942	0.944	0.944	0.94	0.941	0.941	0.941	0.947	0.947	0.948	0.917	0.913	0.951	0.941	0.945	0.947	0.934	0.914	0.914	0.887	0.919	0.906	0.893	0.921	0.937	0.937	0.95	0.938	0.956	0.936	0.937
hsa-mir-103a-1	0.945	0.946	0.945	0.945	0.945	0.937	0.945	0.939	0.94	0.941	0.932	0.941	0.951	1	0.996	0.95	0.951	0.98	0.945	0.948	0.947	0.944	0.943	0.943	0.943	0.94	0.94	0.943	0.915	0.911	0.95	0.939	0.945	0.947	0.937	0.914	0.914	0.886	0.909	0.905	0.887	0.917	0.938	0.94	0.95	0.941	0.94	0.937	0.934
hsa-mir-103a-2	0.947	0.949	0.947	0.948	0.947	0.939	0.947	0.941	0.941	0.943	0.933	0.943	0.952	0.996	1	0.953	0.955	0.977	0.946	0.951	0.95	0.946	0.947	0.947	0.947	0.947	0.942	0.945	0.911	0.909	0.954	0.944	0.948	0.951	0.938	0.914	0.914	0.883	0.908	0.904	0.886	0.914	0.938	0.939	0.953	0.943	0.939	0.937	0.934
hsa-mir-106a	0.961	0.96	0.961	0.96	0.955	0.941	0.953	0.954	0.953	0.952	0.94	0.942	0.949	0.95	0.953	1	0.984	0.941	0.944	0.961	0.96	0.954	0.96	0.96	0.96	0.951	0.947	0.949	0.908	0.909	0.955	0.955	0.959	0.967	0.936	0.911	0.911	0.876	0.91	0.902	0.885	0.914	0.938	0.936	0.962	0.951	0.93	0.94	0.939
hsa-mir-106b	0.964	0.964	0.964	0.967	0.958	0.943	0.957	0.956	0.955	0.954	0.94	0.943	0.951	0.951	0.955	0.984	1	0.938	0.946	0.965	0.964	0.954	0.965	0.965	0.965	0.955	0.95	0.953	0.905	0.908	0.957	0.957	0.955	0.968	0.933	0.91	0.91	0.871	0.909	0.896	0.879	0.912	0.939	0.936	0.964	0.953	0.929	0.936	0.935
hsa-mir-107	0.938	0.938	0.938	0.934	0.94	0.932	0.939	0.931	0.935	0.935	0.927	0.935	0.943	0.98	0.977	0.941	0.938	1	0.939	0.935	0.935	0.932	0.931	0.931	0.931	0.935	0.933	0.936	0.918	0.907	0.94	0.929	0.937	0.937	0.928	0.911	0.911	0.886	0.907	0.906	0.888	0.908	0.929	0.933	0.94	0.93	0.931	0.938	0.932
hsa-mir-10b	0.944	0.945	0.944	0.943	0.943	0.933	0.945	0.941	0.941	0.936	0.932	0.937	0.942	0.945	0.946	0.944	0.946	0.939	1	0.942	0.942	0.943	0.936	0.94	0.94	0.944	0.944	0.946	0.911	0.906	0.942	0.942	0.941	0.945	0.933	0.908	0.908	0.88	0.907	0.904	0.889	0.911	0.931	0.936	0.942	0.941	0.927	0.933	0.934
hsa-mir-1-1	0.958	0.96	0.958	0.965	0.957	0.94	0.951	0.951	0.951	0.949	0.938	0.942	0.944	0.948	0.951	0.961	0.965	0.935	0.942	1	0.999	0.947	0.967	0.967	0.967	0.951	0.948	0.953	0.907	0.9	0.956	0.954	0.948	0.96	0.932	0.915	0.915	0.876	0.905	0.893	0.874	0.903	0.937	0.931	0.957	0.946	0.928	0.936	0.934
hsa-mir-1-2	0.958	0.959	0.958	0.964	0.957	0.939	0.951	0.951	0.951	0.949	0.938	0.942	0.944	0.947	0.95	0.96	0.964	0.935	0.942	0.999	1	0.947	0.966	0.966	0.966	0.951	0.948	0.952	0.907	0.9	0.955	0.953	0.948	0.959	0.933	0.915	0.915	0.875	0.906	0.893	0.874	0.902	0.936	0.931	0.956	0.946	0.929	0.936	0.934
hsa-mir-122	0.947	0.95	0.947	0.948	0.944	0.931	0.943	0.939	0.938	0.938	0.929	0.934	0.94	0.944	0.946	0.954	0.954	0.932	0.943	0.947	0.947	1	0.949	0.947	0.949	0.941	0.937	0.941	0.898	0.89	0.946	0.948	0.946	0.949	0.926	0.905	0.905	0.867	0.898	0.885	0.869	0.905	0.926	0.932	0.944	0.96	0.92	0.924	0.925
hsa-mir-124-1	0.959	0.958	0.959	0.969	0.953	0.935	0.95	0.947	0.946	0.941	0.93	0.937	0.941	0.943	0.947	0.96	0.965	0.931	0.936	0.967	0.966	0.949	1	1	1	0.949	0.948	0.952	0.901	0.892	0.955	0.955	0.944	0.964	0.93	0.905	0.905	0.863	0.899	0.882	0.864	0.898	0.932	0.93	0.954	0.95	0.923	0.93	0.926
hsa-mir-124-2	0.959	0.958	0.959	0.969	0.953	0.935	0.95	0.947	0.946	0.941	0.93	0.937	0.941	0.943	0.947	0.96	0.965	0.931	0.94	0.967	0.966	0.947	1	1	1	0.949	0.948	0.952	0.901	0.892	0.955	0.955	0.944	0.964	0.93	0.905	0.905	0.863	0.899	0.884	0.864	0.898	0.932	0.924	0.954	0.95	0.923	0.93	0.926
hsa-mir-124-3	0.959	0.958	0.959	0.967	0.95	0.935	0.95	0.947	0.946	0.941	0.93	0.937	0.941	0.943	0.947	0.96	0.965	0.931	0.94	0.967	0.966	0.949	1	1	1	0.949	0.948	0.95	0.901	0.892	0.955	0.955	0.944	0.964	0.93	0.905	0.905	0.863	0.899	0.884	0.864	0.894	0.932	0.93	0.954	0.95	0.923	0.93	0.926
hsa-mir-125a	0.951	0.951	0.951	0.95	0.951	0.937	0.949	0.944	0.945	0.944	0.935	0.939	0.947	0.94	0.947	0.951	0.955	0.935	0.944	0.951	0.951	0.941	0.949	0.949	0.949	1	0.96	0.961	0.918	0.904	0.951	0.948	0.944	0.95	0.936	0.918	0.918	0.883	0.907	0.899	0.885	0.912	0.937	0.934	0.95	0.943	0.929	0.935	0.936
hsa-mir-125b-1	0.951	0.951	0.951	0.949	0.949	0.937	0.945	0.942	0.941	0.942	0.935	0.939	0.947	0.94	0.942	0.947	0.95	0.933	0.944	0.948	0.948	0.937	0.948	0.948	0.948	0.96	1	0.996	0.918	0.907	0.949	0.946	0.945	0.948	0.931	0.917	0.917	0.892	0.913	0.9	0.887	0.908	0.936	0.937	0.949	0.939	0.93	0.938	0.937
hsa-mir-125b-2	0.954	0.955	0.954	0.954	0.953	0.941	0.951	0.946	0.946	0.946	0.939	0.942	0.948	0.943	0.945	0.949	0.953	0.936	0.946	0.953	0.952	0.941	0.952	0.952	0.95	0.961	0.996	1	0.918	0.909	0.952	0.95	0.946	0.95	0.933	0.917	0.917	0.892	0.917	0.898	0.884	0.91	0.936	0.939	0.951	0.941	0.931	0.939	0.937
hsa-mir-126	0.909	0.908	0.909	0.896	0.915	0.909	0.91	0.912	0.914	0.911	0.911	0.908	0.917	0.915	0.911	0.908	0.905	0.918	0.911	0.907	0.907	0.898	0.901	0.901	0.901	0.918	0.918	0.918	1	0.896	0.911	0.905	0.907	0.907	0.913	0.911	0.911	0.893	0.893	0.897	0.888	0.898	0.915	0.912	0.91	0.906	0.913	0.912	0.913
hsa-mir-127	0.908	0.909	0.908	0.894	0.909	0.904	0.904	0.905	0.903	0.907	0.907	0.911	0.913	0.911	0.909	0.909	0.908	0.907	0.906	0.9	0.9	0.89	0.892	0.892	0.892	0.904	0.907	0.909	0.896	1	0.901	0.893	0.908	0.906	0.893	0.894	0.894	0.876	0.878	0.886	0.876	0.891	0.902	0.898	0.907	0.89	0.903	0.896	0.911
hsa-mir-128-2	0.958	0.956	0.958	0.956	0.952	0.941	0.952	0.949	0.949	0.946	0.936	0.943	0.951	0.95	0.954	0.955	0.957	0.94	0.942	0.956	0.955	0.946	0.955	0.955	0.955	0.951	0.949	0.952	0.911	0.901	1	0.95	0.949	0.956	0.933	0.912	0.912	0.883	0.911	0.906	0.881	0.905	0.942	0.94	0.953	0.946	0.939	0.937	0.935
hsa-mir-129-2	0.95	0.951	0.95	0.953	0.947	0.933	0.945	0.944	0.945	0.939	0.931	0.94	0.941	0.939	0.944	0.955	0.957	0.929	0.942	0.954	0.953	0.948	0.955	0.955	0.955	0.948	0.946	0.95	0.905	0.893	0.95	1	0.948	0.959	0.929	0.911	0.911	0.872	0.904	0.894	0.879	0.91	0.934	0.932	0.949	0.95	0.922	0.928	0.928
hsa-mir-130a	0.95	0.95	0.95	0.948	0.948	0.937	0.946	0.946	0.944	0.943	0.934	0.938	0.945	0.945	0.948	0.959	0.955	0.937	0.941	0.948	0.948	0.946	0.944	0.944	0.944	0.944	0.945	0.946	0.907	0.908	0.949	0.948	1	0.971	0.936	0.913	0.913	0.882	0.91	0.905	0.892	0.919	0.937	0.94	0.951	0.941	0.935	0.937	0.935
hsa-mir-130b	0.957	0.956	0.957	0.962	0.952	0.941	0.953	0.951	0.949	0.945	0.938	0.939	0.947	0.947	0.951	0.967	0.968	0.937	0.945	0.96	0.959	0.949	0.964	0.964	0.964	0.95	0.948	0.95	0.907	0.906	0.956	0.959	0.971	1	0.933	0.91	0.91	0.871	0.91	0.892	0.875	0.909	0.939	0.937	0.957	0.949	0.93	0.932	0.932
hsa-mir-132	0.93	0.93	0.93	0.927	0.93	0.922	0.928	0.928	0.929	0.927	0.921	0.928	0.934	0.937	0.938	0.936	0.933	0.928	0.933	0.932	0.933	0.926	0.93	0.93	0.93	0.936	0.931	0.933	0.913	0.893	0.933	0.929	0.936	0.933	1	0.908	0.908	0.884	0.903	0.903	0.888	0.905	0.925	0.926	0.937	0.934	0.927	0.936	0.928
hsa-mir-133a-1	0.908	0.909	0.908	0.897	0.91	0.909	0.903	0.905	0.904	0.909	0.908	0.907	0.914	0.914	0.914	0.911	0.91	0.911	0.908	0.915	0.915	0.905	0.905	0.905	0.905	0.918	0.917	0.917	0.911	0.894	0.912	0.911	0.913	0.91	0.908	1	1	0.932	0.894	0.895	0.889	0.898	0.907	0.913	0.911	0.911	0.909	0.915	0.912
hsa-mir-133a-2	0.908	0.909	0.908	0.897	0.91	0.909	0.903	0.905	0.904	0.909	0.908	0.907	0.914	0.914	0.914	0.911	0.91	0.911	0.908	0.915	0.915	0.905	0.905	0.905	0.905	0.918	0.917	0.917	0.911	0.894	0.912	0.911	0.913	0.91	0.908	1	1	0.932	0.894	0.895	0.889	0.898	0.911	0.913	0.911	0.911	0.909	0.915	0.912
hsa-mir-133b	0.872	0.874	0.872	0.859	0.878	0.877	0.869	0.873	0.873	0.876	0.877	0.885	0.887	0.886	0.883	0.876	0.871	0.886	0.88	0.876	0.875	0.867	0.863	0.863	0.863	0.883	0.892	0.892	0.893	0.876	0.883	0.872	0.882	0.871	0.884	0.932	0.932	1	0.864	0.896	0.9	0.872	0.879	0.882	0.877	0.878	0.885	0.892	0.891
hsa-mir-134	0.907	0.906	0.907	0.902	0.91	0.908	0.91	0.91	0.908	0.908	0.909	0.904	0.919	0.909	0.908	0.91	0.909	0.907	0.907	0.905	0.906	0.898	0.899	0.899	0.899	0.907	0.913	0.917	0.893	0.878	0.911	0.904	0.91	0.91	0.903	0.894	0.894	0.864	1	0.882	0.87	0.894	0.897	0.907	0.905	0.901	0.904	0.906	0.902
hsa-mir-135a-1	0.892	0.893	0.892	0.885	0.898	0.899	0.893	0.894	0.893	0.898	0.897	0.907	0.906	0.905	0.904	0.902	0.896	0.906	0.904	0.893	0.893	0.885	0.882	0.884	0.884	0.899	0.9	0.898	0.897	0.886	0.906	0.894	0.905	0.892	0.903	0.895	0.895	0.896	0.882	1	0.982	0.888	0.902	0.9	0.899	0.893	0.9	0.912	0.913
hsa-mir-135a-2	0.874	0.874	0.874	0.864	0.882	0.881	0.874	0.875	0.875	0.882	0.881	0.886	0.893	0.887	0.886	0.885	0.879	0.888	0.889	0.874	0.874	0.869	0.864	0.864	0.864	0.885	0.887	0.884	0.888	0.876	0.881	0.879	0.892	0.875	0.888	0.889	0.889	0.9	0.87	0.982	1	0.876	0.884	0.886	0.883	0.874	0.89	0.898	0.899
hsa-mir-136	0.907	0.908	0.907	0.898	0.908	0.905	0.907	0.909	0.91	0.907	0.907	0.909	0.921	0.917	0.914	0.914	0.912	0.908	0.911	0.903	0.902	0.905	0.898	0.898	0.894	0.912	0.908	0.91	0.898	0.891	0.905	0.91	0.919	0.909	0.905	0.898	0.898	0.872	0.894	0.888	0.876	1	0.897	0.908	0.915	0.903	0.913	0.905	0.908
hsa-mir-140	0.94	0.938	0.94	0.937	0.941	0.934	0.938	0.938	0.938	0.935	0.929	0.934	0.937	0.938	0.938	0.938	0.939	0.929	0.931	0.937	0.936	0.926	0.932	0.932	0.932	0.937	0.936	0.936	0.915	0.902	0.942	0.934	0.937	0.939	0.925	0.907	0.911	0.879	0.897	0.902	0.884	0.897	1	0.931	0.937	0.932	0.922	0.931	0.93
hsa-mir-141	0.935	0.936	0.935	0.932	0.936	0.928	0.937	0.932	0.932	0.933	0.926	0.934	0.937	0.94	0.939	0.936	0.936	0.933	0.936	0.931	0.931	0.932	0.93	0.924	0.93	0.934	0.937	0.939	0.912	0.898	0.94	0.932	0.94	0.937	0.926	0.913	0.913	0.882	0.907	0.9	0.886	0.908	0.931	1	0.937	0.931	0.923	0.931	0.929
hsa-mir-142	0.953	0.954	0.953	0.956	0.955	0.943	0.95	0.95	0.951	0.952	0.939	0.943	0.95	0.95	0.953	0.962	0.964	0.94	0.942	0.957	0.956	0.944	0.954	0.954	0.954	0.95	0.949	0.951	0.91	0.907	0.953	0.949	0.951	0.957	0.937	0.911	0.911	0.877	0.905	0.899	0.883	0.915	0.937	0.937	1	0.941	0.935	0.941	0.935
hsa-mir-143	0.949	0.948	0.949	0.949	0.942	0.932	0.942	0.94	0.939	0.937	0.928	0.934	0.938	0.941	0.943	0.951	0.953	0.93	0.941	0.946	0.946	0.96	0.95	0.95	0.95	0.943	0.939	0.941	0.906	0.89	0.946	0.95	0.941	0.949	0.934	0.911	0.911	0.878	0.901	0.893	0.874	0.903	0.932	0.931	0.941	1	0.922	0.934	0.934
hsa-mir-144	0.926	0.925	0.926	0.923	0.93	0.922	0.925	0.925	0.927	0.927	0.921	0.928	0.956	0.94	0.939	0.93	0.929	0.931	0.927	0.928	0.929	0.92	0.923	0.923	0.923	0.929	0.93	0.931	0.913	0.903	0.939	0.922	0.935	0.93	0.927	0.909	0.909	0.885	0.904	0.9	0.89	0.913	0.922	0.923	0.935	0.922	1	0.927	0.927
hsa-mir-145	0.94	0.937	0.94	0.934	0.942	0.935	0.937	0.941	0.941	0.938	0.934	0.932	0.936	0.937	0.937	0.94	0.936	0.938	0.933	0.936	0.936	0.924	0.93	0.93	0.93	0.935	0.938	0.939	0.912	0.896	0.937	0.928	0.937	0.932	0.936	0.915	0.915	0.892	0.906	0.912	0.898	0.905	0.931	0.931	0.941	0.934	0.927	1	0.939
hsa-mir-146a	0.937	0.937	0.937	0.931	0.94	0.933	0.934	0.936	0.935	0.938	0.931	0.933	0.937	0.934	0.934	0.939	0.935	0.932	0.934	0.934	0.934	0.925	0.926	0.926	0.926	0.936	0.937	0.937	0.913	0.911	0.935	0.928	0.935	0.932	0.928	0.912	0.912	0.891	0.902	0.913	0.899	0.908	0.93	0.929	0.935	0.934	0.927	0.939	1
hsa-mir-146b	0.903	0.905	0.903	0.895	0.908	0.906	0.904	0.903	0.901	0.906	0.907	0.911	0.917	0.909	0.908	0.906	0.901	0.911	0.914	0.898	0.898	0.896	0.892	0.892	0.892	0.907	0.906	0.907	0.893	0.891	0.902	0.897	0.91	0.901	0.911	0.897	0.897	0.882	0.885	0.909	0.899	0.891	0.899	0.896	0.905	0.901	0.907	0.917	0.946
hsa-mir-148a	0.937	0.936	0.937	0.931	0.936	0.928	0.933	0.932	0.932	0.933	0.925	0.935	0.945	0.945	0.946	0.942	0.941	0.939	0.939	0.935	0.935	0.934	0.931	0.931	0.931	0.94	0.937	0.937	0.919	0.905	0.941	0.936	0.948	0.942	0.938	0.912	0.912	0.879	0.907	0.91	0.898	0.915	0.932	0.937	0.936	0.936	0.925	0.934	0.934
hsa-mir-148b	0.942	0.943	0.942	0.941	0.942	0.932	0.94	0.938	0.938	0.938	0.932	0.932	0.945	0.944	0.946	0.949	0.949	0.934	0.941	0.947	0.947	0.942	0.945	0.945	0.945	0.942	0.938	0.941	0.914	0.902	0.948	0.941	0.945	0.95	0.932	0.906	0.906	0.87	0.901	0.894	0.88	0.909	0.932	0.927	0.945	0.938	0.921	0.931	0.93
hsa-mir-150	0.945	0.948	0.945	0.946	0.946	0.935	0.946	0.941	0.941	0.941	0.933	0.941	0.941	0.94	0.942	0.958	0.96	0.93	0.943	0.948	0.947	0.945	0.946	0.946	0.946	0.947	0.941	0.944	0.905	0.899	0.946	0.95	0.941	0.95	0.923	0.904	0.904	0.871	0.903	0.894	0.876	0.91	0.932	0.934	0.948	0.941	0.919	0.932	0.93
hsa-mir-151a	0.897	0.897	0.897	0.891	0.905	0.903	0.898	0.898	0.898	0.901	0.9	0.905	0.91	0.904	0.903	0.901	0.899	0.9	0.902	0.893	0.893	0.889	0.885	0.885	0.885	0.898	0.91	0.911	0.901	0.89	0.902	0.894	0.909	0.895	0.903	0.907	0.907	0.895	0.9	0.896	0.896	0.892	0.902	0.903	0.902	0.892	0.908	0.9	0.908
hsa-mir-152	0.92	0.92	0.92	0.916	0.921	0.916	0.921	0.917	0.919	0.918	0.919	0.919	0.932	0.93	0.929	0.924	0.919	0.928	0.925	0.916	0.916	0.913	0.916	0.916	0.916	0.925	0.923	0.924	0.914	0.9	0.924	0.917	0.93	0.924	0.923	0.908	0.908	0.883	0.888	0.905	0.891	0.905	0.922	0.923	0.923	0.918	0.92	0.923	0.921
hsa-mir-154	0.87	0.87	0.87	0.86	0.874	0.873	0.871	0.865	0.866	0.87	0.872	0.875	0.89	0.885	0.882	0.877	0.875	0.886	0.88	0.862	0.861	0.858	0.856	0.856	0.856	0.87	0.876	0.877	0.864	0.873	0.868	0.869	0.885	0.872	0.865	0.865	0.865	0.857	0.863	0.87	0.863	0.86	0.859	0.872	0.871	0.861	0.882	0.872	0.876
hsa-mir-155	0.962	0.961	0.962	0.969	0.957	0.942	0.954	0.955	0.954	0.949	0.939	0.943	0.948	0.949	0.952	0.96	0.967	0.936	0.945	0.967	0.966	0.947	0.965	0.965	0.965	0.951	0.947	0.952	0.907	0.903	0.958	0.951	0.949	0.961	0.933	0.909	0.909	0.874	0.901	0.898	0.879	0.904	0.941	0.934	0.958	0.947	0.929	0.939	0.937
hsa-mir-15a	0.959	0.959	0.959	0.961	0.959	0.945	0.956	0.953	0.953	0.95	0.94	0.946	0.956	0.97	0.97	0.962	0.965	0.956	0.952	0.963	0.963	0.952	0.963	0.963	0.963	0.955	0.954	0.957	0.918	0.908	0.962	0.952	0.951	0.958	0.942	0.916	0.916	0.882	0.915	0.906	0.888	0.914	0.945	0.946	0.96	0.951	0.936	0.947	0.941
hsa-mir-15b	0.958	0.959	0.958	0.96	0.958	0.945	0.955	0.951	0.952	0.95	0.941	0.946	0.956	0.971	0.971	0.961	0.965	0.955	0.951	0.962	0.962	0.954	0.962	0.962	0.962	0.957	0.954	0.958	0.916	0.908	0.96	0.952	0.953	0.959	0.941	0.917	0.917	0.884	0.915	0.905	0.889	0.913	0.945	0.946	0.96	0.952	0.937	0.946	0.941
hsa-mir-16-1	0.964	0.964	0.964	0.975	0.961	0.943	0.957	0.954	0.953	0.95	0.937	0.944	0.953	0.959	0.961	0.965	0.973	0.941	0.947	0.969	0.968	0.954	0.973	0.973	0.973	0.955	0.953	0.958	0.901	0.899	0.958	0.955	0.949	0.963	0.932	0.905	0.905	0.867	0.908	0.891	0.874	0.907	0.938	0.936	0.96	0.951	0.93	0.935	0.932
hsa-mir-16-2	0.964	0.964	0.964	0.974	0.96	0.942	0.957	0.953	0.952	0.949	0.937	0.944	0.952	0.959	0.961	0.965	0.974	0.941	0.947	0.969	0.968	0.955	0.973	0.973	0.973	0.956	0.953	0.957	0.9	0.898	0.959	0.955	0.95	0.964	0.933	0.905	0.905	0.867	0.908	0.891	0.873	0.907	0.939	0.937	0.96	0.952	0.928	0.936	0.932
hsa-mir-17	0.968	0.967	0.968	0.973	0.963	0.946	0.96	0.959	0.959	0.955	0.942	0.946	0.951	0.95	0.953	0.984	0.991	0.938	0.947	0.969	0.968	0.954	0.97	0.97	0.97	0.957	0.953	0.956	0.91	0.909	0.96	0.959	0.955	0.969	0.933	0.911	0.911	0.875	0.907	0.897	0.879	0.911	0.942	0.937	0.965	0.953	0.93	0.937	0.935
hsa-mir-181a-1	0.95	0.95	0.95	0.949	0.953	0.941	0.947	0.948	0.947	0.947	0.937	0.944	0.951	0.951	0.953	0.951	0.953	0.942	0.942	0.952	0.951	0.941	0.948	0.948	0.948	0.946	0.948	0.95	0.914	0.91	0.955	0.946	0.95	0.952	0.935	0.913	0.913	0.888	0.909	0.905	0.891	0.914	0.94	0.943	0.953	0.944	0.936	0.939	0.942
hsa-mir-181a-2	0.953	0.953	0.953	0.953	0.954	0.941	0.95	0.95	0.949	0.947	0.938	0.946	0.952	0.952	0.954	0.954	0.957	0.942	0.944	0.955	0.954	0.945	0.952	0.952	0.952	0.948	0.949	0.951	0.912	0.91	0.957	0.948	0.951	0.956	0.937	0.913	0.913	0.886	0.91	0.904	0.89	0.915	0.942	0.944	0.955	0.947	0.937	0.94	0.942
hsa-mir-181b-1	0.945	0.945	0.945	0.944	0.946	0.938	0.945	0.941	0.943	0.942	0.934	0.943	0.948	0.947	0.947	0.943	0.944	0.939	0.939	0.938	0.938	0.936	0.937	0.937	0.937	0.941	0.947	0.949	0.919	0.91	0.948	0.943	0.939	0.942	0.929	0.907	0.907	0.886	0.907	0.904	0.889	0.911	0.938	0.938	0.946	0.937	0.932	0.93	0.937
hsa-mir-181b-2	0.944	0.945	0.944	0.944	0.946	0.938	0.945	0.941	0.943	0.942	0.934	0.943	0.948	0.946	0.947	0.943	0.944	0.939	0.939	0.938	0.938	0.936	0.936	0.936	0.936	0.941	0.947	0.949	0.918	0.91	0.948	0.943	0.939	0.942	0.929	0.906	0.906	0.885	0.907	0.904	0.889	0.91	0.938	0.937	0.946	0.937	0.931	0.93	0.938
hsa-mir-181c	0.93	0.93	0.93	0.928	0.937	0.93	0.931	0.932	0.932	0.931	0.928	0.931	0.942	0.938	0.939	0.937	0.936	0.933	0.928	0.93	0.929	0.925	0.924	0.924	0.924	0.93	0.936	0.936	0.91	0.906	0.939	0.929	0.938	0.934	0.921	0.905	0.905	0.891	0.9	0.905	0.89	0.912	0.928	0.927	0.938	0.924	0.927	0.925	0.933
hsa-mir-181d	0.932	0.933	0.932	0.931	0.935	0.928	0.932	0.928	0.928	0.931	0.925	0.934	0.938	0.935	0.937	0.933	0.934	0.928	0.925	0.929	0.929	0.928	0.922	0.922	0.922	0.927	0.931	0.933	0.907	0.905	0.935	0.932	0.932	0.933	0.915	0.903	0.903	0.877	0.897	0.9	0.886	0.901	0.926	0.928	0.935	0.925	0.918	0.917	0.931
hsa-mir-182	0.928	0.928	0.928	0.922	0.926	0.923	0.923	0.923	0.925	0.926	0.92	0.929	0.928	0.927	0.926	0.926	0.927	0.92	0.928	0.923	0.923	0.911	0.917	0.917	0.917	0.922	0.93	0.93	0.901	0.901	0.925	0.921	0.926	0.927	0.916	0.908	0.908	0.881	0.897	0.899	0.883	0.906	0.927	0.919	0.927	0.913	0.918	0.925	0.931
hsa-mir-183	0.947	0.946	0.947	0.946	0.947	0.938	0.945	0.944	0.943	0.94	0.932	0.939	0.943	0.945	0.945	0.948	0.951	0.939	0.941	0.947	0.947	0.941	0.944	0.944	0.944	0.94	0.944	0.946	0.917	0.91	0.946	0.943	0.945	0.95	0.928	0.913	0.913	0.883	0.908	0.898	0.881	0.911	0.938	0.935	0.947	0.938	0.929	0.935	0.934
hsa-mir-186	0.962	0.963	0.962	0.969	0.959	0.942	0.956	0.953	0.953	0.951	0.936	0.945	0.951	0.948	0.952	0.969	0.976	0.936	0.946	0.966	0.966	0.953	0.969	0.969	0.969	0.955	0.948	0.952	0.903	0.9	0.955	0.957	0.95	0.964	0.929	0.907	0.907	0.866	0.904	0.89	0.872	0.911	0.936	0.934	0.96	0.951	0.929	0.932	0.933
hsa-mir-187	0.873	0.873	0.873	0.865	0.875	0.877	0.877	0.875	0.875	0.876	0.874	0.878	0.887	0.892	0.889	0.874	0.869	0.887	0.88	0.865	0.864	0.861	0.855	0.855	0.855	0.868	0.867	0.87	0.87	0.862	0.869	0.868	0.884	0.871	0.87	0.859	0.859	0.854	0.87	0.893	0.879	0.866	0.864	0.872	0.873	0.861	0.877	0.876	0.879
hsa-mir-18a	0.952	0.955	0.952	0.957	0.954	0.941	0.951	0.947	0.946	0.948	0.935	0.947	0.95	0.95	0.951	0.957	0.96	0.94	0.946	0.956	0.956	0.944	0.952	0.952	0.952	0.954	0.952	0.954	0.908	0.907	0.953	0.948	0.953	0.956	0.934	0.913	0.913	0.879	0.907	0.9	0.883	0.913	0.939	0.939	0.958	0.945	0.936	0.942	0.942
hsa-mir-18b	0.899	0.901	0.899	0.896	0.905	0.905	0.898	0.899	0.898	0.906	0.901	0.915	0.912	0.91	0.907	0.907	0.904	0.908	0.911	0.903	0.903	0.894	0.891	0.891	0.891	0.906	0.905	0.904	0.895	0.888	0.903	0.904	0.913	0.904	0.899	0.898	0.898	0.888	0.889	0.901	0.89	0.895	0.901	0.903	0.908	0.899	0.905	0.911	0.912
hsa-mir-191	0.872	0.876	0.872	0.867	0.874	0.874	0.876	0.869	0.868	0.875	0.873	0.888	0.884	0.882	0.882	0.879	0.874	0.884	0.886	0.87	0.869	0.871	0.868	0.868	0.868	0.879	0.878	0.88	0.875	0.867	0.877	0.874	0.891	0.877	0.876	0.864	0.864	0.854	0.863	0.881	0.875	0.876	0.879	0.882	0.88	0.869	0.889	0.885	0.886
hsa-mir-192	0.961	0.96	0.961	0.966	0.953	0.937	0.949	0.951	0.95	0.944	0.933	0.943	0.948	0.95	0.954	0.96	0.965	0.938	0.942	0.964	0.963	0.951	0.968	0.968	0.968	0.952	0.95	0.952	0.907	0.899	0.957	0.955	0.948	0.965	0.933	0.902	0.902	0.861	0.903	0.891	0.869	0.904	0.937	0.933	0.957	0.947	0.929	0.932	0.927
hsa-mir-194-1	0.893	0.893	0.893	0.891	0.9	0.899	0.895	0.896	0.894	0.895	0.901	0.892	0.899	0.893	0.892	0.89	0.889	0.896	0.895	0.888	0.887	0.879	0.88	0.88	0.88	0.885	0.898	0.899	0.885	0.877	0.895	0.887	0.896	0.894	0.89	0.873	0.873	0.866	0.886	0.881	0.87	0.875	0.889	0.889	0.891	0.882	0.893	0.894	0.897
hsa-mir-195	0.956	0.956	0.956	0.957	0.956	0.943	0.954	0.95	0.95	0.948	0.939	0.945	0.955	0.969	0.968	0.958	0.961	0.956	0.95	0.959	0.959	0.951	0.959	0.959	0.959	0.956	0.952	0.955	0.919	0.907	0.96	0.949	0.951	0.958	0.943	0.919	0.919	0.887	0.918	0.909	0.893	0.913	0.946	0.945	0.957	0.95	0.937	0.946	0.942
hsa-mir-196a-1	0.938	0.941	0.938	0.935	0.947	0.943	0.939	0.939	0.94	0.944	0.941	0.933	0.934	0.933	0.932	0.935	0.934	0.924	0.93	0.934	0.934	0.92	0.927	0.927	0.927	0.929	0.937	0.941	0.906	0.905	0.933	0.928	0.933	0.931	0.929	0.912	0.912	0.886	0.909	0.899	0.886	0.909	0.931	0.925	0.939	0.928	0.926	0.93	0.931
hsa-mir-196a-2	0.951	0.953	0.951	0.951	0.956	0.947	0.951	0.95	0.951	0.952	0.943	0.941	0.942	0.944	0.944	0.951	0.951	0.935	0.942	0.951	0.951	0.937	0.946	0.946	0.946	0.941	0.942	0.946	0.907	0.908	0.945	0.944	0.942	0.948	0.933	0.908	0.908	0.875	0.911	0.899	0.88	0.906	0.939	0.931	0.95	0.94	0.929	0.935	0.934
hsa-mir-197	0.945	0.946	0.945	0.947	0.947	0.935	0.943	0.941	0.941	0.94	0.931	0.939	0.937	0.941	0.943	0.948	0.949	0.932	0.937	0.943	0.943	0.94	0.942	0.942	0.942	0.94	0.939	0.94	0.899	0.903	0.94	0.942	0.942	0.946	0.924	0.907	0.907	0.873	0.908	0.89	0.873	0.903	0.934	0.928	0.943	0.943	0.924	0.932	0.933
hsa-mir-198	0.871	0.872	0.871	0.862	0.879	0.882	0.87	0.871	0.874	0.877	0.878	0.886	0.89	0.885	0.884	0.873	0.869	0.89	0.88	0.87	0.869	0.86	0.86	0.86	0.86	0.878	0.879	0.878	0.883	0.868	0.874	0.867	0.883	0.872	0.884	0.886	0.886	0.891	0.864	0.897	0.893	0.879	0.873	0.876	0.874	0.867	0.891	0.886	0.893
hsa-mir-199a-1	0.935	0.934	0.935	0.93	0.938	0.928	0.931	0.932	0.93	0.93	0.926	0.931	0.943	0.936	0.935	0.94	0.936	0.933	0.932	0.935	0.935	0.924	0.933	0.933	0.933	0.94	0.937	0.938	0.922	0.899	0.943	0.931	0.937	0.938	0.934	0.916	0.916	0.894	0.915	0.907	0.895	0.909	0.931	0.928	0.94	0.929	0.931	0.94	0.935
hsa-mir-199a-2	0.935	0.934	0.935	0.93	0.938	0.928	0.931	0.932	0.93	0.93	0.926	0.931	0.943	0.936	0.935	0.94	0.936	0.933	0.932	0.935	0.935	0.924	0.933	0.933	0.933	0.94	0.937	0.938	0.922	0.899	0.943	0.931	0.937	0.938	0.934	0.916	0.916	0.894	0.915	0.907	0.895	0.909	0.931	0.928	0.94	0.929	0.931	0.94	0.935
hsa-mir-199b	0.91	0.91	0.91	0.908	0.916	0.911	0.915	0.909	0.909	0.908	0.91	0.912	0.923	0.919	0.918	0.913	0.912	0.919	0.916	0.912	0.912	0.903	0.909	0.909	0.909	0.914	0.917	0.92	0.907	0.887	0.919	0.912	0.914	0.914	0.914	0.898	0.898	0.887	0.903	0.892	0.881	0.903	0.908	0.911	0.921	0.906	0.914	0.919	0.916
hsa-mir-19a	0.957	0.957	0.957	0.957	0.956	0.944	0.953	0.952	0.953	0.948	0.941	0.943	0.95	0.95	0.952	0.96	0.962	0.938	0.946	0.96	0.959	0.944	0.957	0.957	0.957	0.953	0.95	0.953	0.911	0.911	0.956	0.954	0.96	0.966	0.936	0.911	0.911	0.879	0.911	0.898	0.883	0.916	0.938	0.94	0.959	0.944	0.935	0.937	0.935
hsa-mir-19b-1	0.962	0.961	0.962	0.964	0.96	0.946	0.957	0.956	0.956	0.95	0.943	0.944	0.949	0.952	0.954	0.963	0.967	0.94	0.946	0.963	0.963	0.948	0.962	0.962	0.962	0.954	0.951	0.954	0.909	0.909	0.957	0.957	0.961	0.971	0.937	0.911	0.911	0.874	0.911	0.894	0.877	0.912	0.94	0.94	0.961	0.948	0.935	0.938	0.937
hsa-mir-19b-2	0.961	0.96	0.961	0.964	0.959	0.946	0.957	0.956	0.956	0.95	0.943	0.944	0.949	0.952	0.954	0.963	0.967	0.94	0.946	0.963	0.962	0.947	0.962	0.962	0.962	0.954	0.951	0.954	0.909	0.909	0.956	0.957	0.961	0.97	0.937	0.91	0.91	0.874	0.911	0.895	0.877	0.913	0.939	0.94	0.961	0.947	0.935	0.938	0.936
hsa-mir-200a	0.927	0.929	0.927	0.919	0.93	0.923	0.928	0.922	0.923	0.929	0.923	0.926	0.936	0.934	0.934	0.929	0.927	0.931	0.933	0.921	0.921	0.923	0.913	0.913	0.913	0.93	0.929	0.93	0.914	0.907	0.932	0.925	0.934	0.927	0.926	0.907	0.907	0.892	0.905	0.914	0.903	0.905	0.92	0.956	0.929	0.924	0.928	0.93	0.934
hsa-mir-200b	0.929	0.931	0.929	0.921	0.933	0.927	0.928	0.927	0.927	0.934	0.925	0.93	0.939	0.937	0.938	0.931	0.929	0.935	0.931	0.927	0.927	0.922	0.918	0.918	0.918	0.932	0.93	0.934	0.921	0.918	0.934	0.926	0.932	0.928	0.928	0.922	0.922	0.9	0.915	0.913	0.905	0.909	0.935	0.931	0.935	0.926	0.935	0.935	0.935
hsa-mir-200c	0.934	0.935	0.934	0.93	0.937	0.931	0.934	0.934	0.935	0.935	0.929	0.936	0.938	0.941	0.94	0.937	0.935	0.937	0.939	0.932	0.932	0.927	0.926	0.926	0.926	0.935	0.931	0.936	0.921	0.91	0.936	0.931	0.935	0.933	0.93	0.913	0.913	0.896	0.909	0.906	0.897	0.908	0.935	0.934	0.938	0.929	0.927	0.935	0.934
hsa-mir-204	0.947	0.947	0.947	0.946	0.946	0.936	0.942	0.943	0.944	0.939	0.93	0.936	0.942	0.942	0.944	0.951	0.952	0.933	0.939	0.948	0.948	0.94	0.948	0.948	0.948	0.944	0.941	0.944	0.913	0.899	0.946	0.947	0.943	0.949	0.935	0.909	0.909	0.878	0.906	0.897	0.881	0.915	0.933	0.932	0.947	0.943	0.928	0.941	0.935
hsa-mir-205	0.93	0.929	0.93	0.932	0.932	0.924	0.931	0.931	0.929	0.931	0.923	0.932	0.935	0.935	0.936	0.941	0.936	0.925	0.926	0.934	0.933	0.923	0.929	0.929	0.929	0.935	0.933	0.934	0.906	0.89	0.933	0.928	0.938	0.936	0.931	0.899	0.899	0.868	0.897	0.899	0.884	0.912	0.921	0.929	0.939	0.928	0.923	0.93	0.93
hsa-mir-206	0.904	0.905	0.904	0.897	0.914	0.906	0.906	0.909	0.91	0.912	0.907	0.914	0.914	0.911	0.91	0.911	0.904	0.913	0.915	0.915	0.916	0.896	0.894	0.894	0.894	0.911	0.907	0.909	0.914	0.892	0.906	0.904	0.914	0.904	0.911	0.909	0.909	0.895	0.892	0.902	0.898	0.902	0.908	0.909	0.912	0.908	0.91	0.925	0.919
hsa-mir-208a	0.898	0.9	0.898	0.896	0.904	0.904	0.904	0.899	0.899	0.902	0.9	0.903	0.908	0.916	0.914	0.907	0.907	0.908	0.907	0.898	0.898	0.896	0.892	0.892	0.892	0.902	0.905	0.908	0.889	0.896	0.903	0.902	0.906	0.897	0.905	0.893	0.893	0.88	0.89	0.887	0.878	0.9	0.894	0.902	0.903	0.897	0.9	0.903	0.906
hsa-mir-20a	0.964	0.963	0.964	0.966	0.957	0.945	0.957	0.957	0.956	0.953	0.942	0.945	0.952	0.95	0.954	0.985	0.991	0.938	0.946	0.965	0.965	0.952	0.965	0.965	0.965	0.956	0.952	0.954	0.909	0.907	0.959	0.957	0.957	0.969	0.937	0.912	0.912	0.875	0.913	0.903	0.886	0.916	0.941	0.938	0.964	0.953	0.931	0.939	0.936
hsa-mir-20b	0.963	0.963	0.963	0.964	0.957	0.943	0.955	0.956	0.955	0.953	0.941	0.945	0.952	0.951	0.955	0.986	0.993	0.938	0.946	0.964	0.963	0.952	0.962	0.962	0.962	0.954	0.95	0.953	0.909	0.908	0.958	0.957	0.959	0.969	0.936	0.913	0.913	0.875	0.912	0.902	0.885	0.915	0.94	0.937	0.965	0.951	0.932	0.94	0.936
hsa-mir-21	0.96	0.959	0.96	0.96	0.956	0.943	0.955	0.952	0.952	0.951	0.94	0.944	0.953	0.954	0.957	0.961	0.965	0.946	0.948	0.964	0.964	0.949	0.96	0.96	0.96	0.955	0.952	0.954	0.92	0.909	0.958	0.956	0.952	0.961	0.935	0.917	0.917	0.885	0.912	0.898	0.884	0.912	0.941	0.945	0.958	0.95	0.935	0.942	0.943
hsa-mir-210	0.904	0.905	0.904	0.898	0.908	0.901	0.902	0.9	0.901	0.9	0.899	0.913	0.91	0.91	0.909	0.909	0.909	0.905	0.906	0.902	0.902	0.888	0.894	0.894	0.894	0.901	0.908	0.91	0.889	0.884	0.908	0.904	0.908	0.906	0.899	0.894	0.894	0.882	0.885	0.895	0.879	0.903	0.901	0.9	0.907	0.895	0.9	0.908	0.909
hsa-mir-211	0.938	0.939	0.938	0.933	0.936	0.932	0.936	0.936	0.938	0.935	0.925	0.929	0.937	0.939	0.941	0.943	0.942	0.929	0.934	0.937	0.936	0.935	0.935	0.935	0.935	0.936	0.933	0.935	0.912	0.895	0.937	0.939	0.937	0.941	0.929	0.907	0.907	0.878	0.904	0.892	0.874	0.919	0.932	0.931	0.939	0.938	0.925	0.934	0.928
hsa-mir-212	0.909	0.911	0.909	0.909	0.913	0.911	0.911	0.91	0.911	0.916	0.91	0.92	0.919	0.919	0.92	0.924	0.921	0.908	0.909	0.91	0.91	0.91	0.905	0.905	0.905	0.919	0.912	0.913	0.884	0.892	0.91	0.915	0.917	0.913	0.923	0.888	0.888	0.87	0.896	0.888	0.877	0.897	0.905	0.904	0.922	0.909	0.904	0.911	0.911
hsa-mir-214	0.942	0.944	0.942	0.939	0.946	0.939	0.944	0.938	0.939	0.943	0.937	0.935	0.938	0.946	0.946	0.945	0.946	0.935	0.94	0.944	0.944	0.937	0.938	0.938	0.938	0.938	0.943	0.945	0.913	0.901	0.943	0.941	0.938	0.94	0.93	0.911	0.911	0.884	0.901	0.898	0.88	0.907	0.934	0.936	0.942	0.934	0.925	0.934	0.937
hsa-mir-215	0.959	0.958	0.959	0.96	0.954	0.94	0.95	0.951	0.95	0.946	0.937	0.943	0.947	0.951	0.954	0.958	0.962	0.941	0.943	0.961	0.96	0.951	0.962	0.962	0.962	0.951	0.949	0.951	0.914	0.902	0.956	0.954	0.947	0.96	0.934	0.901	0.901	0.866	0.905	0.9	0.877	0.904	0.939	0.934	0.955	0.948	0.93	0.934	0.932
hsa-mir-216a	0.937	0.936	0.937	0.939	0.939	0.933	0.935	0.935	0.936	0.933	0.928	0.934	0.938	0.939	0.94	0.937	0.939	0.932	0.932	0.939	0.939	0.929	0.936	0.936	0.936	0.934	0.936	0.938	0.903	0.899	0.963	0.934	0.941	0.94	0.922	0.897	0.897	0.878	0.901	0.898	0.875	0.9	0.929	0.926	0.941	0.929	0.934	0.928	0.924
hsa-mir-216b	0.913	0.913	0.913	0.914	0.917	0.911	0.913	0.914	0.914	0.913	0.911	0.923	0.928	0.927	0.926	0.923	0.923	0.923	0.924	0.923	0.924	0.912	0.914	0.914	0.914	0.923	0.925	0.927	0.901	0.897	0.923	0.921	0.922	0.923	0.919	0.902	0.902	0.882	0.9	0.894	0.884	0.898	0.911	0.913	0.927	0.91	0.928	0.921	0.918
hsa-mir-218-1	0.963	0.964	0.963	0.966	0.963	0.946	0.958	0.955	0.955	0.953	0.942	0.949	0.955	0.955	0.957	0.96	0.966	0.944	0.952	0.965	0.965	0.953	0.964	0.964	0.964	0.955	0.955	0.96	0.914	0.91	0.96	0.957	0.952	0.96	0.937	0.92	0.92	0.888	0.912	0.903	0.887	0.915	0.943	0.941	0.962	0.954	0.936	0.943	0.941
hsa-mir-218-2	0.964	0.965	0.964	0.966	0.963	0.947	0.959	0.956	0.955	0.954	0.943	0.949	0.955	0.955	0.957	0.961	0.967	0.944	0.952	0.966	0.965	0.954	0.964	0.964	0.964	0.955	0.955	0.96	0.914	0.911	0.96	0.957	0.954	0.96	0.938	0.919	0.919	0.889	0.913	0.902	0.887	0.916	0.944	0.942	0.962	0.954	0.937	0.942	0.94
hsa-mir-22	0.927	0.929	0.927	0.919	0.932	0.927	0.93	0.927	0.926	0.927	0.927	0.932	0.937	0.936	0.937	0.934	0.929	0.931	0.935	0.924	0.923	0.923	0.92	0.92	0.92	0.933	0.932	0.933	0.922	0.908	0.935	0.93	0.939	0.931	0.929	0.914	0.914	0.901	0.9	0.911	0.902	0.911	0.928	0.932	0.938	0.926	0.931	0.933	0.934
hsa-mir-221	0.956	0.958	0.956	0.953	0.955	0.944	0.954	0.95	0.951	0.948	0.939	0.949	0.945	0.953	0.954	0.957	0.959	0.944	0.949	0.955	0.954	0.942	0.952	0.952	0.952	0.948	0.949	0.953	0.92	0.915	0.955	0.95	0.95	0.955	0.938	0.914	0.914	0.888	0.909	0.906	0.887	0.915	0.939	0.938	0.953	0.945	0.927	0.941	0.937
hsa-mir-222	0.951	0.95	0.951	0.949	0.948	0.94	0.949	0.946	0.945	0.944	0.939	0.943	0.949	0.947	0.948	0.948	0.95	0.941	0.944	0.948	0.949	0.936	0.942	0.942	0.942	0.947	0.947	0.949	0.913	0.911	0.945	0.944	0.945	0.946	0.934	0.909	0.909	0.886	0.912	0.911	0.895	0.913	0.933	0.935	0.952	0.936	0.931	0.942	0.939
hsa-mir-223	0.944	0.944	0.944	0.94	0.943	0.937	0.944	0.943	0.944	0.943	0.934	0.939	0.943	0.945	0.946	0.946	0.947	0.938	0.939	0.947	0.946	0.941	0.941	0.941	0.941	0.944	0.941	0.944	0.923	0.908	0.946	0.942	0.943	0.946	0.935	0.92	0.92	0.889	0.918	0.901	0.887	0.912	0.934	0.933	0.947	0.937	0.931	0.937	0.936
hsa-mir-224	0.922	0.923	0.922	0.916	0.924	0.921	0.918	0.918	0.917	0.923	0.919	0.924	0.931	0.929	0.929	0.923	0.923	0.923	0.924	0.922	0.922	0.917	0.912	0.912	0.912	0.923	0.923	0.925	0.908	0.895	0.927	0.92	0.927	0.923	0.92	0.909	0.909	0.895	0.908	0.902	0.893	0.903	0.917	0.92	0.925	0.919	0.931	0.926	0.926
hsa-mir-23a	0.94	0.942	0.94	0.941	0.941	0.93	0.94	0.936	0.935	0.939	0.928	0.934	0.935	0.939	0.942	0.943	0.946	0.931	0.931	0.943	0.943	0.934	0.937	0.937	0.937	0.935	0.934	0.938	0.907	0.899	0.943	0.936	0.955	0.947	0.921	0.905	0.905	0.869	0.896	0.896	0.878	0.903	0.926	0.93	0.941	0.933	0.921	0.933	0.931
hsa-mir-23b	0.945	0.945	0.945	0.951	0.945	0.93	0.943	0.939	0.938	0.936	0.927	0.936	0.94	0.943	0.945	0.944	0.951	0.933	0.936	0.948	0.947	0.936	0.946	0.946	0.946	0.94	0.943	0.946	0.902	0.894	0.947	0.943	0.953	0.951	0.925	0.898	0.898	0.865	0.898	0.887	0.87	0.899	0.928	0.929	0.945	0.934	0.922	0.934	0.927
hsa-mir-24-1	0.958	0.959	0.958	0.964	0.956	0.943	0.955	0.953	0.952	0.95	0.937	0.94	0.943	0.946	0.949	0.959	0.964	0.933	0.942	0.959	0.958	0.951	0.961	0.961	0.961	0.95	0.945	0.95	0.897	0.894	0.954	0.954	0.944	0.956	0.927	0.904	0.904	0.868	0.901	0.89	0.87	0.904	0.934	0.931	0.952	0.949	0.921	0.93	0.933
hsa-mir-24-2	0.958	0.96	0.958	0.964	0.956	0.943	0.954	0.952	0.952	0.95	0.938	0.94	0.943	0.947	0.95	0.959	0.964	0.933	0.942	0.96	0.958	0.952	0.961	0.961	0.961	0.95	0.945	0.95	0.898	0.894	0.954	0.954	0.944	0.956	0.927	0.905	0.905	0.869	0.901	0.891	0.871	0.904	0.934	0.931	0.952	0.95	0.921	0.93	0.933
hsa-mir-25	0.952	0.955	0.952	0.957	0.955	0.938	0.952	0.944	0.946	0.946	0.932	0.941	0.951	0.95	0.952	0.957	0.957	0.943	0.943	0.951	0.95	0.945	0.952	0.952	0.952	0.945	0.945	0.949	0.905	0.905	0.952	0.946	0.945	0.952	0.928	0.903	0.903	0.872	0.911	0.894	0.877	0.905	0.937	0.932	0.952	0.939	0.931	0.931	0.936
hsa-mir-26a-1	0.952	0.949	0.952	0.957	0.949	0.934	0.946	0.945	0.946	0.94	0.931	0.943	0.947	0.945	0.947	0.95	0.957	0.936	0.942	0.955	0.954	0.941	0.951	0.951	0.951	0.948	0.95	0.954	0.906	0.905	0.951	0.952	0.944	0.959	0.93	0.907	0.907	0.872	0.905	0.891	0.876	0.908	0.934	0.936	0.954	0.94	0.93	0.932	0.935
hsa-mir-26a-2	0.95	0.948	0.95	0.956	0.949	0.934	0.946	0.945	0.946	0.94	0.932	0.943	0.947	0.944	0.946	0.949	0.955	0.936	0.941	0.954	0.953	0.94	0.95	0.95	0.95	0.946	0.948	0.952	0.906	0.904	0.95	0.951	0.943	0.958	0.928	0.906	0.906	0.871	0.906	0.89	0.875	0.909	0.934	0.935	0.953	0.94	0.929	0.931	0.934
hsa-mir-26b	0.956	0.957	0.956	0.97	0.949	0.931	0.947	0.943	0.944	0.941	0.926	0.933	0.937	0.941	0.946	0.959	0.967	0.925	0.934	0.964	0.963	0.948	0.971	0.968	0.971	0.944	0.941	0.946	0.889	0.887	0.953	0.952	0.942	0.962	0.923	0.896	0.896	0.854	0.893	0.877	0.858	0.89	0.929	0.926	0.95	0.948	0.917	0.92	0.922
hsa-mir-27a	0.954	0.951	0.954	0.951	0.951	0.943	0.948	0.952	0.951	0.946	0.939	0.943	0.95	0.946	0.949	0.95	0.952	0.939	0.945	0.948	0.948	0.943	0.947	0.947	0.947	0.95	0.953	0.954	0.919	0.91	0.966	0.946	0.95	0.955	0.935	0.914	0.914	0.887	0.91	0.908	0.888	0.909	0.943	0.943	0.951	0.941	0.941	0.941	0.937
hsa-mir-27b	0.957	0.955	0.957	0.955	0.957	0.945	0.953	0.955	0.954	0.949	0.94	0.942	0.948	0.948	0.952	0.951	0.954	0.941	0.943	0.953	0.953	0.944	0.95	0.95	0.95	0.95	0.951	0.952	0.915	0.908	0.963	0.946	0.947	0.956	0.93	0.911	0.911	0.881	0.907	0.899	0.879	0.904	0.943	0.939	0.95	0.941	0.94	0.938	0.936
hsa-mir-28	0.901	0.902	0.901	0.891	0.907	0.905	0.905	0.9	0.902	0.904	0.908	0.905	0.908	0.903	0.901	0.907	0.902	0.902	0.909	0.897	0.896	0.889	0.887	0.887	0.887	0.9	0.907	0.909	0.898	0.905	0.902	0.897	0.907	0.898	0.902	0.906	0.906	0.895	0.888	0.903	0.896	0.901	0.899	0.907	0.908	0.895	0.911	0.906	0.913
hsa-mir-296	0.935	0.936	0.935	0.935	0.939	0.931	0.94	0.932	0.932	0.933	0.928	0.932	0.938	0.938	0.937	0.937	0.939	0.934	0.931	0.934	0.934	0.928	0.932	0.932	0.932	0.935	0.932	0.936	0.915	0.901	0.94	0.931	0.931	0.936	0.932	0.911	0.911	0.887	0.912	0.9	0.88	0.909	0.933	0.932	0.934	0.927	0.916	0.932	0.933
hsa-mir-297	0.904	0.905	0.904	0.898	0.904	0.905	0.903	0.904	0.906	0.907	0.905	0.911	0.917	0.913	0.912	0.907	0.906	0.913	0.908	0.906	0.906	0.902	0.901	0.901	0.901	0.911	0.905	0.907	0.906	0.888	0.905	0.902	0.913	0.906	0.91	0.916	0.916	0.892	0.898	0.892	0.881	0.903	0.907	0.909	0.909	0.905	0.906	0.909	0.909
hsa-mir-299	0.881	0.883	0.881	0.873	0.891	0.893	0.886	0.882	0.881	0.891	0.893	0.892	0.897	0.894	0.891	0.89	0.884	0.893	0.887	0.881	0.881	0.872	0.869	0.869	0.869	0.886	0.883	0.884	0.878	0.885	0.889	0.879	0.892	0.883	0.878	0.886	0.886	0.871	0.883	0.896	0.888	0.876	0.881	0.892	0.891	0.863	0.888	0.896	0.902
hsa-mir-29a	0.943	0.944	0.943	0.939	0.944	0.935	0.942	0.938	0.937	0.938	0.933	0.935	0.944	0.945	0.946	0.944	0.944	0.941	0.937	0.941	0.94	0.93	0.935	0.935	0.935	0.944	0.941	0.944	0.917	0.908	0.945	0.936	0.935	0.939	0.93	0.912	0.912	0.888	0.904	0.9	0.885	0.911	0.938	0.935	0.944	0.937	0.925	0.939	0.932
hsa-mir-29b-1	0.944	0.943	0.944	0.937	0.944	0.935	0.94	0.94	0.939	0.939	0.935	0.939	0.941	0.944	0.944	0.944	0.944	0.942	0.939	0.943	0.943	0.929	0.937	0.937	0.937	0.945	0.942	0.945	0.927	0.915	0.946	0.938	0.94	0.943	0.933	0.92	0.92	0.889	0.904	0.906	0.892	0.907	0.941	0.939	0.947	0.936	0.93	0.942	0.936
hsa-mir-29b-2	0.946	0.946	0.946	0.938	0.944	0.937	0.942	0.939	0.939	0.939	0.935	0.937	0.943	0.944	0.944	0.944	0.944	0.941	0.937	0.944	0.943	0.932	0.94	0.94	0.94	0.946	0.942	0.944	0.926	0.916	0.946	0.94	0.94	0.943	0.931	0.918	0.918	0.886	0.9	0.904	0.888	0.906	0.944	0.937	0.945	0.938	0.929	0.938	0.934
hsa-mir-29c	0.926	0.926	0.926	0.916	0.927	0.923	0.923	0.923	0.921	0.923	0.921	0.923	0.932	0.929	0.928	0.927	0.926	0.93	0.926	0.924	0.924	0.91	0.914	0.914	0.914	0.926	0.928	0.931	0.914	0.912	0.931	0.92	0.923	0.921	0.918	0.908	0.908	0.895	0.899	0.902	0.887	0.903	0.929	0.924	0.927	0.915	0.913	0.927	0.927
hsa-mir-300	0.904	0.891	0.904	0.893	0.898	0.894	0.893	0.913	0.899	0.897	0.898	0.904	0.916	0.899	0.896	0.905	0.898	0.9	0.899	0.883	0.884	0.883	0.878	0.878	0.878	0.896	0.906	0.902	0.896	0.893	0.897	0.89	0.909	0.895	0.902	0.878	0.878	0.883	0.893	0.899	0.897	0.888	0.89	0.903	0.901	0.888	0.909	0.907	0.908
hsa-mir-302a	0.949	0.951	0.949	0.946	0.946	0.936	0.947	0.944	0.946	0.946	0.936	0.942	0.945	0.95	0.952	0.972	0.969	0.939	0.944	0.952	0.951	0.945	0.95	0.95	0.95	0.948	0.944	0.947	0.912	0.905	0.953	0.949	0.949	0.955	0.932	0.912	0.912	0.885	0.906	0.904	0.891	0.915	0.934	0.939	0.954	0.948	0.935	0.939	0.934
hsa-mir-302b	0.951	0.951	0.951	0.948	0.947	0.939	0.947	0.946	0.947	0.947	0.939	0.945	0.948	0.95	0.952	0.971	0.968	0.939	0.943	0.952	0.951	0.946	0.949	0.949	0.949	0.949	0.945	0.947	0.914	0.908	0.954	0.95	0.952	0.955	0.934	0.913	0.913	0.889	0.912	0.91	0.894	0.92	0.935	0.941	0.955	0.949	0.935	0.942	0.937
hsa-mir-302c	0.955	0.956	0.955	0.953	0.952	0.94	0.951	0.949	0.951	0.95	0.94	0.946	0.946	0.951	0.955	0.973	0.97	0.94	0.943	0.955	0.955	0.946	0.953	0.953	0.953	0.949	0.947	0.949	0.913	0.906	0.954	0.953	0.953	0.958	0.933	0.912	0.912	0.881	0.908	0.903	0.885	0.914	0.936	0.939	0.956	0.951	0.931	0.938	0.935
hsa-mir-30a	0.962	0.962	0.962	0.968	0.959	0.944	0.955	0.953	0.954	0.951	0.94	0.946	0.949	0.947	0.95	0.957	0.964	0.932	0.943	0.967	0.965	0.947	0.966	0.966	0.966	0.956	0.952	0.957	0.906	0.899	0.956	0.955	0.946	0.962	0.934	0.911	0.911	0.873	0.903	0.89	0.873	0.908	0.941	0.934	0.958	0.95	0.929	0.935	0.932
hsa-mir-30b	0.963	0.962	0.963	0.967	0.96	0.947	0.958	0.957	0.957	0.952	0.944	0.944	0.948	0.949	0.953	0.961	0.966	0.937	0.946	0.963	0.963	0.953	0.965	0.965	0.965	0.957	0.95	0.954	0.905	0.907	0.957	0.957	0.95	0.961	0.93	0.912	0.912	0.87	0.908	0.897	0.882	0.908	0.939	0.939	0.954	0.953	0.929	0.936	0.935
hsa-mir-30c-1	0.963	0.963	0.963	0.967	0.961	0.945	0.958	0.956	0.957	0.951	0.942	0.946	0.948	0.951	0.953	0.959	0.966	0.938	0.946	0.966	0.965	0.953	0.965	0.965	0.965	0.955	0.95	0.954	0.91	0.907	0.955	0.959	0.95	0.962	0.93	0.91	0.91	0.873	0.908	0.897	0.88	0.914	0.941	0.94	0.957	0.951	0.929	0.933	0.935
hsa-mir-30c-2	0.964	0.963	0.964	0.967	0.961	0.946	0.958	0.956	0.958	0.951	0.942	0.946	0.948	0.951	0.953	0.959	0.966	0.938	0.946	0.966	0.965	0.953	0.966	0.966	0.966	0.955	0.951	0.955	0.91	0.907	0.955	0.959	0.95	0.962	0.931	0.91	0.91	0.874	0.907	0.897	0.881	0.914	0.942	0.94	0.957	0.951	0.93	0.934	0.935
hsa-mir-30d	0.951	0.95	0.951	0.948	0.951	0.94	0.946	0.945	0.947	0.943	0.935	0.941	0.944	0.943	0.946	0.945	0.949	0.932	0.937	0.952	0.952	0.937	0.948	0.948	0.948	0.952	0.942	0.947	0.911	0.903	0.947	0.944	0.938	0.948	0.929	0.913	0.913	0.873	0.903	0.892	0.876	0.911	0.936	0.932	0.948	0.937	0.927	0.931	0.93
hsa-mir-30e	0.952	0.952	0.952	0.951	0.953	0.941	0.948	0.946	0.947	0.945	0.937	0.944	0.945	0.944	0.946	0.947	0.951	0.932	0.938	0.955	0.954	0.939	0.95	0.95	0.95	0.95	0.945	0.95	0.91	0.906	0.949	0.945	0.939	0.949	0.927	0.911	0.911	0.874	0.901	0.896	0.878	0.911	0.937	0.935	0.95	0.938	0.926	0.932	0.931
hsa-mir-32	0.952	0.952	0.952	0.954	0.95	0.935	0.946	0.946	0.947	0.941	0.93	0.939	0.949	0.949	0.951	0.956	0.959	0.939	0.942	0.95	0.949	0.947	0.955	0.955	0.955	0.943	0.945	0.946	0.906	0.906	0.95	0.948	0.945	0.952	0.932	0.906	0.906	0.87	0.903	0.895	0.879	0.911	0.937	0.933	0.956	0.945	0.933	0.928	0.93
hsa-mir-320a	0.954	0.956	0.954	0.959	0.957	0.943	0.955	0.95	0.949	0.949	0.939	0.947	0.951	0.95	0.951	0.953	0.956	0.941	0.948	0.955	0.955	0.949	0.95	0.95	0.95	0.95	0.95	0.954	0.911	0.911	0.952	0.945	0.948	0.951	0.934	0.915	0.915	0.887	0.913	0.898	0.882	0.91	0.943	0.942	0.955	0.944	0.935	0.937	0.943
hsa-mir-323a	0.898	0.897	0.898	0.892	0.905	0.908	0.901	0.903	0.9	0.905	0.902	0.908	0.907	0.904	0.903	0.907	0.9	0.897	0.901	0.895	0.894	0.894	0.889	0.889	0.889	0.905	0.9	0.901	0.895	0.871	0.902	0.892	0.91	0.897	0.902	0.891	0.891	0.886	0.88	0.902	0.892	0.883	0.896	0.899	0.908	0.896	0.903	0.912	0.91
hsa-mir-325	0.78	0.782	0.78	0.778	0.791	0.781	0.783	0.775	0.773	0.781	0.777	0.798	0.783	0.786	0.783	0.78	0.782	0.786	0.776	0.781	0.782	0.768	0.767	0.767	0.767	0.769	0.771	0.771	0.777	0.793	0.769	0.774	0.783	0.775	0.77	0.79	0.79	0.775	0.771	0.784	0.782	0.795	0.772	0.782	0.78	0.766	0.787	0.781	0.806
hsa-mir-330	0.928	0.929	0.928	0.927	0.929	0.925	0.929	0.925	0.925	0.924	0.92	0.925	0.93	0.926	0.928	0.93	0.932	0.926	0.928	0.928	0.928	0.919	0.924	0.924	0.924	0.931	0.929	0.933	0.907	0.892	0.933	0.926	0.929	0.927	0.922	0.91	0.91	0.874	0.901	0.889	0.875	0.909	0.919	0.925	0.93	0.926	0.914	0.925	0.921
hsa-mir-331	0.944	0.947	0.944	0.948	0.949	0.942	0.948	0.942	0.941	0.944	0.937	0.943	0.941	0.941	0.942	0.947	0.953	0.934	0.937	0.945	0.945	0.938	0.942	0.942	0.942	0.944	0.945	0.948	0.911	0.909	0.95	0.944	0.941	0.944	0.931	0.909	0.909	0.882	0.91	0.902	0.883	0.907	0.933	0.932	0.948	0.94	0.921	0.931	0.936
hsa-mir-335	0.951	0.951	0.951	0.963	0.941	0.924	0.939	0.937	0.936	0.933	0.919	0.924	0.929	0.934	0.94	0.956	0.963	0.917	0.931	0.962	0.96	0.943	0.971	0.971	0.971	0.942	0.938	0.943	0.888	0.878	0.947	0.95	0.937	0.961	0.923	0.892	0.892	0.846	0.884	0.872	0.853	0.887	0.923	0.917	0.947	0.947	0.91	0.916	0.918
hsa-mir-339	0.915	0.918	0.915	0.913	0.92	0.912	0.915	0.914	0.914	0.915	0.91	0.916	0.919	0.918	0.918	0.92	0.921	0.914	0.937	0.922	0.922	0.921	0.913	0.913	0.913	0.914	0.921	0.925	0.89	0.883	0.921	0.918	0.922	0.921	0.911	0.897	0.897	0.871	0.896	0.886	0.871	0.902	0.901	0.914	0.92	0.915	0.908	0.908	0.907
hsa-mir-33a	0.943	0.942	0.943	0.938	0.942	0.936	0.938	0.939	0.937	0.938	0.932	0.937	0.94	0.941	0.941	0.942	0.944	0.929	0.934	0.942	0.941	0.929	0.935	0.935	0.935	0.937	0.94	0.942	0.914	0.908	0.945	0.939	0.946	0.944	0.932	0.912	0.912	0.885	0.905	0.905	0.893	0.911	0.932	0.932	0.948	0.932	0.932	0.937	0.93
hsa-mir-33b	0.904	0.903	0.904	0.9	0.911	0.909	0.905	0.906	0.906	0.908	0.91	0.907	0.915	0.914	0.914	0.91	0.905	0.91	0.908	0.906	0.905	0.899	0.897	0.897	0.897	0.911	0.909	0.91	0.909	0.893	0.909	0.909	0.916	0.906	0.91	0.895	0.895	0.87	0.88	0.907	0.898	0.894	0.906	0.903	0.914	0.903	0.913	0.92	0.913
hsa-mir-340	0.936	0.939	0.936	0.937	0.943	0.936	0.94	0.936	0.937	0.94	0.933	0.941	0.942	0.941	0.943	0.942	0.942	0.933	0.939	0.942	0.942	0.939	0.935	0.935	0.935	0.939	0.94	0.943	0.912	0.912	0.941	0.938	0.943	0.941	0.928	0.911	0.911	0.895	0.909	0.908	0.894	0.919	0.931	0.935	0.953	0.934	0.933	0.931	0.932
hsa-mir-342	0.941	0.942	0.941	0.945	0.947	0.94	0.944	0.941	0.943	0.94	0.936	0.935	0.941	0.94	0.941	0.94	0.943	0.934	0.935	0.939	0.938	0.931	0.935	0.935	0.935	0.934	0.939	0.943	0.909	0.902	0.941	0.939	0.938	0.939	0.926	0.9	0.9	0.876	0.907	0.893	0.879	0.905	0.933	0.93	0.939	0.935	0.922	0.933	0.937
hsa-mir-34a	0.964	0.965	0.964	0.964	0.961	0.944	0.957	0.953	0.953	0.953	0.941	0.947	0.95	0.954	0.957	0.963	0.966	0.944	0.953	0.965	0.965	0.95	0.963	0.963	0.963	0.954	0.954	0.958	0.912	0.909	0.963	0.954	0.952	0.959	0.938	0.921	0.921	0.885	0.912	0.907	0.888	0.909	0.946	0.941	0.961	0.953	0.935	0.944	0.943
hsa-mir-34b	0.931	0.931	0.931	0.925	0.931	0.925	0.927	0.926	0.929	0.927	0.923	0.931	0.937	0.934	0.935	0.932	0.932	0.933	0.932	0.929	0.929	0.926	0.924	0.924	0.924	0.929	0.93	0.932	0.909	0.904	0.931	0.933	0.934	0.931	0.923	0.915	0.915	0.89	0.92	0.906	0.894	0.916	0.923	0.924	0.931	0.926	0.921	0.928	0.926
hsa-mir-34c	0.925	0.925	0.925	0.918	0.932	0.922	0.926	0.925	0.927	0.927	0.919	0.929	0.935	0.936	0.934	0.931	0.926	0.933	0.935	0.925	0.925	0.919	0.919	0.919	0.919	0.929	0.93	0.93	0.918	0.896	0.928	0.926	0.932	0.925	0.923	0.911	0.911	0.892	0.914	0.909	0.899	0.915	0.915	0.928	0.932	0.919	0.921	0.932	0.931
hsa-mir-362	0.947	0.947	0.947	0.946	0.944	0.929	0.945	0.942	0.944	0.938	0.93	0.934	0.94	0.942	0.944	0.948	0.952	0.93	0.936	0.951	0.95	0.939	0.947	0.947	0.947	0.944	0.941	0.944	0.919	0.897	0.948	0.943	0.938	0.946	0.928	0.909	0.909	0.873	0.908	0.886	0.869	0.91	0.933	0.932	0.945	0.941	0.927	0.929	0.925
hsa-mir-365a	0.914	0.916	0.914	0.911	0.918	0.913	0.914	0.914	0.916	0.916	0.913	0.917	0.921	0.922	0.923	0.923	0.919	0.92	0.922	0.915	0.915	0.919	0.91	0.91	0.91	0.917	0.916	0.919	0.906	0.886	0.918	0.919	0.919	0.915	0.915	0.899	0.899	0.876	0.896	0.9	0.886	0.915	0.906	0.919	0.924	0.914	0.914	0.917	0.916
hsa-mir-365b	0.899	0.9	0.899	0.9	0.905	0.901	0.9	0.901	0.901	0.904	0.902	0.907	0.909	0.909	0.909	0.911	0.906	0.909	0.91	0.904	0.903	0.907	0.897	0.897	0.897	0.902	0.903	0.905	0.892	0.876	0.904	0.906	0.905	0.901	0.901	0.888	0.888	0.869	0.887	0.891	0.878	0.903	0.892	0.907	0.91	0.902	0.903	0.906	0.905
hsa-mir-367	0.941	0.943	0.941	0.941	0.943	0.932	0.939	0.939	0.94	0.937	0.93	0.934	0.943	0.942	0.943	0.946	0.943	0.934	0.935	0.94	0.939	0.943	0.941	0.941	0.941	0.938	0.935	0.938	0.903	0.899	0.943	0.941	0.938	0.94	0.932	0.9	0.9	0.872	0.904	0.897	0.88	0.909	0.928	0.925	0.943	0.94	0.927	0.931	0.929
hsa-mir-372	0.956	0.956	0.956	0.954	0.953	0.94	0.953	0.949	0.95	0.949	0.939	0.943	0.946	0.946	0.949	0.972	0.972	0.935	0.943	0.956	0.955	0.947	0.954	0.954	0.954	0.953	0.945	0.948	0.908	0.903	0.953	0.954	0.95	0.959	0.931	0.908	0.908	0.874	0.91	0.899	0.882	0.914	0.934	0.934	0.955	0.946	0.929	0.937	0.932
hsa-mir-373	0.957	0.958	0.957	0.958	0.955	0.939	0.954	0.95	0.951	0.948	0.939	0.944	0.946	0.947	0.95	0.973	0.975	0.935	0.944	0.958	0.957	0.948	0.959	0.959	0.959	0.953	0.947	0.95	0.91	0.901	0.956	0.954	0.951	0.962	0.932	0.907	0.907	0.873	0.907	0.898	0.879	0.915	0.935	0.936	0.955	0.948	0.928	0.936	0.934
hsa-mir-375	0.94	0.941	0.94	0.941	0.939	0.931	0.939	0.935	0.936	0.936	0.93	0.932	0.941	0.938	0.94	0.944	0.943	0.927	0.94	0.943	0.942	0.936	0.943	0.943	0.943	0.937	0.943	0.946	0.911	0.904	0.943	0.94	0.941	0.946	0.931	0.912	0.912	0.883	0.908	0.897	0.881	0.906	0.933	0.936	0.943	0.937	0.928	0.926	0.926
hsa-mir-376c	0.886	0.884	0.886	0.877	0.886	0.884	0.884	0.885	0.884	0.884	0.887	0.891	0.898	0.891	0.889	0.89	0.883	0.895	0.893	0.881	0.882	0.868	0.871	0.871	0.871	0.888	0.891	0.89	0.893	0.878	0.891	0.88	0.888	0.881	0.889	0.879	0.879	0.874	0.87	0.894	0.887	0.879	0.877	0.884	0.885	0.882	0.895	0.899	0.905
hsa-mir-377	0.957	0.955	0.957	0.96	0.95	0.937	0.951	0.949	0.949	0.942	0.934	0.939	0.943	0.945	0.948	0.958	0.962	0.931	0.942	0.956	0.955	0.946	0.957	0.957	0.957	0.948	0.943	0.947	0.894	0.896	0.951	0.951	0.95	0.959	0.932	0.902	0.902	0.867	0.9	0.891	0.873	0.91	0.931	0.927	0.95	0.946	0.927	0.929	0.926
hsa-mir-378a	0.945	0.947	0.945	0.95	0.943	0.93	0.948	0.937	0.937	0.936	0.931	0.938	0.937	0.943	0.947	0.951	0.954	0.933	0.94	0.95	0.949	0.944	0.949	0.949	0.949	0.952	0.94	0.943	0.904	0.896	0.945	0.948	0.943	0.95	0.929	0.903	0.903	0.87	0.905	0.891	0.87	0.903	0.927	0.934	0.945	0.944	0.918	0.932	0.927
hsa-mir-379	0.9	0.9	0.9	0.897	0.909	0.913	0.906	0.908	0.908	0.909	0.91	0.901	0.9	0.902	0.901	0.896	0.897	0.903	0.898	0.896	0.895	0.888	0.888	0.888	0.888	0.896	0.898	0.899	0.888	0.876	0.897	0.891	0.908	0.893	0.903	0.885	0.885	0.864	0.885	0.888	0.878	0.891	0.896	0.9	0.901	0.889	0.898	0.904	0.909
hsa-mir-381	0.917	0.906	0.917	0.912	0.913	0.905	0.911	0.926	0.914	0.91	0.909	0.913	0.926	0.913	0.911	0.921	0.915	0.91	0.911	0.907	0.907	0.898	0.901	0.901	0.901	0.912	0.913	0.912	0.903	0.894	0.91	0.906	0.921	0.911	0.912	0.887	0.887	0.877	0.9	0.897	0.89	0.905	0.905	0.915	0.917	0.903	0.915	0.914	0.917
hsa-mir-382	0.908	0.91	0.908	0.903	0.914	0.908	0.911	0.908	0.911	0.91	0.907	0.906	0.916	0.924	0.922	0.91	0.91	0.92	0.911	0.909	0.908	0.902	0.902	0.902	0.902	0.908	0.912	0.913	0.891	0.89	0.911	0.904	0.921	0.911	0.906	0.881	0.881	0.874	0.881	0.887	0.873	0.906	0.903	0.909	0.913	0.9	0.906	0.911	0.91
hsa-mir-423	0.953	0.955	0.953	0.954	0.956	0.944	0.954	0.948	0.948	0.948	0.938	0.945	0.95	0.95	0.952	0.95	0.954	0.94	0.944	0.952	0.952	0.944	0.95	0.95	0.95	0.95	0.944	0.949	0.912	0.911	0.955	0.945	0.943	0.948	0.93	0.912	0.912	0.883	0.914	0.901	0.883	0.915	0.942	0.938	0.953	0.942	0.934	0.934	0.937
hsa-mir-424	0.949	0.948	0.949	0.949	0.949	0.937	0.946	0.945	0.944	0.942	0.936	0.942	0.953	0.97	0.968	0.952	0.952	0.96	0.948	0.949	0.949	0.942	0.946	0.946	0.946	0.95	0.947	0.949	0.923	0.911	0.954	0.942	0.946	0.951	0.941	0.919	0.919	0.89	0.919	0.911	0.896	0.914	0.943	0.942	0.952	0.943	0.936	0.945	0.944
hsa-mir-429	0.907	0.909	0.907	0.899	0.912	0.907	0.908	0.901	0.903	0.909	0.904	0.914	0.921	0.925	0.924	0.913	0.911	0.927	0.915	0.906	0.906	0.894	0.895	0.895	0.895	0.912	0.909	0.914	0.913	0.908	0.913	0.904	0.916	0.91	0.907	0.91	0.91	0.893	0.901	0.906	0.899	0.899	0.914	0.917	0.919	0.897	0.919	0.918	0.919
hsa-mir-432	0.897	0.897	0.897	0.89	0.898	0.893	0.897	0.895	0.895	0.896	0.897	0.904	0.903	0.913	0.909	0.902	0.899	0.911	0.899	0.896	0.896	0.889	0.888	0.888	0.888	0.899	0.892	0.896	0.895	0.897	0.893	0.894	0.904	0.896	0.895	0.887	0.887	0.871	0.878	0.887	0.876	0.902	0.896	0.906	0.902	0.891	0.896	0.899	0.91
hsa-mir-451a	0.811	0.811	0.811	0.798	0.82	0.822	0.81	0.815	0.816	0.822	0.823	0.823	0.828	0.821	0.82	0.818	0.813	0.824	0.817	0.812	0.811	0.811	0.799	0.799	0.799	0.826	0.828	0.825	0.849	0.819	0.814	0.815	0.832	0.813	0.823	0.839	0.839	0.867	0.825	0.852	0.869	0.824	0.817	0.814	0.82	0.813	0.828	0.836	0.837
hsa-mir-452	0.905	0.907	0.905	0.901	0.907	0.907	0.912	0.904	0.907	0.906	0.903	0.91	0.921	0.921	0.92	0.915	0.914	0.916	0.914	0.905	0.905	0.907	0.902	0.902	0.902	0.909	0.912	0.914	0.894	0.887	0.918	0.91	0.923	0.914	0.909	0.891	0.891	0.88	0.899	0.901	0.889	0.903	0.908	0.917	0.916	0.904	0.909	0.922	0.912
hsa-mir-487b	0.839	0.837	0.839	0.834	0.843	0.85	0.843	0.841	0.84	0.841	0.845	0.842	0.853	0.848	0.847	0.842	0.838	0.851	0.84	0.839	0.837	0.83	0.827	0.827	0.827	0.839	0.839	0.84	0.844	0.835	0.848	0.835	0.846	0.836	0.849	0.824	0.824	0.835	0.839	0.847	0.847	0.834	0.844	0.833	0.844	0.834	0.85	0.849	0.851
hsa-mir-494	0.91	0.911	0.91	0.902	0.914	0.912	0.912	0.911	0.911	0.912	0.911	0.917	0.922	0.92	0.919	0.916	0.914	0.917	0.92	0.913	0.913	0.907	0.903	0.903	0.903	0.911	0.92	0.921	0.905	0.891	0.919	0.907	0.917	0.913	0.911	0.9	0.9	0.9	0.896	0.899	0.889	0.908	0.908	0.923	0.919	0.908	0.912	0.921	0.918
hsa-mir-495	0.923	0.923	0.923	0.919	0.926	0.918	0.922	0.924	0.924	0.926	0.917	0.924	0.933	0.934	0.933	0.933	0.929	0.927	0.921	0.927	0.927	0.918	0.919	0.919	0.919	0.933	0.928	0.927	0.912	0.895	0.927	0.919	0.934	0.927	0.921	0.908	0.908	0.882	0.894	0.892	0.878	0.908	0.918	0.918	0.932	0.917	0.917	0.925	0.923
hsa-mir-497	0.951	0.951	0.951	0.952	0.951	0.939	0.948	0.946	0.947	0.944	0.936	0.944	0.954	0.972	0.97	0.955	0.955	0.96	0.948	0.953	0.953	0.945	0.95	0.95	0.95	0.951	0.947	0.95	0.922	0.908	0.956	0.945	0.946	0.952	0.939	0.918	0.918	0.891	0.916	0.911	0.893	0.911	0.945	0.946	0.952	0.946	0.937	0.946	0.94
hsa-mir-499a	0.893	0.894	0.893	0.889	0.899	0.903	0.895	0.895	0.896	0.899	0.898	0.902	0.905	0.899	0.899	0.899	0.897	0.896	0.891	0.89	0.889	0.889	0.881	0.881	0.881	0.894	0.897	0.897	0.889	0.879	0.896	0.89	0.901	0.888	0.891	0.887	0.887	0.874	0.882	0.889	0.878	0.894	0.89	0.896	0.899	0.888	0.899	0.899	0.901
hsa-mir-500a	0.913	0.917	0.913	0.915	0.915	0.911	0.917	0.914	0.915	0.918	0.913	0.908	0.917	0.921	0.92	0.919	0.919	0.916	0.915	0.914	0.913	0.914	0.914	0.914	0.914	0.918	0.919	0.921	0.899	0.877	0.912	0.915	0.92	0.915	0.912	0.882	0.882	0.857	0.881	0.882	0.864	0.899	0.905	0.916	0.919	0.914	0.903	0.906	0.912
hsa-mir-501	0.908	0.907	0.908	0.905	0.912	0.906	0.909	0.909	0.91	0.909	0.906	0.905	0.913	0.914	0.913	0.916	0.912	0.909	0.907	0.912	0.911	0.905	0.903	0.903	0.903	0.91	0.912	0.913	0.903	0.88	0.906	0.907	0.908	0.906	0.908	0.889	0.889	0.871	0.888	0.888	0.875	0.888	0.899	0.909	0.912	0.909	0.898	0.904	0.916
hsa-mir-507	0.898	0.903	0.898	0.893	0.903	0.896	0.896	0.901	0.903	0.905	0.9	0.908	0.907	0.905	0.905	0.908	0.901	0.907	0.904	0.901	0.9	0.9	0.889	0.889	0.889	0.897	0.897	0.9	0.891	0.897	0.896	0.916	0.911	0.898	0.898	0.9	0.9	0.88	0.88	0.897	0.884	0.904	0.893	0.901	0.91	0.899	0.905	0.904	0.908
hsa-mir-512-1	0.932	0.935	0.932	0.931	0.934	0.926	0.93	0.929	0.93	0.936	0.925	0.927	0.933	0.937	0.938	0.956	0.953	0.925	0.929	0.935	0.934	0.938	0.93	0.93	0.93	0.935	0.929	0.931	0.897	0.901	0.934	0.938	0.935	0.936	0.916	0.902	0.902	0.868	0.897	0.887	0.873	0.911	0.915	0.924	0.941	0.935	0.917	0.915	0.923
hsa-mir-512-2	0.932	0.935	0.932	0.931	0.934	0.926	0.93	0.929	0.93	0.936	0.925	0.927	0.933	0.937	0.938	0.956	0.953	0.925	0.929	0.935	0.934	0.938	0.93	0.93	0.93	0.935	0.929	0.931	0.897	0.901	0.934	0.938	0.935	0.936	0.916	0.902	0.902	0.868	0.897	0.887	0.873	0.911	0.915	0.924	0.941	0.935	0.917	0.915	0.923
hsa-mir-515-1	0.915	0.915	0.915	0.912	0.921	0.919	0.919	0.918	0.92	0.917	0.918	0.915	0.921	0.923	0.925	0.922	0.92	0.916	0.925	0.916	0.915	0.911	0.912	0.912	0.912	0.918	0.917	0.918	0.895	0.894	0.921	0.913	0.926	0.92	0.913	0.899	0.899	0.878	0.891	0.897	0.884	0.918	0.909	0.914	0.919	0.912	0.919	0.919	0.916
hsa-mir-515-2	0.915	0.915	0.915	0.912	0.921	0.919	0.919	0.918	0.92	0.917	0.918	0.915	0.921	0.923	0.925	0.922	0.92	0.916	0.925	0.916	0.915	0.911	0.912	0.912	0.912	0.918	0.917	0.918	0.895	0.894	0.921	0.913	0.926	0.92	0.913	0.899	0.899	0.878	0.891	0.897	0.884	0.918	0.909	0.914	0.919	0.912	0.919	0.919	0.916
hsa-mir-520a	0.951	0.952	0.951	0.946	0.948	0.939	0.948	0.946	0.948	0.948	0.939	0.942	0.945	0.948	0.95	0.97	0.967	0.937	0.942	0.95	0.949	0.945	0.948	0.948	0.948	0.948	0.946	0.948	0.914	0.905	0.951	0.948	0.948	0.952	0.933	0.911	0.911	0.882	0.908	0.904	0.887	0.916	0.932	0.939	0.953	0.948	0.93	0.938	0.932
hsa-mir-520b	0.942	0.943	0.942	0.936	0.939	0.932	0.94	0.939	0.939	0.941	0.934	0.939	0.939	0.942	0.943	0.966	0.961	0.931	0.938	0.941	0.94	0.937	0.937	0.937	0.937	0.941	0.939	0.941	0.911	0.906	0.944	0.941	0.945	0.946	0.928	0.91	0.91	0.884	0.908	0.906	0.891	0.917	0.927	0.936	0.947	0.941	0.928	0.934	0.932
hsa-mir-520c	0.949	0.95	0.949	0.944	0.948	0.936	0.947	0.946	0.946	0.945	0.938	0.943	0.944	0.945	0.946	0.968	0.965	0.933	0.941	0.949	0.948	0.941	0.946	0.946	0.946	0.946	0.943	0.946	0.912	0.907	0.95	0.947	0.948	0.951	0.932	0.911	0.911	0.886	0.908	0.902	0.886	0.918	0.932	0.938	0.951	0.945	0.93	0.937	0.934
hsa-mir-520d	0.95	0.951	0.95	0.947	0.947	0.938	0.946	0.947	0.946	0.947	0.938	0.944	0.945	0.949	0.95	0.971	0.968	0.938	0.944	0.951	0.95	0.945	0.947	0.947	0.947	0.948	0.947	0.947	0.915	0.908	0.949	0.949	0.952	0.956	0.933	0.912	0.912	0.883	0.909	0.904	0.888	0.917	0.932	0.94	0.953	0.947	0.935	0.936	0.934
hsa-mir-520e	0.941	0.942	0.941	0.935	0.938	0.931	0.939	0.938	0.939	0.94	0.933	0.939	0.939	0.942	0.943	0.966	0.961	0.931	0.938	0.941	0.94	0.937	0.937	0.937	0.937	0.941	0.939	0.941	0.911	0.905	0.943	0.941	0.945	0.945	0.928	0.909	0.909	0.885	0.908	0.906	0.892	0.917	0.927	0.936	0.947	0.94	0.928	0.934	0.931
hsa-mir-520f	0.911	0.912	0.911	0.903	0.915	0.918	0.913	0.911	0.912	0.913	0.915	0.91	0.918	0.921	0.921	0.916	0.911	0.919	0.917	0.913	0.912	0.902	0.902	0.902	0.902	0.912	0.919	0.921	0.904	0.906	0.917	0.912	0.921	0.913	0.911	0.912	0.912	0.893	0.903	0.908	0.899	0.899	0.913	0.908	0.919	0.906	0.916	0.915	0.915
hsa-mir-520g	0.943	0.944	0.943	0.942	0.942	0.932	0.94	0.94	0.938	0.94	0.932	0.939	0.937	0.937	0.938	0.963	0.961	0.927	0.931	0.945	0.944	0.935	0.94	0.94	0.94	0.936	0.936	0.937	0.901	0.903	0.942	0.941	0.937	0.946	0.92	0.898	0.898	0.86	0.902	0.897	0.873	0.907	0.923	0.926	0.943	0.933	0.915	0.926	0.931
hsa-mir-520h	0.941	0.941	0.941	0.939	0.94	0.929	0.937	0.937	0.935	0.937	0.928	0.938	0.934	0.936	0.938	0.963	0.96	0.926	0.931	0.943	0.942	0.932	0.938	0.938	0.938	0.937	0.935	0.937	0.901	0.901	0.941	0.94	0.936	0.944	0.92	0.897	0.897	0.86	0.902	0.899	0.876	0.905	0.922	0.926	0.943	0.93	0.915	0.927	0.932
hsa-mir-523	0.865	0.867	0.865	0.858	0.873	0.87	0.868	0.868	0.869	0.867	0.871	0.875	0.881	0.87	0.867	0.863	0.862	0.865	0.872	0.859	0.859	0.851	0.848	0.848	0.848	0.863	0.869	0.871	0.859	0.857	0.862	0.859	0.873	0.861	0.861	0.86	0.86	0.865	0.857	0.87	0.866	0.87	0.856	0.868	0.866	0.852	0.875	0.869	0.871
hsa-mir-525	0.902	0.905	0.902	0.892	0.907	0.907	0.903	0.899	0.902	0.907	0.906	0.912	0.91	0.912	0.912	0.902	0.901	0.911	0.905	0.899	0.898	0.898	0.894	0.894	0.894	0.908	0.91	0.912	0.901	0.892	0.904	0.901	0.91	0.901	0.904	0.902	0.902	0.892	0.885	0.901	0.892	0.895	0.899	0.906	0.903	0.905	0.907	0.909	0.913
hsa-mir-526a-1	0.862	0.863	0.862	0.855	0.869	0.865	0.864	0.864	0.864	0.862	0.866	0.873	0.877	0.867	0.863	0.86	0.859	0.861	0.869	0.856	0.855	0.848	0.845	0.845	0.845	0.86	0.865	0.868	0.856	0.853	0.857	0.856	0.869	0.858	0.857	0.857	0.857	0.863	0.854	0.867	0.862	0.866	0.851	0.865	0.862	0.848	0.871	0.865	0.867
hsa-mir-526a-2	0.862	0.863	0.862	0.855	0.869	0.865	0.864	0.864	0.864	0.862	0.866	0.873	0.877	0.867	0.863	0.86	0.859	0.861	0.869	0.856	0.855	0.848	0.845	0.845	0.845	0.86	0.865	0.868	0.856	0.853	0.857	0.856	0.869	0.858	0.857	0.857	0.857	0.863	0.854	0.867	0.862	0.866	0.851	0.865	0.862	0.848	0.871	0.865	0.867
hsa-mir-526b	0.957	0.957	0.957	0.957	0.95	0.939	0.949	0.95	0.949	0.949	0.938	0.94	0.948	0.949	0.953	0.987	0.983	0.937	0.944	0.957	0.956	0.951	0.957	0.957	0.957	0.951	0.947	0.949	0.911	0.909	0.953	0.956	0.955	0.962	0.936	0.911	0.911	0.874	0.91	0.903	0.887	0.916	0.935	0.934	0.961	0.952	0.931	0.936	0.936
hsa-mir-9-1	0.944	0.945	0.944	0.945	0.943	0.934	0.941	0.941	0.942	0.937	0.932	0.934	0.941	0.941	0.943	0.946	0.948	0.933	0.938	0.953	0.953	0.939	0.947	0.947	0.947	0.941	0.939	0.941	0.913	0.897	0.946	0.948	0.942	0.951	0.93	0.914	0.914	0.876	0.908	0.898	0.878	0.905	0.938	0.931	0.948	0.938	0.922	0.934	0.93
hsa-mir-9-2	0.944	0.945	0.944	0.945	0.943	0.934	0.941	0.941	0.942	0.937	0.932	0.934	0.941	0.941	0.943	0.946	0.948	0.933	0.938	0.953	0.953	0.939	0.947	0.947	0.947	0.941	0.939	0.941	0.913	0.897	0.946	0.948	0.942	0.951	0.93	0.914	0.914	0.876	0.908	0.898	0.878	0.905	0.938	0.931	0.948	0.938	0.922	0.934	0.93
hsa-mir-92a-1	0.964	0.964	0.964	0.974	0.961	0.94	0.959	0.955	0.954	0.95	0.937	0.943	0.949	0.95	0.952	0.965	0.973	0.936	0.945	0.965	0.964	0.951	0.973	0.973	0.973	0.952	0.95	0.954	0.9	0.901	0.959	0.958	0.949	0.963	0.933	0.901	0.901	0.867	0.904	0.889	0.872	0.903	0.941	0.934	0.958	0.95	0.926	0.932	0.933
hsa-mir-92a-2	0.964	0.964	0.964	0.975	0.96	0.94	0.958	0.955	0.954	0.949	0.936	0.942	0.947	0.948	0.951	0.966	0.973	0.934	0.944	0.965	0.964	0.952	0.973	0.973	0.973	0.951	0.949	0.953	0.899	0.899	0.958	0.957	0.947	0.965	0.931	0.9	0.9	0.865	0.904	0.887	0.869	0.902	0.939	0.933	0.957	0.951	0.925	0.931	0.931
hsa-mir-92b	0.954	0.955	0.954	0.96	0.954	0.938	0.952	0.947	0.948	0.945	0.934	0.941	0.951	0.951	0.953	0.958	0.962	0.939	0.944	0.956	0.955	0.948	0.958	0.958	0.958	0.948	0.946	0.95	0.907	0.901	0.953	0.948	0.944	0.953	0.933	0.907	0.907	0.872	0.906	0.892	0.875	0.907	0.94	0.933	0.956	0.945	0.93	0.933	0.932
hsa-mir-9-3	0.944	0.945	0.944	0.945	0.943	0.934	0.941	0.941	0.942	0.937	0.932	0.934	0.941	0.941	0.943	0.946	0.948	0.933	0.938	0.953	0.953	0.939	0.947	0.947	0.947	0.941	0.939	0.941	0.913	0.897	0.946	0.948	0.942	0.951	0.93	0.914	0.914	0.876	0.908	0.898	0.878	0.905	0.938	0.931	0.948	0.938	0.922	0.934	0.93
hsa-mir-95	0.908	0.909	0.908	0.899	0.912	0.905	0.905	0.904	0.903	0.904	0.903	0.906	0.915	0.915	0.912	0.909	0.906	0.914	0.909	0.9	0.9	0.889	0.89	0.89	0.89	0.904	0.902	0.905	0.899	0.9	0.904	0.896	0.913	0.905	0.901	0.892	0.892	0.867	0.899	0.889	0.876	0.894	0.899	0.904	0.907	0.892	0.907	0.905	0.908
hsa-mir-98	0.978	0.971	0.978	0.978	0.97	0.962	0.969	0.977	0.972	0.967	0.959	0.94	0.949	0.944	0.947	0.961	0.965	0.934	0.939	0.962	0.962	0.947	0.964	0.964	0.964	0.951	0.951	0.953	0.905	0.897	0.954	0.95	0.946	0.959	0.93	0.904	0.904	0.864	0.908	0.889	0.868	0.903	0.937	0.936	0.957	0.947	0.927	0.935	0.933
hsa-mir-99b	0.876	0.879	0.876	0.87	0.886	0.883	0.877	0.875	0.874	0.882	0.879	0.896	0.891	0.893	0.89	0.878	0.877	0.894	0.892	0.873	0.872	0.866	0.862	0.862	0.862	0.885	0.887	0.885	0.881	0.869	0.879	0.874	0.889	0.877	0.883	0.878	0.878	0.876	0.865	0.896	0.884	0.873	0.875	0.882	0.88	0.871	0.888	0.896	0.899
hsa-mir-31	0.934	0.934	0.934	0.929	0.937	0.931	0.936	0.934	0.934	0.932	0.927	0.941	0.936	0.939	0.938	0.935	0.934	0.935	0.935	0.933	0.933	0.923	0.923	0.923	0.923	0.933	0.932	0.937	0.914	0.907	0.935	0.93	0.939	0.933	0.933	0.91	0.91	0.887	0.913	0.91	0.896	0.917	0.925	0.928	0.937	0.92	0.929	0.934	0.933
hsa-mir-184	0.846	0.849	0.846	0.838	0.855	0.857	0.849	0.846	0.845	0.852	0.853	0.854	0.868	0.86	0.859	0.852	0.845	0.863	0.858	0.846	0.846	0.839	0.836	0.836	0.836	0.855	0.858	0.859	0.878	0.841	0.851	0.84	0.858	0.849	0.849	0.854	0.854	0.862	0.852	0.878	0.878	0.853	0.853	0.855	0.856	0.839	0.868	0.863	0.856
hsa-mir-370	0.903	0.905	0.903	0.902	0.915	0.909	0.909	0.905	0.905	0.91	0.906	0.906	0.914	0.918	0.916	0.908	0.91	0.916	0.909	0.902	0.901	0.894	0.893	0.893	0.893	0.907	0.911	0.912	0.898	0.892	0.909	0.9	0.908	0.902	0.897	0.895	0.895	0.881	0.892	0.894	0.885	0.897	0.902	0.909	0.913	0.898	0.909	0.915	0.912
hsa-mir-99a	0.91	0.912	0.91	0.91	0.917	0.909	0.91	0.905	0.905	0.911	0.902	0.933	0.916	0.919	0.917	0.914	0.912	0.918	0.914	0.908	0.908	0.901	0.903	0.903	0.903	0.914	0.914	0.915	0.895	0.886	0.916	0.91	0.915	0.912	0.908	0.89	0.89	0.877	0.884	0.903	0.874	0.883	0.905	0.909	0.911	0.907	0.902	0.915	0.92
hsa-mir-93	0.966	0.966	0.966	0.972	0.961	0.943	0.958	0.955	0.955	0.952	0.94	0.948	0.951	0.952	0.956	0.981	0.99	0.939	0.947	0.968	0.967	0.954	0.969	0.969	0.969	0.957	0.954	0.956	0.909	0.908	0.96	0.96	0.954	0.969	0.935	0.913	0.913	0.874	0.911	0.898	0.881	0.914	0.94	0.938	0.965	0.954	0.932	0.936	0.936
hsa-mir-433	0.891	0.892	0.891	0.886	0.898	0.895	0.892	0.891	0.891	0.892	0.893	0.899	0.905	0.902	0.903	0.898	0.892	0.903	0.895	0.895	0.894	0.883	0.888	0.888	0.888	0.898	0.899	0.899	0.892	0.871	0.898	0.89	0.896	0.892	0.9	0.889	0.889	0.879	0.884	0.895	0.882	0.898	0.888	0.895	0.896	0.889	0.902	0.908	0.91
hsa-mir-96	0.932	0.932	0.932	0.926	0.93	0.927	0.931	0.928	0.929	0.929	0.924	0.928	0.927	0.925	0.925	0.933	0.931	0.917	0.923	0.931	0.931	0.922	0.925	0.925	0.925	0.929	0.931	0.936	0.911	0.893	0.932	0.924	0.925	0.925	0.92	0.906	0.906	0.881	0.903	0.898	0.883	0.909	0.921	0.921	0.931	0.923	0.915	0.922	0.929
hsa-mir-128-1	0.958	0.956	0.958	0.956	0.952	0.941	0.952	0.949	0.949	0.946	0.936	0.943	0.951	0.95	0.954	0.955	0.957	0.94	0.942	0.956	0.955	0.946	0.955	0.955	0.955	0.951	0.949	0.952	0.911	0.901	1	0.95	0.949	0.956	0.933	0.912	0.912	0.883	0.911	0.906	0.881	0.905	0.942	0.94	0.953	0.946	0.939	0.937	0.935
hsa-mir-153-2	0.935	0.936	0.935	0.931	0.933	0.93	0.932	0.932	0.932	0.931	0.925	0.933	0.944	0.937	0.939	0.939	0.939	0.931	0.942	0.933	0.933	0.936	0.929	0.929	0.929	0.933	0.941	0.943	0.912	0.911	0.939	0.94	0.945	0.936	0.927	0.911	0.911	0.889	0.908	0.914	0.899	0.921	0.929	0.934	0.941	0.93	0.932	0.928	0.927
hsa-mir-135b	0.884	0.885	0.884	0.875	0.891	0.889	0.885	0.883	0.883	0.893	0.889	0.893	0.899	0.899	0.898	0.898	0.893	0.895	0.897	0.886	0.886	0.882	0.876	0.876	0.876	0.889	0.889	0.888	0.88	0.877	0.888	0.885	0.904	0.884	0.891	0.893	0.893	0.881	0.871	0.938	0.943	0.888	0.891	0.891	0.893	0.882	0.893	0.898	0.903
hsa-mir-338	0.92	0.921	0.92	0.92	0.925	0.92	0.92	0.921	0.922	0.92	0.916	0.937	0.925	0.931	0.93	0.924	0.925	0.928	0.928	0.92	0.92	0.919	0.918	0.918	0.918	0.924	0.926	0.927	0.912	0.904	0.92	0.922	0.929	0.926	0.926	0.911	0.911	0.888	0.903	0.904	0.894	0.92	0.92	0.93	0.93	0.921	0.917	0.926	0.926
hsa-mir-488	0.909	0.91	0.909	0.907	0.917	0.917	0.914	0.915	0.917	0.916	0.914	0.92	0.909	0.918	0.918	0.91	0.908	0.919	0.917	0.911	0.911	0.902	0.902	0.902	0.902	0.912	0.916	0.918	0.906	0.89	0.915	0.909	0.915	0.91	0.918	0.908	0.908	0.892	0.9	0.893	0.884	0.896	0.912	0.913	0.916	0.909	0.905	0.919	0.918
hsa-mir-302d	0.951	0.952	0.951	0.948	0.948	0.939	0.947	0.947	0.947	0.947	0.94	0.945	0.948	0.949	0.952	0.972	0.968	0.939	0.943	0.952	0.951	0.945	0.95	0.95	0.95	0.948	0.944	0.946	0.914	0.908	0.953	0.95	0.952	0.955	0.933	0.914	0.914	0.885	0.913	0.908	0.892	0.919	0.936	0.941	0.955	0.948	0.934	0.942	0.936
hsa-mir-383	0.939	0.939	0.939	0.939	0.938	0.935	0.94	0.936	0.936	0.936	0.929	0.934	0.938	0.938	0.94	0.946	0.944	0.93	0.934	0.94	0.939	0.934	0.938	0.938	0.938	0.934	0.929	0.933	0.9	0.897	0.938	0.94	0.936	0.939	0.919	0.905	0.905	0.868	0.9	0.89	0.874	0.907	0.928	0.926	0.939	0.935	0.918	0.925	0.923
hsa-mir-101-2	0.948	0.947	0.948	0.941	0.947	0.939	0.942	0.944	0.945	0.943	0.938	0.937	0.996	0.95	0.95	0.945	0.946	0.943	0.94	0.94	0.941	0.936	0.937	0.937	0.937	0.944	0.944	0.945	0.916	0.912	0.949	0.936	0.942	0.943	0.934	0.914	0.914	0.886	0.919	0.906	0.893	0.921	0.936	0.935	0.947	0.933	0.957	0.936	0.933
hsa-mir-10a	0.945	0.946	0.945	0.947	0.942	0.931	0.942	0.939	0.939	0.936	0.928	0.934	0.944	0.945	0.946	0.946	0.949	0.934	0.97	0.944	0.945	0.942	0.945	0.945	0.945	0.943	0.942	0.945	0.898	0.893	0.944	0.942	0.94	0.947	0.929	0.895	0.895	0.863	0.9	0.892	0.875	0.909	0.93	0.935	0.947	0.938	0.924	0.928	0.928
hsa-mir-149	0.965	0.963	0.965	0.971	0.961	0.946	0.959	0.956	0.956	0.951	0.941	0.94	0.948	0.949	0.952	0.962	0.97	0.936	0.945	0.963	0.962	0.952	0.968	0.968	0.968	0.956	0.949	0.953	0.902	0.9	0.955	0.958	0.95	0.965	0.93	0.908	0.908	0.87	0.905	0.89	0.874	0.906	0.94	0.934	0.953	0.95	0.926	0.935	0.932
hsa-mir-510	0.918	0.919	0.918	0.918	0.927	0.918	0.922	0.918	0.92	0.92	0.916	0.919	0.927	0.934	0.934	0.926	0.922	0.929	0.926	0.919	0.918	0.922	0.914	0.914	0.914	0.917	0.916	0.918	0.903	0.895	0.92	0.919	0.925	0.921	0.917	0.896	0.896	0.866	0.897	0.887	0.873	0.897	0.913	0.918	0.926	0.917	0.918	0.914	0.915
hsa-mir-516a-1	0.873	0.874	0.873	0.875	0.879	0.881	0.879	0.874	0.873	0.873	0.878	0.878	0.881	0.891	0.89	0.876	0.877	0.887	0.881	0.877	0.876	0.876	0.872	0.872	0.872	0.88	0.878	0.88	0.883	0.852	0.875	0.875	0.886	0.879	0.879	0.868	0.868	0.841	0.859	0.871	0.858	0.865	0.881	0.885	0.876	0.875	0.879	0.883	0.884
hsa-mir-516a-2	0.873	0.874	0.873	0.875	0.879	0.881	0.879	0.874	0.873	0.873	0.878	0.878	0.881	0.891	0.89	0.876	0.877	0.887	0.881	0.877	0.876	0.876	0.872	0.872	0.872	0.88	0.878	0.88	0.883	0.852	0.875	0.875	0.886	0.879	0.879	0.868	0.868	0.841	0.859	0.871	0.858	0.865	0.881	0.885	0.876	0.875	0.879	0.883	0.884
hsa-mir-516b-1	0.895	0.896	0.895	0.896	0.899	0.896	0.9	0.893	0.894	0.892	0.892	0.899	0.903	0.91	0.91	0.896	0.899	0.907	0.903	0.9	0.9	0.893	0.894	0.894	0.894	0.903	0.899	0.902	0.902	0.874	0.902	0.898	0.905	0.899	0.899	0.882	0.882	0.857	0.883	0.885	0.868	0.888	0.898	0.899	0.902	0.895	0.904	0.901	0.904
hsa-mir-516b-2	0.895	0.896	0.895	0.896	0.899	0.896	0.9	0.893	0.894	0.892	0.892	0.899	0.903	0.91	0.91	0.896	0.899	0.907	0.903	0.9	0.9	0.893	0.894	0.894	0.894	0.903	0.899	0.902	0.902	0.874	0.902	0.898	0.905	0.899	0.899	0.882	0.882	0.857	0.883	0.885	0.868	0.888	0.898	0.899	0.902	0.895	0.904	0.901	0.904
hsa-mir-7-1	0.959	0.958	0.959	0.961	0.954	0.938	0.951	0.949	0.95	0.945	0.937	0.941	0.95	0.951	0.954	0.96	0.964	0.937	0.941	0.964	0.964	0.948	0.964	0.964	0.964	0.954	0.952	0.954	0.91	0.901	0.957	0.953	0.948	0.959	0.937	0.912	0.912	0.877	0.903	0.893	0.876	0.907	0.936	0.933	0.956	0.951	0.929	0.936	0.93
hsa-mir-7-2	0.959	0.958	0.959	0.961	0.954	0.938	0.95	0.949	0.95	0.944	0.937	0.94	0.95	0.951	0.954	0.959	0.963	0.937	0.941	0.964	0.964	0.947	0.963	0.963	0.963	0.954	0.952	0.954	0.909	0.901	0.957	0.953	0.947	0.958	0.937	0.911	0.911	0.877	0.903	0.893	0.876	0.906	0.936	0.933	0.956	0.951	0.929	0.936	0.93
hsa-mir-7-3	0.956	0.955	0.956	0.954	0.952	0.937	0.948	0.946	0.948	0.943	0.935	0.94	0.947	0.947	0.95	0.954	0.957	0.935	0.94	0.959	0.958	0.945	0.956	0.956	0.956	0.951	0.948	0.952	0.909	0.9	0.955	0.95	0.943	0.954	0.934	0.91	0.91	0.881	0.902	0.896	0.878	0.908	0.933	0.931	0.953	0.949	0.929	0.935	0.931
hsa-mir-196b	0.92	0.923	0.92	0.913	0.931	0.926	0.922	0.923	0.925	0.928	0.925	0.917	0.932	0.92	0.918	0.92	0.92	0.914	0.916	0.913	0.914	0.902	0.903	0.903	0.903	0.917	0.92	0.922	0.895	0.905	0.921	0.912	0.921	0.914	0.908	0.894	0.894	0.879	0.899	0.901	0.887	0.91	0.91	0.911	0.926	0.901	0.914	0.915	0.918
hsa-mir-363	0.95	0.952	0.95	0.946	0.95	0.94	0.946	0.944	0.946	0.947	0.937	0.935	0.948	0.947	0.948	0.95	0.947	0.942	0.939	0.943	0.943	0.941	0.945	0.945	0.945	0.94	0.943	0.946	0.912	0.907	0.948	0.939	0.937	0.942	0.932	0.916	0.916	0.881	0.912	0.904	0.887	0.913	0.938	0.936	0.944	0.938	0.936	0.938	0.937
hsa-mir-514a-1	0.88	0.88	0.88	0.875	0.879	0.88	0.882	0.877	0.874	0.875	0.882	0.883	0.886	0.888	0.888	0.887	0.888	0.886	0.887	0.881	0.88	0.873	0.872	0.872	0.872	0.883	0.883	0.885	0.879	0.885	0.882	0.881	0.895	0.886	0.88	0.878	0.878	0.87	0.876	0.88	0.873	0.885	0.874	0.875	0.883	0.875	0.877	0.884	0.885
hsa-mir-514a-2	0.88	0.88	0.88	0.875	0.879	0.88	0.882	0.877	0.874	0.875	0.882	0.883	0.886	0.888	0.888	0.887	0.888	0.886	0.887	0.881	0.88	0.873	0.872	0.872	0.872	0.883	0.883	0.885	0.879	0.885	0.882	0.881	0.895	0.886	0.88	0.878	0.878	0.87	0.876	0.88	0.873	0.885	0.874	0.875	0.883	0.875	0.877	0.884	0.885
hsa-mir-514a-3	0.88	0.88	0.88	0.875	0.879	0.88	0.882	0.877	0.874	0.875	0.882	0.883	0.886	0.888	0.888	0.887	0.888	0.886	0.887	0.881	0.88	0.873	0.872	0.872	0.872	0.883	0.883	0.885	0.879	0.885	0.882	0.881	0.895	0.886	0.88	0.878	0.878	0.87	0.876	0.88	0.873	0.885	0.874	0.875	0.883	0.875	0.877	0.884	0.885
hsa-mir-498	0.918	0.919	0.918	0.92	0.922	0.92	0.922	0.916	0.916	0.916	0.915	0.918	0.925	0.926	0.926	0.924	0.924	0.924	0.921	0.921	0.92	0.918	0.916	0.916	0.916	0.919	0.921	0.924	0.906	0.901	0.923	0.923	0.923	0.924	0.912	0.898	0.898	0.876	0.9	0.891	0.872	0.893	0.915	0.917	0.922	0.919	0.91	0.914	0.914
hsa-mir-193b	0.957	0.957	0.957	0.967	0.954	0.939	0.953	0.949	0.948	0.946	0.934	0.94	0.943	0.942	0.947	0.958	0.967	0.929	0.939	0.96	0.959	0.949	0.962	0.962	0.962	0.945	0.945	0.949	0.894	0.891	0.953	0.952	0.943	0.957	0.92	0.896	0.896	0.859	0.902	0.884	0.862	0.897	0.933	0.93	0.955	0.945	0.922	0.929	0.929
hsa-mir-449a	0.908	0.908	0.908	0.898	0.917	0.909	0.908	0.908	0.91	0.911	0.905	0.917	0.916	0.92	0.917	0.914	0.91	0.916	0.916	0.909	0.909	0.902	0.901	0.901	0.901	0.91	0.912	0.912	0.907	0.889	0.917	0.906	0.917	0.908	0.915	0.906	0.906	0.901	0.902	0.904	0.899	0.906	0.907	0.912	0.92	0.907	0.91	0.928	0.924
hsa-mir-449b	0.92	0.918	0.92	0.916	0.927	0.917	0.918	0.922	0.924	0.919	0.914	0.927	0.925	0.925	0.923	0.929	0.925	0.917	0.925	0.923	0.923	0.915	0.915	0.915	0.915	0.924	0.924	0.924	0.909	0.893	0.927	0.92	0.927	0.924	0.922	0.901	0.901	0.884	0.908	0.897	0.889	0.911	0.918	0.917	0.933	0.915	0.916	0.923	0.921
hsa-mir-194-2	0.931	0.931	0.931	0.932	0.937	0.926	0.936	0.932	0.932	0.928	0.928	0.927	0.93	0.924	0.925	0.929	0.932	0.921	0.93	0.927	0.927	0.922	0.922	0.922	0.922	0.928	0.932	0.934	0.9	0.901	0.932	0.927	0.928	0.93	0.914	0.898	0.898	0.873	0.898	0.886	0.868	0.904	0.922	0.918	0.928	0.924	0.911	0.923	0.919
hsa-mir-659	0.865	0.867	0.865	0.857	0.874	0.874	0.872	0.866	0.867	0.869	0.874	0.88	0.871	0.874	0.873	0.861	0.861	0.875	0.872	0.859	0.859	0.857	0.856	0.856	0.856	0.866	0.872	0.875	0.871	0.87	0.864	0.863	0.874	0.866	0.871	0.865	0.865	0.866	0.856	0.881	0.874	0.866	0.871	0.874	0.868	0.862	0.869	0.88	0.882
hsa-mir-129-1	0.95	0.952	0.95	0.953	0.947	0.934	0.946	0.944	0.946	0.94	0.931	0.94	0.941	0.94	0.944	0.956	0.958	0.929	0.943	0.954	0.953	0.948	0.955	0.955	0.955	0.948	0.946	0.95	0.906	0.9	0.95	0.999	0.948	0.959	0.93	0.911	0.911	0.872	0.904	0.894	0.879	0.911	0.934	0.933	0.949	0.95	0.923	0.929	0.928
hsa-mir-139	0.919	0.921	0.919	0.911	0.922	0.922	0.919	0.917	0.917	0.922	0.92	0.926	0.936	0.929	0.927	0.92	0.92	0.921	0.922	0.916	0.916	0.918	0.911	0.911	0.911	0.924	0.924	0.927	0.918	0.908	0.925	0.921	0.926	0.917	0.919	0.923	0.923	0.907	0.908	0.914	0.904	0.91	0.92	0.925	0.922	0.923	0.928	0.922	0.924
hsa-mir-421	0.919	0.918	0.919	0.915	0.921	0.916	0.917	0.915	0.913	0.917	0.915	0.922	0.924	0.93	0.927	0.923	0.922	0.923	0.919	0.915	0.915	0.91	0.908	0.908	0.908	0.916	0.92	0.921	0.896	0.905	0.919	0.913	0.923	0.918	0.914	0.906	0.906	0.892	0.897	0.9	0.89	0.903	0.914	0.919	0.922	0.911	0.917	0.915	0.926
hsa-mir-658	0.888	0.891	0.888	0.883	0.895	0.894	0.892	0.888	0.889	0.894	0.893	0.901	0.904	0.901	0.901	0.896	0.892	0.898	0.895	0.884	0.883	0.888	0.883	0.883	0.883	0.896	0.893	0.895	0.882	0.872	0.892	0.886	0.902	0.89	0.897	0.876	0.876	0.868	0.874	0.884	0.872	0.892	0.89	0.889	0.894	0.883	0.896	0.895	0.897
hsa-mir-137	0.907	0.905	0.907	0.899	0.91	0.905	0.905	0.907	0.904	0.905	0.911	0.906	0.916	0.902	0.901	0.905	0.901	0.908	0.91	0.897	0.896	0.887	0.892	0.892	0.892	0.904	0.91	0.91	0.905	0.896	0.908	0.898	0.907	0.899	0.904	0.883	0.883	0.876	0.882	0.897	0.886	0.89	0.907	0.911	0.902	0.892	0.907	0.912	0.926
hsa-mir-455	0.958	0.96	0.958	0.961	0.957	0.943	0.956	0.951	0.953	0.95	0.938	0.941	0.942	0.945	0.947	0.956	0.96	0.932	0.939	0.958	0.956	0.948	0.958	0.958	0.958	0.946	0.942	0.948	0.9	0.896	0.95	0.95	0.945	0.955	0.933	0.898	0.898	0.866	0.903	0.887	0.869	0.904	0.932	0.933	0.951	0.947	0.924	0.929	0.931
hsa-mir-491	0.925	0.924	0.925	0.921	0.928	0.923	0.928	0.925	0.924	0.923	0.925	0.922	0.927	0.93	0.927	0.926	0.925	0.926	0.928	0.929	0.929	0.919	0.918	0.918	0.918	0.925	0.93	0.933	0.912	0.901	0.931	0.92	0.923	0.924	0.927	0.909	0.909	0.896	0.91	0.908	0.895	0.902	0.925	0.926	0.928	0.92	0.92	0.934	0.93
hsa-mir-431	0.878	0.881	0.878	0.875	0.886	0.885	0.879	0.881	0.882	0.888	0.884	0.889	0.886	0.893	0.892	0.888	0.885	0.893	0.893	0.877	0.877	0.877	0.876	0.876	0.876	0.889	0.884	0.885	0.888	0.867	0.885	0.891	0.894	0.88	0.89	0.883	0.883	0.873	0.864	0.898	0.895	0.877	0.881	0.898	0.893	0.881	0.888	0.893	0.892
hsa-mir-448	0.877	0.876	0.877	0.867	0.882	0.882	0.876	0.879	0.882	0.883	0.882	0.889	0.894	0.885	0.884	0.88	0.876	0.884	0.879	0.874	0.874	0.865	0.867	0.867	0.867	0.88	0.884	0.884	0.903	0.86	0.884	0.874	0.889	0.875	0.894	0.892	0.892	0.877	0.877	0.89	0.89	0.885	0.884	0.888	0.883	0.875	0.893	0.893	0.898
hsa-mir-454	0.944	0.943	0.944	0.942	0.943	0.935	0.941	0.941	0.94	0.94	0.934	0.938	0.943	0.941	0.943	0.956	0.951	0.936	0.938	0.943	0.943	0.942	0.94	0.94	0.94	0.942	0.942	0.943	0.908	0.911	0.945	0.943	0.984	0.968	0.935	0.91	0.91	0.885	0.91	0.901	0.887	0.919	0.935	0.935	0.95	0.936	0.931	0.933	0.934
hsa-mir-575	0.875	0.878	0.875	0.874	0.887	0.884	0.88	0.877	0.877	0.882	0.882	0.886	0.884	0.894	0.892	0.884	0.879	0.893	0.879	0.879	0.878	0.875	0.872	0.872	0.872	0.879	0.88	0.882	0.872	0.881	0.876	0.874	0.891	0.877	0.882	0.872	0.872	0.875	0.871	0.882	0.872	0.87	0.871	0.877	0.889	0.876	0.885	0.884	0.882
hsa-mir-660	0.931	0.932	0.931	0.932	0.929	0.92	0.927	0.925	0.925	0.924	0.916	0.926	0.93	0.931	0.934	0.941	0.94	0.927	0.924	0.937	0.937	0.935	0.936	0.936	0.936	0.931	0.929	0.929	0.902	0.895	0.936	0.936	0.93	0.936	0.919	0.905	0.905	0.864	0.896	0.891	0.868	0.899	0.924	0.918	0.936	0.935	0.916	0.924	0.918
hsa-mir-663a	0.89	0.893	0.89	0.885	0.897	0.901	0.895	0.894	0.893	0.9	0.899	0.903	0.906	0.909	0.908	0.902	0.897	0.907	0.907	0.894	0.892	0.895	0.889	0.889	0.889	0.904	0.901	0.902	0.904	0.887	0.897	0.889	0.907	0.896	0.908	0.893	0.893	0.885	0.883	0.904	0.895	0.9	0.897	0.903	0.902	0.892	0.903	0.912	0.915
hsa-mir-185	0.951	0.949	0.951	0.949	0.95	0.942	0.948	0.947	0.944	0.943	0.939	0.942	0.948	0.946	0.946	0.951	0.95	0.939	0.943	0.951	0.951	0.947	0.947	0.947	0.947	0.947	0.947	0.95	0.914	0.901	0.951	0.941	0.941	0.949	0.93	0.911	0.911	0.881	0.913	0.901	0.876	0.91	0.94	0.936	0.949	0.943	0.927	0.941	0.941
hsa-mir-208b	0.897	0.899	0.897	0.894	0.903	0.903	0.902	0.898	0.898	0.902	0.9	0.901	0.909	0.915	0.913	0.906	0.905	0.908	0.905	0.897	0.896	0.896	0.891	0.891	0.891	0.902	0.904	0.906	0.889	0.894	0.902	0.9	0.906	0.896	0.905	0.893	0.893	0.879	0.89	0.885	0.879	0.899	0.893	0.901	0.903	0.897	0.9	0.904	0.906
hsa-mir-324	0.952	0.954	0.952	0.959	0.953	0.935	0.953	0.947	0.946	0.946	0.933	0.943	0.946	0.946	0.948	0.958	0.963	0.933	0.939	0.958	0.958	0.944	0.954	0.954	0.954	0.949	0.943	0.948	0.901	0.904	0.95	0.948	0.943	0.953	0.931	0.907	0.907	0.869	0.901	0.895	0.876	0.909	0.934	0.934	0.956	0.941	0.926	0.934	0.932
hsa-mir-346	0.875	0.873	0.875	0.866	0.878	0.873	0.875	0.872	0.87	0.871	0.872	0.881	0.885	0.88	0.877	0.876	0.876	0.883	0.883	0.867	0.867	0.861	0.858	0.858	0.858	0.875	0.875	0.878	0.878	0.88	0.872	0.867	0.877	0.87	0.861	0.866	0.866	0.864	0.863	0.871	0.868	0.865	0.869	0.877	0.873	0.866	0.881	0.875	0.883
hsa-mir-484	0.959	0.959	0.959	0.965	0.957	0.941	0.956	0.951	0.949	0.947	0.936	0.945	0.947	0.946	0.948	0.956	0.963	0.934	0.947	0.959	0.959	0.951	0.96	0.96	0.96	0.948	0.948	0.953	0.905	0.903	0.955	0.953	0.944	0.954	0.925	0.907	0.907	0.87	0.906	0.89	0.87	0.906	0.937	0.933	0.955	0.949	0.926	0.928	0.932
hsa-mir-518b	0.784	0.783	0.784	0.769	0.794	0.789	0.78	0.781	0.783	0.785	0.79	0.788	0.802	0.789	0.788	0.782	0.778	0.789	0.787	0.766	0.764	0.771	0.768	0.768	0.768	0.783	0.796	0.793	0.794	0.763	0.784	0.776	0.799	0.78	0.774	0.797	0.797	0.827	0.776	0.809	0.819	0.792	0.778	0.786	0.78	0.776	0.796	0.79	0.798
hsa-mir-518c	0.868	0.869	0.868	0.858	0.873	0.872	0.865	0.866	0.865	0.872	0.872	0.886	0.877	0.882	0.881	0.875	0.868	0.885	0.884	0.867	0.865	0.865	0.859	0.859	0.859	0.874	0.888	0.886	0.873	0.858	0.874	0.868	0.885	0.871	0.873	0.877	0.877	0.889	0.86	0.883	0.878	0.868	0.868	0.883	0.877	0.868	0.88	0.891	0.884
hsa-mir-557	0.898	0.903	0.898	0.893	0.903	0.896	0.896	0.901	0.903	0.905	0.9	0.908	0.907	0.905	0.905	0.908	0.901	0.907	0.904	0.901	0.9	0.9	0.889	0.889	0.889	0.897	0.897	0.9	0.891	0.897	0.896	0.916	0.911	0.898	0.898	0.9	0.9	0.88	0.88	0.897	0.884	0.904	0.893	0.901	0.91	0.899	0.905	0.904	0.908
hsa-mir-583	0.905	0.906	0.905	0.895	0.909	0.908	0.905	0.906	0.907	0.908	0.907	0.909	0.911	0.912	0.91	0.902	0.898	0.914	0.905	0.9	0.9	0.891	0.889	0.889	0.889	0.906	0.908	0.909	0.908	0.888	0.901	0.894	0.91	0.899	0.908	0.898	0.898	0.895	0.891	0.899	0.891	0.895	0.898	0.901	0.909	0.897	0.906	0.914	0.919
hsa-mir-596	0.82	0.82	0.82	0.81	0.826	0.823	0.82	0.817	0.815	0.813	0.821	0.829	0.825	0.82	0.819	0.816	0.814	0.814	0.823	0.804	0.804	0.803	0.802	0.802	0.802	0.816	0.819	0.821	0.812	0.821	0.812	0.815	0.827	0.815	0.815	0.814	0.814	0.817	0.815	0.828	0.834	0.82	0.812	0.819	0.819	0.801	0.832	0.819	0.834
hsa-mir-600	0.828	0.829	0.828	0.825	0.833	0.832	0.831	0.827	0.826	0.83	0.833	0.842	0.851	0.838	0.837	0.835	0.833	0.844	0.833	0.826	0.826	0.818	0.817	0.817	0.817	0.831	0.833	0.832	0.839	0.834	0.824	0.825	0.84	0.832	0.821	0.823	0.823	0.837	0.83	0.855	0.856	0.832	0.816	0.84	0.828	0.818	0.842	0.84	0.849
hsa-mir-601	0.741	0.741	0.741	0.735	0.749	0.741	0.74	0.733	0.733	0.735	0.743	0.754	0.767	0.745	0.745	0.749	0.745	0.74	0.762	0.731	0.73	0.727	0.731	0.731	0.731	0.754	0.752	0.749	0.758	0.753	0.74	0.747	0.761	0.745	0.737	0.75	0.75	0.767	0.738	0.772	0.792	0.756	0.739	0.748	0.744	0.726	0.761	0.746	0.756
hsa-mir-602	0.746	0.747	0.746	0.733	0.749	0.748	0.749	0.739	0.739	0.743	0.75	0.752	0.764	0.753	0.751	0.755	0.746	0.746	0.755	0.728	0.727	0.725	0.727	0.727	0.727	0.746	0.74	0.74	0.76	0.739	0.744	0.74	0.76	0.738	0.737	0.741	0.741	0.76	0.736	0.774	0.78	0.752	0.735	0.74	0.738	0.719	0.759	0.752	0.762
hsa-mir-608	0.911	0.913	0.911	0.907	0.918	0.916	0.915	0.91	0.911	0.915	0.913	0.91	0.919	0.926	0.925	0.917	0.916	0.923	0.916	0.91	0.91	0.905	0.905	0.905	0.905	0.914	0.914	0.915	0.898	0.9	0.918	0.908	0.917	0.918	0.905	0.898	0.898	0.873	0.895	0.892	0.87	0.891	0.912	0.917	0.915	0.909	0.908	0.919	0.92
hsa-mir-611	0.686	0.687	0.686	0.677	0.689	0.693	0.693	0.679	0.675	0.684	0.689	0.692	0.699	0.687	0.686	0.695	0.694	0.684	0.695	0.666	0.666	0.666	0.669	0.669	0.669	0.684	0.675	0.679	0.696	0.699	0.687	0.686	0.701	0.688	0.669	0.668	0.668	0.662	0.68	0.698	0.709	0.685	0.672	0.682	0.684	0.667	0.701	0.681	0.701
hsa-mir-612	0.914	0.917	0.914	0.909	0.916	0.913	0.916	0.912	0.912	0.918	0.911	0.918	0.914	0.919	0.919	0.917	0.917	0.918	0.92	0.912	0.911	0.911	0.907	0.907	0.907	0.912	0.911	0.914	0.902	0.89	0.912	0.91	0.918	0.914	0.909	0.896	0.896	0.873	0.889	0.892	0.877	0.895	0.909	0.91	0.918	0.912	0.908	0.909	0.912
hsa-mir-615	0.962	0.962	0.962	0.969	0.959	0.94	0.955	0.953	0.952	0.947	0.936	0.943	0.949	0.946	0.949	0.958	0.965	0.935	0.943	0.965	0.964	0.949	0.964	0.964	0.964	0.952	0.954	0.958	0.903	0.901	0.957	0.956	0.947	0.961	0.931	0.909	0.909	0.871	0.909	0.892	0.874	0.908	0.939	0.936	0.956	0.947	0.93	0.934	0.934
hsa-mir-622	0.872	0.874	0.872	0.864	0.879	0.871	0.872	0.868	0.87	0.871	0.873	0.878	0.887	0.888	0.888	0.884	0.878	0.889	0.893	0.873	0.872	0.874	0.868	0.868	0.868	0.887	0.887	0.886	0.884	0.875	0.878	0.879	0.891	0.878	0.883	0.879	0.879	0.885	0.858	0.892	0.889	0.875	0.876	0.881	0.881	0.875	0.879	0.89	0.893
hsa-mir-629	0.909	0.913	0.909	0.9	0.916	0.913	0.907	0.908	0.909	0.915	0.914	0.911	0.919	0.915	0.913	0.911	0.91	0.908	0.91	0.907	0.906	0.905	0.903	0.903	0.903	0.91	0.917	0.918	0.893	0.891	0.91	0.911	0.919	0.91	0.915	0.897	0.897	0.883	0.894	0.896	0.886	0.909	0.909	0.909	0.914	0.909	0.913	0.916	0.913
hsa-mir-637	0.88	0.881	0.88	0.874	0.883	0.877	0.881	0.877	0.876	0.881	0.88	0.889	0.894	0.892	0.89	0.886	0.886	0.887	0.888	0.875	0.875	0.878	0.872	0.872	0.872	0.884	0.886	0.887	0.879	0.881	0.881	0.877	0.895	0.884	0.885	0.884	0.884	0.874	0.866	0.87	0.864	0.882	0.877	0.883	0.887	0.874	0.882	0.886	0.89
hsa-mir-638	0.827	0.828	0.827	0.817	0.838	0.838	0.828	0.829	0.83	0.834	0.835	0.838	0.848	0.848	0.846	0.839	0.834	0.847	0.849	0.825	0.824	0.824	0.817	0.817	0.817	0.835	0.847	0.843	0.837	0.832	0.828	0.828	0.852	0.836	0.832	0.837	0.837	0.865	0.827	0.852	0.859	0.841	0.822	0.84	0.84	0.821	0.844	0.846	0.846
hsa-mir-642a	0.929	0.928	0.929	0.926	0.931	0.922	0.927	0.924	0.925	0.926	0.918	0.923	0.93	0.934	0.935	0.932	0.935	0.923	0.923	0.934	0.934	0.927	0.925	0.925	0.925	0.93	0.924	0.928	0.895	0.896	0.931	0.932	0.927	0.932	0.914	0.903	0.903	0.87	0.901	0.888	0.871	0.902	0.916	0.927	0.931	0.92	0.918	0.922	0.923
hsa-mir-654	0.918	0.918	0.918	0.915	0.923	0.92	0.921	0.921	0.922	0.92	0.917	0.914	0.922	0.926	0.924	0.92	0.917	0.922	0.918	0.916	0.915	0.914	0.911	0.911	0.911	0.916	0.915	0.918	0.904	0.895	0.917	0.913	0.915	0.912	0.915	0.895	0.895	0.878	0.904	0.891	0.877	0.905	0.906	0.921	0.92	0.913	0.915	0.918	0.918
hsa-mir-657	0.861	0.861	0.861	0.857	0.867	0.868	0.863	0.862	0.865	0.866	0.865	0.873	0.875	0.876	0.872	0.867	0.866	0.874	0.868	0.864	0.863	0.858	0.856	0.856	0.856	0.87	0.863	0.866	0.868	0.85	0.864	0.861	0.872	0.861	0.871	0.871	0.871	0.859	0.856	0.865	0.857	0.868	0.865	0.868	0.868	0.863	0.87	0.866	0.868
hsa-mir-662	0.711	0.714	0.711	0.703	0.711	0.715	0.713	0.702	0.699	0.705	0.708	0.717	0.706	0.711	0.713	0.712	0.711	0.708	0.709	0.705	0.704	0.701	0.699	0.699	0.699	0.707	0.701	0.701	0.707	0.704	0.707	0.711	0.723	0.712	0.704	0.699	0.699	0.699	0.695	0.725	0.736	0.709	0.702	0.699	0.706	0.704	0.715	0.707	0.729
hsa-mir-769	0.939	0.939	0.939	0.938	0.941	0.931	0.942	0.935	0.935	0.935	0.929	0.937	0.935	0.935	0.935	0.939	0.94	0.927	0.937	0.939	0.939	0.93	0.935	0.935	0.935	0.936	0.938	0.941	0.908	0.907	0.936	0.937	0.938	0.939	0.927	0.905	0.905	0.883	0.907	0.902	0.888	0.911	0.93	0.927	0.941	0.927	0.923	0.928	0.932
hsa-mir-153-1	0.871	0.872	0.871	0.863	0.875	0.877	0.875	0.869	0.869	0.875	0.872	0.882	0.893	0.885	0.884	0.88	0.876	0.883	0.882	0.865	0.865	0.869	0.857	0.857	0.857	0.873	0.879	0.882	0.865	0.868	0.88	0.867	0.888	0.873	0.878	0.863	0.863	0.863	0.873	0.894	0.894	0.878	0.87	0.881	0.882	0.866	0.886	0.884	0.884
hsa-mir-532	0.92	0.924	0.92	0.921	0.926	0.922	0.923	0.918	0.92	0.923	0.918	0.924	0.926	0.926	0.926	0.927	0.928	0.918	0.927	0.925	0.925	0.921	0.924	0.924	0.924	0.926	0.923	0.929	0.901	0.895	0.928	0.921	0.927	0.927	0.916	0.904	0.904	0.878	0.896	0.897	0.883	0.907	0.921	0.922	0.929	0.922	0.914	0.919	0.925
hsa-mir-561	0.914	0.912	0.914	0.911	0.916	0.912	0.912	0.917	0.918	0.915	0.911	0.92	0.922	0.917	0.916	0.918	0.918	0.915	0.919	0.914	0.913	0.907	0.908	0.908	0.908	0.912	0.913	0.915	0.9	0.893	0.916	0.912	0.922	0.916	0.916	0.899	0.899	0.886	0.892	0.904	0.89	0.897	0.915	0.911	0.92	0.909	0.914	0.923	0.916
hsa-mir-371a	0.93	0.931	0.93	0.928	0.933	0.923	0.934	0.928	0.931	0.928	0.921	0.93	0.929	0.929	0.93	0.933	0.937	0.925	0.93	0.933	0.933	0.924	0.926	0.926	0.926	0.931	0.927	0.93	0.899	0.896	0.933	0.929	0.931	0.935	0.919	0.902	0.902	0.875	0.902	0.9	0.883	0.904	0.915	0.918	0.928	0.923	0.914	0.924	0.925
hsa-mir-190a	0.957	0.955	0.957	0.96	0.954	0.942	0.951	0.953	0.953	0.948	0.938	0.943	0.947	0.949	0.95	0.956	0.958	0.936	0.943	0.956	0.956	0.944	0.957	0.957	0.957	0.949	0.949	0.952	0.919	0.905	0.955	0.952	0.946	0.956	0.935	0.914	0.914	0.879	0.908	0.895	0.878	0.914	0.938	0.935	0.955	0.946	0.935	0.934	0.936
hsa-mir-217	0.862	0.864	0.862	0.849	0.879	0.871	0.867	0.86	0.862	0.866	0.87	0.873	0.874	0.874	0.872	0.866	0.861	0.875	0.874	0.852	0.851	0.847	0.849	0.849	0.849	0.86	0.866	0.866	0.875	0.859	0.872	0.858	0.874	0.861	0.86	0.861	0.861	0.886	0.86	0.876	0.879	0.855	0.861	0.874	0.873	0.843	0.879	0.879	0.88
hsa-mir-188	0.911	0.91	0.911	0.912	0.915	0.913	0.914	0.912	0.913	0.915	0.912	0.917	0.923	0.924	0.925	0.914	0.917	0.919	0.912	0.91	0.909	0.909	0.907	0.907	0.907	0.919	0.92	0.922	0.897	0.893	0.914	0.911	0.921	0.914	0.91	0.888	0.888	0.869	0.903	0.889	0.879	0.911	0.911	0.926	0.918	0.907	0.908	0.917	0.917
hsa-mir-301a	0.945	0.946	0.945	0.942	0.945	0.936	0.943	0.942	0.942	0.941	0.934	0.94	0.944	0.946	0.947	0.956	0.95	0.941	0.942	0.945	0.944	0.943	0.94	0.94	0.94	0.941	0.942	0.944	0.909	0.91	0.946	0.944	0.983	0.97	0.936	0.914	0.914	0.889	0.915	0.905	0.893	0.919	0.936	0.937	0.951	0.937	0.937	0.937	0.941
hsa-mir-301b	0.943	0.943	0.943	0.941	0.943	0.934	0.94	0.941	0.941	0.938	0.933	0.94	0.941	0.943	0.945	0.954	0.948	0.939	0.941	0.942	0.941	0.941	0.938	0.938	0.938	0.94	0.94	0.942	0.909	0.909	0.944	0.944	0.984	0.969	0.935	0.913	0.913	0.888	0.913	0.905	0.893	0.919	0.935	0.936	0.949	0.935	0.933	0.936	0.94
hsa-mir-337	0.873	0.874	0.873	0.863	0.884	0.877	0.874	0.872	0.874	0.874	0.876	0.872	0.886	0.884	0.881	0.876	0.872	0.887	0.877	0.865	0.865	0.858	0.858	0.858	0.858	0.874	0.875	0.876	0.887	0.869	0.875	0.87	0.883	0.871	0.879	0.885	0.885	0.878	0.876	0.89	0.888	0.878	0.874	0.878	0.875	0.868	0.881	0.88	0.89
hsa-mir-376a-1	0.906	0.906	0.906	0.9	0.906	0.903	0.904	0.901	0.902	0.907	0.903	0.914	0.915	0.928	0.927	0.911	0.909	0.924	0.914	0.904	0.904	0.902	0.897	0.897	0.897	0.91	0.91	0.911	0.902	0.885	0.914	0.905	0.918	0.906	0.914	0.901	0.901	0.887	0.886	0.899	0.885	0.897	0.909	0.915	0.913	0.906	0.911	0.917	0.914
hsa-mir-376a-2	0.902	0.905	0.902	0.895	0.903	0.903	0.902	0.897	0.899	0.904	0.901	0.91	0.909	0.921	0.919	0.901	0.901	0.915	0.907	0.896	0.896	0.896	0.893	0.893	0.893	0.904	0.905	0.906	0.903	0.881	0.91	0.9	0.912	0.899	0.91	0.902	0.902	0.89	0.887	0.901	0.889	0.894	0.906	0.906	0.907	0.902	0.905	0.909	0.908
hsa-mir-409	0.9	0.899	0.9	0.897	0.9	0.897	0.9	0.897	0.899	0.896	0.893	0.907	0.914	0.912	0.911	0.902	0.901	0.906	0.907	0.9	0.9	0.891	0.892	0.892	0.892	0.899	0.91	0.91	0.885	0.886	0.91	0.895	0.912	0.904	0.901	0.887	0.887	0.88	0.894	0.896	0.882	0.888	0.901	0.9	0.904	0.894	0.906	0.9	0.906
hsa-mir-411	0.922	0.924	0.922	0.92	0.926	0.922	0.926	0.924	0.925	0.925	0.919	0.926	0.923	0.927	0.928	0.922	0.923	0.922	0.922	0.921	0.92	0.917	0.92	0.92	0.92	0.922	0.924	0.925	0.902	0.886	0.923	0.92	0.925	0.925	0.919	0.89	0.89	0.867	0.896	0.882	0.87	0.892	0.912	0.92	0.928	0.924	0.912	0.921	0.915
hsa-mir-376b	0.868	0.87	0.868	0.858	0.868	0.867	0.865	0.863	0.863	0.866	0.871	0.871	0.88	0.878	0.876	0.873	0.868	0.879	0.875	0.865	0.865	0.86	0.859	0.859	0.859	0.873	0.87	0.869	0.872	0.859	0.868	0.868	0.878	0.864	0.874	0.873	0.873	0.865	0.858	0.874	0.87	0.87	0.868	0.868	0.87	0.87	0.882	0.879	0.885
hsa-mir-328	0.926	0.928	0.926	0.926	0.929	0.924	0.93	0.924	0.922	0.928	0.925	0.93	0.932	0.93	0.93	0.926	0.928	0.923	0.925	0.926	0.926	0.922	0.921	0.921	0.921	0.925	0.93	0.932	0.905	0.903	0.925	0.924	0.931	0.929	0.919	0.912	0.912	0.881	0.905	0.895	0.881	0.899	0.924	0.928	0.929	0.921	0.915	0.922	0.926
hsa-mir-521-1	0.755	0.755	0.755	0.755	0.759	0.756	0.756	0.75	0.748	0.752	0.755	0.761	0.77	0.768	0.766	0.763	0.76	0.762	0.764	0.747	0.745	0.749	0.747	0.747	0.747	0.752	0.752	0.754	0.765	0.76	0.752	0.756	0.771	0.755	0.742	0.752	0.752	0.747	0.74	0.767	0.769	0.764	0.759	0.76	0.757	0.742	0.769	0.752	0.757
hsa-mir-521-2	0.755	0.755	0.755	0.755	0.759	0.756	0.756	0.75	0.748	0.752	0.755	0.761	0.77	0.768	0.766	0.763	0.76	0.762	0.764	0.747	0.745	0.749	0.747	0.747	0.747	0.752	0.752	0.754	0.765	0.76	0.752	0.756	0.771	0.755	0.742	0.752	0.752	0.747	0.74	0.767	0.769	0.764	0.759	0.76	0.757	0.742	0.769	0.752	0.757
hsa-mir-542	0.907	0.909	0.907	0.901	0.91	0.911	0.913	0.906	0.908	0.913	0.908	0.916	0.92	0.919	0.92	0.91	0.909	0.916	0.922	0.908	0.908	0.908	0.903	0.903	0.903	0.917	0.912	0.914	0.913	0.886	0.913	0.907	0.915	0.909	0.911	0.91	0.91	0.891	0.886	0.898	0.89	0.9	0.906	0.915	0.914	0.909	0.914	0.913	0.912
hsa-mir-298	0.903	0.904	0.903	0.892	0.908	0.908	0.909	0.902	0.903	0.907	0.906	0.908	0.913	0.914	0.915	0.908	0.905	0.911	0.91	0.904	0.904	0.901	0.896	0.896	0.896	0.911	0.911	0.914	0.897	0.896	0.909	0.904	0.915	0.908	0.905	0.9	0.9	0.89	0.897	0.906	0.894	0.901	0.901	0.909	0.91	0.906	0.907	0.905	0.915
hsa-mir-640	0.889	0.891	0.889	0.885	0.889	0.891	0.896	0.884	0.886	0.887	0.888	0.893	0.888	0.898	0.9	0.898	0.897	0.892	0.893	0.893	0.892	0.892	0.89	0.89	0.89	0.905	0.887	0.891	0.875	0.867	0.89	0.893	0.895	0.893	0.884	0.868	0.868	0.843	0.873	0.871	0.852	0.878	0.881	0.884	0.888	0.892	0.879	0.885	0.889
hsa-mir-650	0.937	0.938	0.937	0.934	0.936	0.933	0.939	0.934	0.934	0.934	0.928	0.93	0.933	0.932	0.934	0.94	0.937	0.923	0.931	0.932	0.931	0.931	0.934	0.934	0.934	0.933	0.932	0.936	0.9	0.896	0.937	0.932	0.937	0.936	0.928	0.899	0.899	0.87	0.905	0.896	0.875	0.904	0.924	0.918	0.934	0.931	0.92	0.923	0.924
hsa-mir-193a	0.913	0.914	0.913	0.911	0.92	0.918	0.919	0.912	0.911	0.916	0.914	0.92	0.922	0.916	0.916	0.918	0.915	0.919	0.917	0.907	0.906	0.912	0.905	0.905	0.905	0.916	0.922	0.924	0.906	0.891	0.92	0.909	0.918	0.913	0.911	0.898	0.898	0.885	0.895	0.9	0.89	0.892	0.912	0.92	0.922	0.907	0.913	0.921	0.919
hsa-mir-302e	0.94	0.942	0.94	0.935	0.938	0.931	0.939	0.937	0.938	0.94	0.933	0.938	0.938	0.942	0.943	0.965	0.96	0.931	0.937	0.94	0.94	0.937	0.937	0.937	0.937	0.94	0.938	0.94	0.91	0.905	0.943	0.941	0.944	0.945	0.927	0.908	0.908	0.883	0.907	0.905	0.89	0.917	0.927	0.936	0.946	0.94	0.928	0.933	0.93
hsa-mir-302f	0.911	0.913	0.911	0.91	0.915	0.913	0.913	0.911	0.911	0.915	0.905	0.916	0.921	0.922	0.921	0.917	0.916	0.916	0.915	0.916	0.916	0.907	0.908	0.908	0.908	0.912	0.916	0.918	0.893	0.889	0.915	0.906	0.916	0.912	0.915	0.894	0.894	0.879	0.895	0.894	0.88	0.893	0.899	0.908	0.918	0.909	0.907	0.914	0.914
hsa-mir-1296	0.916	0.918	0.916	0.917	0.926	0.919	0.925	0.916	0.916	0.918	0.915	0.919	0.919	0.921	0.92	0.918	0.919	0.918	0.92	0.91	0.91	0.91	0.906	0.906	0.906	0.918	0.921	0.925	0.899	0.893	0.919	0.914	0.919	0.915	0.906	0.899	0.899	0.885	0.894	0.896	0.884	0.893	0.917	0.916	0.915	0.912	0.906	0.918	0.919
hsa-mir-519d	0.961	0.961	0.961	0.964	0.956	0.943	0.955	0.954	0.955	0.952	0.94	0.945	0.949	0.949	0.954	0.985	0.992	0.936	0.946	0.963	0.962	0.952	0.963	0.963	0.963	0.955	0.95	0.953	0.907	0.908	0.957	0.957	0.956	0.968	0.935	0.912	0.912	0.875	0.91	0.9	0.883	0.916	0.939	0.936	0.964	0.952	0.931	0.938	0.934
hsa-mir-493	0.92	0.926	0.92	0.916	0.934	0.918	0.918	0.925	0.927	0.931	0.918	0.932	0.926	0.923	0.922	0.925	0.924	0.92	0.917	0.921	0.921	0.918	0.915	0.915	0.915	0.919	0.92	0.921	0.902	0.901	0.918	0.921	0.924	0.921	0.915	0.899	0.899	0.876	0.897	0.896	0.881	0.912	0.911	0.916	0.928	0.912	0.917	0.919	0.921
hsa-mir-519c	0.948	0.946	0.948	0.942	0.945	0.937	0.944	0.945	0.944	0.942	0.937	0.94	0.95	0.946	0.946	0.959	0.956	0.939	0.944	0.945	0.945	0.935	0.937	0.937	0.937	0.942	0.944	0.945	0.916	0.912	0.945	0.944	0.966	0.96	0.942	0.921	0.921	0.892	0.914	0.915	0.902	0.922	0.937	0.941	0.953	0.941	0.938	0.938	0.935
hsa-mir-138-1	0.915	0.915	0.915	0.903	0.921	0.915	0.914	0.916	0.916	0.916	0.916	0.914	0.923	0.92	0.918	0.913	0.914	0.921	0.926	0.913	0.913	0.903	0.905	0.905	0.905	0.916	0.925	0.925	0.917	0.91	0.916	0.911	0.922	0.914	0.913	0.922	0.922	0.908	0.899	0.906	0.898	0.904	0.913	0.921	0.915	0.908	0.916	0.925	0.926
hsa-mir-138-2	0.916	0.917	0.916	0.904	0.923	0.916	0.916	0.915	0.915	0.917	0.916	0.918	0.924	0.921	0.919	0.915	0.915	0.92	0.926	0.916	0.916	0.909	0.909	0.909	0.909	0.922	0.927	0.928	0.916	0.909	0.921	0.914	0.919	0.915	0.915	0.926	0.926	0.906	0.901	0.903	0.895	0.911	0.916	0.923	0.92	0.911	0.919	0.927	0.918
hsa-mir-320b-1	0.895	0.898	0.895	0.892	0.905	0.897	0.901	0.895	0.893	0.896	0.899	0.906	0.905	0.905	0.902	0.896	0.897	0.907	0.903	0.9	0.9	0.89	0.887	0.887	0.887	0.901	0.904	0.906	0.892	0.897	0.9	0.89	0.906	0.897	0.895	0.889	0.889	0.872	0.889	0.891	0.882	0.89	0.894	0.904	0.904	0.885	0.902	0.901	0.905
hsa-mir-320b-2	0.895	0.898	0.895	0.892	0.905	0.897	0.901	0.895	0.893	0.896	0.899	0.906	0.905	0.905	0.902	0.896	0.897	0.907	0.903	0.9	0.9	0.89	0.887	0.887	0.887	0.901	0.904	0.906	0.892	0.897	0.9	0.89	0.906	0.897	0.895	0.889	0.889	0.872	0.889	0.891	0.882	0.89	0.894	0.904	0.904	0.885	0.902	0.901	0.905
hsa-mir-320c-1	0.889	0.892	0.889	0.886	0.901	0.892	0.896	0.888	0.887	0.891	0.892	0.898	0.904	0.898	0.894	0.889	0.888	0.904	0.897	0.891	0.891	0.878	0.875	0.875	0.875	0.894	0.895	0.898	0.888	0.893	0.891	0.881	0.895	0.883	0.893	0.883	0.883	0.869	0.88	0.89	0.88	0.883	0.884	0.893	0.895	0.875	0.897	0.898	0.898
hsa-mir-320c-2	0.889	0.892	0.889	0.886	0.901	0.892	0.896	0.888	0.887	0.891	0.892	0.898	0.904	0.898	0.894	0.889	0.888	0.904	0.897	0.891	0.891	0.878	0.875	0.875	0.875	0.894	0.895	0.898	0.888	0.893	0.891	0.881	0.895	0.883	0.893	0.883	0.883	0.869	0.88	0.89	0.88	0.883	0.884	0.893	0.895	0.875	0.897	0.898	0.898
hsa-mir-320d-1	0.865	0.867	0.865	0.864	0.874	0.868	0.868	0.864	0.863	0.867	0.871	0.88	0.882	0.877	0.872	0.868	0.867	0.88	0.875	0.866	0.865	0.859	0.856	0.856	0.856	0.871	0.872	0.874	0.87	0.875	0.867	0.86	0.877	0.864	0.87	0.863	0.863	0.856	0.864	0.875	0.87	0.865	0.863	0.876	0.876	0.854	0.879	0.881	0.878
hsa-mir-320d-2	0.865	0.867	0.865	0.864	0.874	0.868	0.868	0.864	0.863	0.867	0.871	0.88	0.882	0.877	0.872	0.868	0.867	0.88	0.875	0.866	0.865	0.859	0.856	0.856	0.856	0.871	0.872	0.874	0.87	0.875	0.867	0.86	0.877	0.864	0.87	0.863	0.863	0.856	0.864	0.875	0.87	0.865	0.863	0.876	0.876	0.854	0.879	0.881	0.878
hsa-mir-1181	0.682	0.683	0.682	0.667	0.695	0.689	0.684	0.678	0.676	0.682	0.686	0.686	0.686	0.675	0.676	0.69	0.681	0.675	0.686	0.673	0.672	0.651	0.667	0.667	0.667	0.681	0.681	0.681	0.713	0.681	0.674	0.679	0.696	0.683	0.665	0.689	0.689	0.699	0.675	0.707	0.727	0.683	0.665	0.687	0.68	0.654	0.704	0.692	0.717
hsa-mir-483	0.93	0.929	0.93	0.927	0.931	0.925	0.929	0.925	0.927	0.926	0.921	0.929	0.935	0.932	0.933	0.933	0.936	0.929	0.933	0.935	0.935	0.929	0.929	0.929	0.929	0.933	0.931	0.933	0.901	0.903	0.937	0.932	0.935	0.934	0.921	0.908	0.908	0.888	0.9	0.897	0.883	0.905	0.92	0.925	0.932	0.933	0.926	0.927	0.93
hsa-mir-326	0.897	0.897	0.897	0.892	0.897	0.894	0.891	0.894	0.89	0.893	0.896	0.906	0.911	0.906	0.905	0.899	0.896	0.905	0.904	0.898	0.897	0.886	0.889	0.889	0.889	0.903	0.904	0.904	0.896	0.883	0.898	0.894	0.908	0.898	0.9	0.902	0.902	0.884	0.879	0.9	0.888	0.89	0.891	0.897	0.904	0.889	0.903	0.91	0.904
hsa-mir-599	0.857	0.859	0.857	0.855	0.864	0.868	0.863	0.861	0.861	0.864	0.868	0.872	0.877	0.876	0.875	0.87	0.864	0.873	0.871	0.863	0.862	0.862	0.853	0.853	0.853	0.87	0.865	0.865	0.864	0.867	0.863	0.863	0.873	0.864	0.874	0.862	0.862	0.876	0.862	0.888	0.88	0.872	0.861	0.871	0.87	0.862	0.874	0.876	0.883
hsa-mir-661	0.928	0.932	0.928	0.926	0.932	0.926	0.932	0.928	0.929	0.932	0.92	0.923	0.923	0.927	0.929	0.932	0.932	0.92	0.924	0.932	0.931	0.925	0.928	0.928	0.928	0.922	0.916	0.921	0.89	0.89	0.926	0.926	0.924	0.927	0.917	0.89	0.89	0.861	0.894	0.882	0.862	0.891	0.912	0.91	0.929	0.925	0.911	0.913	0.919
hsa-mir-1224	0.928	0.928	0.928	0.925	0.927	0.918	0.929	0.922	0.923	0.917	0.915	0.923	0.925	0.924	0.927	0.93	0.93	0.919	0.924	0.925	0.924	0.923	0.928	0.928	0.928	0.927	0.926	0.93	0.895	0.888	0.926	0.93	0.916	0.931	0.903	0.89	0.89	0.855	0.894	0.875	0.854	0.897	0.915	0.918	0.927	0.922	0.898	0.917	0.91
hsa-mir-503	0.929	0.93	0.929	0.927	0.935	0.926	0.931	0.929	0.929	0.93	0.925	0.927	0.938	0.947	0.944	0.932	0.929	0.939	0.932	0.932	0.932	0.925	0.922	0.922	0.922	0.933	0.933	0.935	0.913	0.901	0.932	0.922	0.928	0.925	0.926	0.911	0.911	0.89	0.907	0.905	0.896	0.897	0.925	0.927	0.931	0.921	0.926	0.935	0.935
hsa-mir-1180	0.885	0.886	0.885	0.881	0.894	0.888	0.889	0.882	0.882	0.885	0.881	0.896	0.896	0.904	0.899	0.891	0.891	0.904	0.9	0.886	0.886	0.879	0.875	0.875	0.875	0.891	0.891	0.894	0.883	0.891	0.89	0.884	0.896	0.888	0.889	0.886	0.886	0.874	0.883	0.882	0.878	0.886	0.885	0.893	0.892	0.879	0.898	0.886	0.896
hsa-mir-1184-1	0.875	0.876	0.875	0.866	0.883	0.882	0.876	0.87	0.871	0.875	0.877	0.88	0.886	0.889	0.886	0.879	0.875	0.893	0.876	0.872	0.872	0.867	0.862	0.862	0.862	0.874	0.875	0.876	0.88	0.871	0.878	0.868	0.88	0.872	0.867	0.867	0.867	0.86	0.86	0.881	0.869	0.864	0.873	0.876	0.879	0.867	0.876	0.876	0.876
hsa-mir-1246	0.819	0.817	0.819	0.81	0.827	0.823	0.816	0.822	0.819	0.823	0.819	0.831	0.838	0.824	0.822	0.832	0.819	0.827	0.836	0.81	0.81	0.808	0.805	0.805	0.805	0.821	0.829	0.829	0.831	0.827	0.818	0.823	0.833	0.818	0.82	0.806	0.806	0.819	0.823	0.846	0.845	0.822	0.804	0.822	0.826	0.806	0.834	0.835	0.837
hsa-mir-1247	0.929	0.931	0.929	0.931	0.932	0.927	0.934	0.93	0.93	0.93	0.92	0.929	0.928	0.931	0.932	0.937	0.937	0.922	0.928	0.934	0.933	0.937	0.931	0.931	0.931	0.927	0.928	0.93	0.894	0.888	0.929	0.931	0.934	0.935	0.922	0.892	0.892	0.866	0.896	0.893	0.87	0.901	0.922	0.93	0.933	0.932	0.912	0.924	0.921
hsa-mir-1249	0.928	0.928	0.928	0.924	0.929	0.925	0.927	0.926	0.927	0.925	0.922	0.924	0.929	0.932	0.933	0.934	0.931	0.924	0.933	0.93	0.93	0.922	0.924	0.924	0.924	0.929	0.925	0.929	0.907	0.903	0.933	0.927	0.932	0.93	0.925	0.914	0.914	0.894	0.898	0.902	0.888	0.91	0.925	0.923	0.931	0.923	0.923	0.925	0.928
hsa-mir-1273a	0.811	0.811	0.811	0.809	0.81	0.815	0.813	0.81	0.809	0.813	0.815	0.818	0.824	0.821	0.82	0.822	0.82	0.818	0.82	0.813	0.813	0.813	0.805	0.805	0.805	0.818	0.818	0.816	0.825	0.8	0.809	0.811	0.827	0.813	0.812	0.811	0.811	0.804	0.817	0.827	0.829	0.81	0.807	0.811	0.814	0.815	0.823	0.811	0.825
hsa-mir-1302-1	0.814	0.816	0.814	0.81	0.821	0.824	0.822	0.813	0.812	0.817	0.819	0.817	0.824	0.83	0.827	0.828	0.826	0.828	0.821	0.819	0.818	0.814	0.803	0.803	0.803	0.816	0.811	0.811	0.816	0.812	0.819	0.811	0.823	0.814	0.825	0.82	0.82	0.82	0.812	0.826	0.824	0.826	0.808	0.815	0.821	0.811	0.823	0.825	0.834
hsa-mir-1302-2	0.814	0.816	0.814	0.81	0.821	0.824	0.822	0.813	0.812	0.817	0.819	0.817	0.824	0.83	0.827	0.828	0.826	0.828	0.821	0.819	0.818	0.814	0.803	0.803	0.803	0.816	0.811	0.811	0.816	0.812	0.819	0.811	0.823	0.814	0.825	0.82	0.82	0.82	0.812	0.826	0.824	0.826	0.808	0.815	0.821	0.811	0.823	0.825	0.834
hsa-mir-1302-3	0.814	0.816	0.814	0.81	0.821	0.824	0.822	0.813	0.812	0.817	0.819	0.817	0.824	0.83	0.827	0.828	0.826	0.828	0.821	0.819	0.818	0.814	0.803	0.803	0.803	0.816	0.811	0.811	0.816	0.812	0.819	0.811	0.823	0.814	0.825	0.82	0.82	0.82	0.812	0.826	0.824	0.826	0.808	0.815	0.821	0.811	0.823	0.825	0.834
hsa-mir-1302-4	0.814	0.816	0.814	0.81	0.821	0.824	0.822	0.813	0.812	0.817	0.819	0.817	0.824	0.83	0.827	0.828	0.826	0.828	0.821	0.819	0.818	0.814	0.803	0.803	0.803	0.816	0.811	0.811	0.816	0.812	0.819	0.811	0.823	0.814	0.825	0.82	0.82	0.82	0.812	0.826	0.824	0.826	0.808	0.815	0.821	0.811	0.823	0.825	0.834
hsa-mir-1302-5	0.814	0.816	0.814	0.81	0.821	0.824	0.822	0.813	0.812	0.817	0.819	0.817	0.824	0.83	0.827	0.828	0.826	0.828	0.821	0.819	0.818	0.814	0.803	0.803	0.803	0.816	0.811	0.811	0.816	0.812	0.819	0.811	0.823	0.814	0.825	0.82	0.82	0.82	0.812	0.826	0.824	0.826	0.808	0.815	0.821	0.811	0.823	0.825	0.834
hsa-mir-1302-6	0.814	0.816	0.814	0.81	0.821	0.824	0.822	0.813	0.812	0.817	0.819	0.817	0.824	0.83	0.827	0.828	0.826	0.828	0.821	0.819	0.818	0.814	0.803	0.803	0.803	0.816	0.811	0.811	0.816	0.812	0.819	0.811	0.823	0.814	0.825	0.82	0.82	0.82	0.812	0.826	0.824	0.826	0.808	0.815	0.821	0.811	0.823	0.825	0.834
hsa-mir-1302-7	0.814	0.816	0.814	0.81	0.821	0.824	0.822	0.813	0.812	0.817	0.819	0.817	0.824	0.83	0.827	0.828	0.826	0.828	0.821	0.819	0.818	0.814	0.803	0.803	0.803	0.816	0.811	0.811	0.816	0.812	0.819	0.811	0.823	0.814	0.825	0.82	0.82	0.82	0.812	0.826	0.824	0.826	0.808	0.815	0.821	0.811	0.823	0.825	0.834
hsa-mir-1302-8	0.814	0.816	0.814	0.81	0.821	0.824	0.822	0.813	0.812	0.817	0.819	0.817	0.824	0.83	0.827	0.828	0.826	0.828	0.821	0.819	0.818	0.814	0.803	0.803	0.803	0.816	0.811	0.811	0.816	0.812	0.819	0.811	0.823	0.814	0.825	0.82	0.82	0.82	0.812	0.826	0.824	0.826	0.808	0.815	0.821	0.811	0.823	0.825	0.834
hsa-mir-425	0.913	0.913	0.913	0.91	0.917	0.91	0.912	0.911	0.91	0.914	0.909	0.922	0.926	0.924	0.922	0.918	0.915	0.922	0.918	0.908	0.908	0.904	0.898	0.898	0.898	0.915	0.917	0.917	0.896	0.901	0.916	0.908	0.926	0.914	0.921	0.895	0.895	0.89	0.89	0.908	0.898	0.903	0.91	0.919	0.918	0.908	0.913	0.922	0.928
hsa-mir-410	0.935	0.935	0.935	0.934	0.939	0.929	0.933	0.937	0.937	0.934	0.926	0.935	0.938	0.937	0.937	0.938	0.936	0.931	0.93	0.937	0.937	0.923	0.931	0.931	0.931	0.932	0.926	0.93	0.913	0.905	0.94	0.928	0.936	0.936	0.931	0.905	0.905	0.876	0.909	0.905	0.886	0.907	0.929	0.928	0.939	0.926	0.933	0.932	0.933
hsa-mir-492	0.808	0.809	0.808	0.801	0.811	0.82	0.811	0.809	0.806	0.814	0.82	0.815	0.821	0.818	0.817	0.815	0.808	0.821	0.824	0.802	0.802	0.81	0.805	0.805	0.805	0.816	0.822	0.82	0.826	0.798	0.811	0.815	0.824	0.815	0.808	0.807	0.807	0.827	0.808	0.831	0.846	0.817	0.805	0.819	0.815	0.811	0.825	0.828	0.83
hsa-mir-345	0.874	0.872	0.874	0.87	0.882	0.883	0.875	0.877	0.875	0.878	0.882	0.885	0.894	0.885	0.885	0.882	0.878	0.883	0.884	0.874	0.873	0.866	0.867	0.867	0.867	0.886	0.893	0.891	0.878	0.863	0.883	0.882	0.884	0.875	0.876	0.877	0.877	0.875	0.884	0.888	0.886	0.873	0.871	0.88	0.885	0.868	0.887	0.892	0.881
hsa-mir-584	0.883	0.883	0.883	0.876	0.89	0.887	0.885	0.882	0.882	0.886	0.884	0.896	0.897	0.893	0.893	0.89	0.89	0.894	0.888	0.879	0.879	0.875	0.87	0.87	0.87	0.886	0.888	0.889	0.881	0.881	0.88	0.879	0.895	0.884	0.89	0.885	0.885	0.884	0.881	0.9	0.895	0.886	0.882	0.888	0.888	0.879	0.893	0.897	0.9
hsa-mir-708	0.905	0.906	0.905	0.896	0.908	0.906	0.908	0.901	0.902	0.905	0.907	0.908	0.921	0.915	0.913	0.909	0.907	0.909	0.908	0.903	0.902	0.895	0.894	0.894	0.894	0.905	0.91	0.915	0.905	0.904	0.91	0.9	0.91	0.902	0.914	0.905	0.905	0.901	0.885	0.902	0.893	0.904	0.911	0.904	0.912	0.904	0.916	0.913	0.917
hsa-mir-628	0.855	0.854	0.855	0.844	0.862	0.867	0.857	0.857	0.858	0.859	0.865	0.862	0.872	0.859	0.859	0.857	0.852	0.858	0.872	0.845	0.846	0.846	0.841	0.841	0.841	0.858	0.857	0.857	0.872	0.857	0.861	0.856	0.862	0.856	0.855	0.852	0.852	0.849	0.846	0.877	0.863	0.858	0.855	0.862	0.854	0.849	0.873	0.87	0.869
hsa-mir-361	0.928	0.929	0.928	0.926	0.932	0.923	0.928	0.925	0.925	0.924	0.918	0.929	0.939	0.936	0.935	0.936	0.935	0.932	0.933	0.931	0.93	0.922	0.92	0.92	0.92	0.929	0.933	0.934	0.907	0.899	0.933	0.926	0.93	0.93	0.916	0.91	0.91	0.889	0.906	0.891	0.876	0.907	0.921	0.926	0.934	0.924	0.92	0.928	0.925
hsa-mir-422a	0.817	0.819	0.817	0.817	0.827	0.821	0.823	0.819	0.819	0.82	0.825	0.832	0.841	0.839	0.834	0.836	0.824	0.838	0.832	0.825	0.824	0.82	0.815	0.815	0.815	0.83	0.823	0.824	0.83	0.809	0.82	0.822	0.836	0.822	0.828	0.82	0.82	0.833	0.822	0.84	0.835	0.847	0.809	0.835	0.831	0.82	0.834	0.84	0.845
hsa-mir-509-3	0.898	0.898	0.898	0.893	0.906	0.903	0.9	0.899	0.901	0.902	0.902	0.905	0.911	0.904	0.904	0.907	0.899	0.905	0.903	0.903	0.903	0.893	0.893	0.893	0.893	0.903	0.904	0.904	0.893	0.877	0.902	0.902	0.909	0.899	0.905	0.896	0.896	0.876	0.88	0.9	0.893	0.897	0.896	0.901	0.913	0.894	0.906	0.912	0.907
hsa-mir-517a	0.844	0.842	0.844	0.835	0.853	0.843	0.843	0.842	0.844	0.84	0.846	0.855	0.86	0.847	0.846	0.838	0.839	0.854	0.851	0.832	0.831	0.821	0.824	0.824	0.824	0.848	0.851	0.85	0.856	0.849	0.839	0.84	0.851	0.838	0.84	0.844	0.844	0.857	0.837	0.864	0.866	0.846	0.842	0.845	0.84	0.823	0.857	0.848	0.866
hsa-mir-518e	0.869	0.871	0.869	0.862	0.876	0.874	0.872	0.873	0.873	0.871	0.875	0.881	0.882	0.874	0.871	0.866	0.866	0.868	0.878	0.862	0.862	0.856	0.853	0.853	0.853	0.866	0.875	0.878	0.865	0.857	0.867	0.863	0.876	0.866	0.868	0.866	0.866	0.872	0.861	0.875	0.869	0.87	0.859	0.875	0.868	0.858	0.878	0.873	0.878
hsa-mir-519b	0.947	0.945	0.947	0.94	0.944	0.937	0.944	0.945	0.944	0.941	0.937	0.94	0.95	0.943	0.943	0.956	0.954	0.937	0.941	0.943	0.942	0.933	0.934	0.934	0.934	0.941	0.942	0.943	0.918	0.91	0.943	0.942	0.963	0.956	0.942	0.922	0.922	0.893	0.915	0.915	0.902	0.922	0.937	0.938	0.951	0.94	0.937	0.936	0.934
hsa-mir-550a-1	0.887	0.889	0.887	0.888	0.892	0.894	0.892	0.894	0.896	0.895	0.895	0.891	0.897	0.895	0.892	0.896	0.893	0.89	0.89	0.884	0.883	0.889	0.882	0.882	0.882	0.888	0.883	0.885	0.873	0.867	0.882	0.89	0.893	0.886	0.88	0.869	0.869	0.85	0.872	0.871	0.859	0.885	0.877	0.888	0.892	0.885	0.885	0.888	0.888
hsa-mir-550a-2	0.887	0.889	0.887	0.888	0.892	0.894	0.892	0.894	0.896	0.895	0.895	0.891	0.897	0.895	0.892	0.896	0.893	0.89	0.89	0.884	0.883	0.889	0.882	0.882	0.882	0.888	0.883	0.885	0.873	0.867	0.882	0.89	0.893	0.886	0.88	0.869	0.869	0.85	0.872	0.871	0.859	0.885	0.877	0.888	0.892	0.885	0.885	0.888	0.888
hsa-mir-593	0.909	0.911	0.909	0.903	0.911	0.911	0.911	0.908	0.909	0.909	0.905	0.916	0.911	0.917	0.917	0.916	0.912	0.912	0.926	0.911	0.91	0.918	0.909	0.909	0.909	0.914	0.915	0.916	0.902	0.89	0.915	0.913	0.92	0.915	0.917	0.898	0.898	0.877	0.9	0.898	0.888	0.904	0.909	0.913	0.913	0.914	0.908	0.912	0.919
hsa-mir-621	0.761	0.759	0.761	0.75	0.766	0.763	0.761	0.759	0.757	0.757	0.768	0.766	0.78	0.76	0.756	0.766	0.76	0.762	0.769	0.744	0.742	0.738	0.736	0.736	0.736	0.753	0.749	0.751	0.754	0.768	0.755	0.753	0.772	0.754	0.739	0.739	0.739	0.747	0.764	0.792	0.786	0.76	0.744	0.757	0.754	0.736	0.774	0.766	0.777
hsa-mir-625	0.932	0.935	0.932	0.928	0.935	0.931	0.933	0.928	0.93	0.935	0.928	0.931	0.935	0.937	0.936	0.934	0.933	0.928	0.929	0.93	0.931	0.93	0.928	0.928	0.928	0.935	0.933	0.936	0.914	0.9	0.931	0.929	0.931	0.935	0.921	0.922	0.922	0.891	0.91	0.89	0.879	0.902	0.927	0.926	0.935	0.929	0.923	0.928	0.921
hsa-mir-646	0.916	0.917	0.916	0.915	0.922	0.914	0.921	0.914	0.914	0.916	0.914	0.919	0.931	0.944	0.94	0.924	0.922	0.935	0.923	0.923	0.923	0.914	0.914	0.914	0.914	0.924	0.923	0.925	0.911	0.894	0.924	0.917	0.92	0.919	0.921	0.906	0.906	0.882	0.904	0.901	0.886	0.894	0.92	0.918	0.924	0.912	0.919	0.925	0.924
hsa-mir-767	0.917	0.919	0.917	0.909	0.917	0.914	0.919	0.916	0.916	0.917	0.911	0.916	0.92	0.921	0.919	0.921	0.92	0.916	0.917	0.916	0.915	0.912	0.908	0.908	0.908	0.913	0.914	0.918	0.897	0.896	0.923	0.916	0.915	0.91	0.915	0.898	0.898	0.879	0.895	0.887	0.875	0.901	0.914	0.916	0.913	0.917	0.907	0.911	0.92
hsa-mir-1972-1	0.88	0.88	0.88	0.878	0.888	0.889	0.884	0.887	0.887	0.889	0.888	0.887	0.889	0.889	0.886	0.89	0.885	0.887	0.884	0.879	0.878	0.877	0.873	0.873	0.873	0.884	0.885	0.884	0.878	0.865	0.884	0.88	0.892	0.882	0.89	0.871	0.871	0.857	0.876	0.879	0.874	0.872	0.879	0.881	0.887	0.876	0.873	0.892	0.891
hsa-mir-374b	0.933	0.935	0.933	0.933	0.936	0.928	0.933	0.933	0.933	0.934	0.925	0.934	0.939	0.94	0.941	0.937	0.936	0.929	0.932	0.935	0.934	0.925	0.931	0.931	0.931	0.933	0.935	0.94	0.916	0.906	0.934	0.933	0.939	0.936	0.93	0.905	0.905	0.879	0.904	0.896	0.884	0.908	0.926	0.924	0.939	0.926	0.934	0.931	0.924
hsa-mir-505	0.942	0.943	0.942	0.939	0.944	0.932	0.943	0.937	0.936	0.938	0.933	0.939	0.941	0.943	0.943	0.947	0.944	0.934	0.936	0.938	0.938	0.929	0.931	0.931	0.931	0.936	0.938	0.941	0.907	0.908	0.94	0.935	0.943	0.939	0.93	0.91	0.91	0.883	0.909	0.901	0.888	0.915	0.929	0.932	0.944	0.931	0.929	0.939	0.938
hsa-mir-519a-1	0.947	0.946	0.947	0.941	0.944	0.937	0.945	0.945	0.944	0.942	0.937	0.94	0.95	0.946	0.946	0.957	0.955	0.94	0.943	0.944	0.943	0.934	0.936	0.936	0.936	0.941	0.943	0.944	0.918	0.912	0.945	0.943	0.965	0.958	0.943	0.922	0.922	0.893	0.914	0.915	0.902	0.923	0.937	0.94	0.953	0.941	0.939	0.937	0.934
hsa-mir-566	0.84	0.842	0.84	0.833	0.849	0.85	0.843	0.842	0.839	0.845	0.848	0.85	0.857	0.852	0.849	0.843	0.838	0.847	0.848	0.839	0.839	0.84	0.832	0.832	0.832	0.841	0.847	0.848	0.848	0.834	0.845	0.839	0.85	0.837	0.842	0.837	0.837	0.853	0.847	0.859	0.853	0.847	0.838	0.85	0.845	0.839	0.854	0.841	0.851
hsa-mir-582	0.918	0.919	0.918	0.91	0.92	0.92	0.916	0.915	0.917	0.922	0.92	0.915	0.945	0.925	0.924	0.921	0.918	0.918	0.919	0.91	0.91	0.916	0.907	0.907	0.907	0.915	0.917	0.917	0.89	0.888	0.922	0.909	0.92	0.915	0.913	0.9	0.9	0.881	0.899	0.899	0.884	0.901	0.908	0.915	0.919	0.909	0.918	0.916	0.916
hsa-mir-589	0.891	0.895	0.891	0.89	0.9	0.898	0.895	0.891	0.891	0.896	0.894	0.898	0.904	0.897	0.894	0.895	0.892	0.898	0.892	0.891	0.89	0.884	0.882	0.882	0.882	0.89	0.893	0.896	0.882	0.89	0.898	0.888	0.895	0.887	0.9	0.879	0.879	0.868	0.881	0.881	0.865	0.883	0.889	0.89	0.893	0.886	0.893	0.9	0.914
hsa-mir-619	0.937	0.94	0.937	0.937	0.939	0.931	0.938	0.933	0.934	0.94	0.928	0.928	0.932	0.935	0.937	0.955	0.952	0.924	0.929	0.939	0.938	0.937	0.939	0.939	0.939	0.935	0.932	0.934	0.892	0.89	0.941	0.942	0.935	0.941	0.919	0.895	0.895	0.861	0.898	0.887	0.87	0.902	0.915	0.922	0.939	0.932	0.919	0.921	0.92
hsa-mir-627	0.93	0.93	0.93	0.93	0.93	0.924	0.93	0.926	0.927	0.926	0.924	0.929	0.936	0.937	0.938	0.931	0.933	0.931	0.934	0.929	0.929	0.926	0.93	0.93	0.93	0.932	0.932	0.935	0.908	0.895	0.93	0.93	0.931	0.934	0.924	0.904	0.904	0.873	0.908	0.898	0.883	0.91	0.919	0.933	0.933	0.926	0.92	0.919	0.925
hsa-mir-635	0.832	0.835	0.832	0.825	0.839	0.841	0.835	0.828	0.83	0.836	0.838	0.839	0.849	0.844	0.841	0.836	0.835	0.843	0.842	0.827	0.826	0.835	0.826	0.826	0.826	0.833	0.837	0.839	0.843	0.827	0.84	0.831	0.847	0.834	0.834	0.839	0.839	0.846	0.833	0.846	0.851	0.836	0.841	0.842	0.836	0.828	0.846	0.837	0.843
hsa-mir-655	0.922	0.92	0.922	0.917	0.927	0.925	0.921	0.923	0.923	0.924	0.922	0.917	0.936	0.923	0.922	0.922	0.922	0.917	0.925	0.914	0.914	0.912	0.91	0.91	0.91	0.919	0.922	0.923	0.905	0.904	0.921	0.915	0.923	0.918	0.918	0.902	0.902	0.884	0.907	0.904	0.895	0.896	0.92	0.913	0.919	0.915	0.919	0.92	0.924
hsa-mir-744	0.954	0.954	0.954	0.957	0.952	0.938	0.948	0.946	0.945	0.943	0.932	0.941	0.944	0.943	0.946	0.955	0.96	0.931	0.939	0.956	0.956	0.948	0.957	0.957	0.957	0.949	0.945	0.948	0.898	0.897	0.951	0.952	0.946	0.956	0.934	0.903	0.903	0.865	0.905	0.887	0.869	0.906	0.933	0.931	0.947	0.952	0.922	0.932	0.935
hsa-mir-942	0.927	0.924	0.927	0.919	0.928	0.92	0.919	0.923	0.921	0.92	0.919	0.924	0.934	0.928	0.929	0.925	0.925	0.926	0.924	0.926	0.926	0.92	0.919	0.919	0.919	0.926	0.929	0.931	0.904	0.902	0.925	0.924	0.931	0.93	0.912	0.913	0.913	0.881	0.901	0.899	0.887	0.902	0.923	0.919	0.925	0.913	0.926	0.919	0.925
hsa-mir-489	0.841	0.845	0.841	0.831	0.851	0.85	0.847	0.838	0.84	0.848	0.849	0.856	0.863	0.859	0.857	0.847	0.846	0.857	0.858	0.842	0.841	0.839	0.836	0.836	0.836	0.847	0.852	0.854	0.858	0.853	0.851	0.844	0.862	0.844	0.85	0.85	0.85	0.867	0.84	0.867	0.866	0.865	0.845	0.857	0.854	0.836	0.864	0.857	0.861
hsa-mir-487a	0.87	0.866	0.87	0.865	0.871	0.865	0.863	0.867	0.867	0.866	0.866	0.878	0.882	0.883	0.882	0.876	0.873	0.883	0.877	0.867	0.866	0.862	0.86	0.86	0.86	0.872	0.875	0.873	0.867	0.871	0.873	0.87	0.88	0.871	0.877	0.867	0.867	0.867	0.856	0.865	0.866	0.862	0.877	0.873	0.874	0.868	0.881	0.879	0.878
hsa-mir-384	0.872	0.873	0.872	0.863	0.879	0.876	0.869	0.872	0.875	0.876	0.874	0.89	0.884	0.885	0.885	0.877	0.874	0.891	0.883	0.869	0.868	0.865	0.86	0.86	0.86	0.883	0.883	0.883	0.895	0.874	0.878	0.872	0.889	0.873	0.877	0.887	0.887	0.882	0.879	0.894	0.891	0.869	0.876	0.887	0.875	0.87	0.889	0.885	0.893
hsa-mir-552	0.925	0.928	0.925	0.924	0.929	0.922	0.928	0.926	0.926	0.929	0.921	0.926	0.93	0.932	0.933	0.931	0.932	0.925	0.927	0.923	0.922	0.921	0.919	0.919	0.919	0.931	0.93	0.931	0.906	0.895	0.926	0.927	0.929	0.926	0.917	0.911	0.911	0.887	0.895	0.9	0.887	0.908	0.917	0.921	0.931	0.926	0.919	0.922	0.923
hsa-mir-630	0.857	0.86	0.857	0.843	0.858	0.86	0.857	0.855	0.859	0.863	0.862	0.871	0.876	0.866	0.864	0.859	0.853	0.865	0.873	0.849	0.849	0.845	0.842	0.842	0.842	0.859	0.865	0.866	0.862	0.859	0.859	0.858	0.877	0.86	0.86	0.854	0.854	0.871	0.852	0.881	0.884	0.869	0.859	0.861	0.859	0.85	0.876	0.868	0.878
hsa-mir-1227	0.916	0.917	0.916	0.914	0.921	0.914	0.918	0.917	0.917	0.916	0.914	0.908	0.921	0.919	0.92	0.915	0.916	0.914	0.917	0.916	0.915	0.917	0.911	0.911	0.911	0.913	0.913	0.916	0.892	0.881	0.922	0.915	0.918	0.919	0.905	0.885	0.885	0.866	0.891	0.877	0.859	0.891	0.908	0.912	0.916	0.91	0.909	0.905	0.906
hsa-mir-1229	0.929	0.927	0.929	0.927	0.929	0.93	0.93	0.929	0.926	0.927	0.929	0.927	0.931	0.931	0.929	0.927	0.925	0.932	0.926	0.923	0.923	0.915	0.918	0.918	0.918	0.923	0.929	0.934	0.907	0.909	0.932	0.923	0.929	0.926	0.923	0.903	0.903	0.886	0.911	0.909	0.894	0.905	0.93	0.927	0.928	0.919	0.919	0.925	0.927
hsa-mir-519e	0.912	0.911	0.912	0.909	0.918	0.917	0.915	0.914	0.916	0.914	0.915	0.914	0.919	0.92	0.921	0.918	0.917	0.913	0.921	0.913	0.913	0.909	0.909	0.909	0.909	0.917	0.914	0.915	0.895	0.894	0.918	0.911	0.924	0.917	0.908	0.9	0.9	0.877	0.888	0.895	0.882	0.919	0.908	0.911	0.916	0.909	0.918	0.915	0.913
hsa-mir-569	0.835	0.838	0.835	0.834	0.845	0.844	0.84	0.838	0.838	0.845	0.846	0.854	0.849	0.848	0.846	0.842	0.839	0.851	0.848	0.832	0.833	0.822	0.824	0.824	0.824	0.84	0.838	0.837	0.845	0.828	0.835	0.836	0.85	0.834	0.838	0.844	0.844	0.861	0.835	0.865	0.864	0.843	0.83	0.841	0.839	0.827	0.848	0.845	0.859
hsa-mir-1179	0.861	0.862	0.861	0.848	0.863	0.859	0.863	0.86	0.86	0.858	0.859	0.863	0.877	0.87	0.868	0.869	0.865	0.872	0.875	0.854	0.853	0.857	0.847	0.847	0.847	0.861	0.862	0.864	0.872	0.868	0.86	0.864	0.869	0.858	0.858	0.857	0.857	0.852	0.848	0.871	0.867	0.876	0.862	0.862	0.862	0.859	0.869	0.869	0.874
hsa-mir-616	0.934	0.934	0.934	0.933	0.935	0.926	0.937	0.931	0.933	0.927	0.923	0.931	0.931	0.93	0.93	0.936	0.941	0.925	0.934	0.935	0.934	0.926	0.931	0.931	0.931	0.933	0.932	0.935	0.904	0.895	0.933	0.932	0.932	0.938	0.917	0.9	0.9	0.869	0.902	0.892	0.873	0.907	0.919	0.92	0.933	0.92	0.915	0.922	0.924
hsa-mir-885	0.89	0.892	0.89	0.88	0.897	0.896	0.894	0.887	0.889	0.895	0.894	0.891	0.905	0.898	0.895	0.888	0.889	0.901	0.899	0.884	0.883	0.878	0.88	0.88	0.88	0.892	0.9	0.9	0.897	0.883	0.897	0.888	0.899	0.888	0.889	0.897	0.897	0.885	0.886	0.888	0.876	0.891	0.892	0.895	0.891	0.883	0.898	0.895	0.897
hsa-mir-485	0.954	0.954	0.954	0.953	0.954	0.947	0.953	0.949	0.95	0.95	0.943	0.939	0.942	0.943	0.946	0.951	0.953	0.933	0.943	0.95	0.949	0.947	0.948	0.948	0.948	0.943	0.941	0.945	0.903	0.908	0.949	0.946	0.948	0.951	0.927	0.906	0.906	0.872	0.901	0.896	0.878	0.911	0.934	0.932	0.947	0.942	0.922	0.928	0.935
hsa-mir-1254-1	0.886	0.889	0.886	0.882	0.894	0.893	0.891	0.887	0.887	0.89	0.888	0.894	0.895	0.895	0.895	0.895	0.894	0.893	0.89	0.89	0.888	0.884	0.886	0.886	0.886	0.892	0.895	0.897	0.881	0.878	0.893	0.889	0.898	0.892	0.888	0.888	0.888	0.875	0.878	0.881	0.87	0.88	0.887	0.888	0.894	0.887	0.889	0.892	0.901
hsa-mir-574	0.929	0.932	0.929	0.931	0.933	0.925	0.934	0.929	0.93	0.934	0.925	0.924	0.934	0.941	0.94	0.938	0.94	0.931	0.933	0.938	0.938	0.937	0.936	0.936	0.936	0.933	0.93	0.935	0.908	0.897	0.934	0.933	0.937	0.941	0.926	0.908	0.908	0.869	0.903	0.887	0.871	0.906	0.933	0.926	0.939	0.933	0.921	0.922	0.927
hsa-mir-1258	0.774	0.774	0.774	0.761	0.778	0.785	0.776	0.771	0.769	0.775	0.78	0.779	0.774	0.771	0.772	0.775	0.769	0.767	0.774	0.758	0.758	0.753	0.756	0.756	0.756	0.764	0.769	0.77	0.776	0.778	0.766	0.766	0.781	0.768	0.761	0.766	0.766	0.776	0.76	0.791	0.803	0.773	0.767	0.773	0.768	0.76	0.787	0.775	0.796
hsa-mir-539	0.927	0.926	0.927	0.922	0.932	0.923	0.926	0.927	0.926	0.926	0.926	0.927	0.93	0.933	0.931	0.929	0.927	0.927	0.928	0.927	0.926	0.92	0.918	0.918	0.918	0.92	0.927	0.93	0.905	0.91	0.929	0.923	0.933	0.929	0.92	0.906	0.906	0.891	0.896	0.896	0.885	0.908	0.927	0.925	0.926	0.924	0.925	0.919	0.927
hsa-mir-519a-2	0.938	0.936	0.938	0.93	0.935	0.93	0.934	0.937	0.935	0.934	0.93	0.935	0.945	0.942	0.942	0.952	0.948	0.938	0.938	0.935	0.935	0.929	0.927	0.927	0.927	0.934	0.937	0.937	0.918	0.911	0.938	0.936	0.962	0.953	0.941	0.919	0.919	0.894	0.912	0.918	0.907	0.92	0.932	0.937	0.948	0.935	0.935	0.934	0.932
hsa-mir-1202	0.814	0.813	0.814	0.808	0.818	0.818	0.813	0.811	0.809	0.812	0.822	0.823	0.829	0.826	0.826	0.821	0.817	0.829	0.825	0.817	0.817	0.814	0.811	0.811	0.811	0.82	0.824	0.821	0.837	0.809	0.816	0.822	0.83	0.819	0.826	0.82	0.82	0.819	0.812	0.84	0.851	0.816	0.813	0.823	0.826	0.816	0.831	0.833	0.839
hsa-mir-449c	0.891	0.892	0.891	0.883	0.897	0.897	0.893	0.891	0.896	0.898	0.896	0.904	0.911	0.907	0.905	0.895	0.893	0.909	0.906	0.886	0.885	0.883	0.881	0.881	0.881	0.897	0.901	0.902	0.889	0.891	0.892	0.894	0.908	0.897	0.897	0.894	0.894	0.893	0.887	0.889	0.884	0.9	0.893	0.895	0.898	0.885	0.905	0.899	0.901
hsa-mir-202	0.942	0.943	0.942	0.93	0.953	0.962	0.949	0.952	0.954	0.958	0.962	0.924	0.931	0.93	0.93	0.932	0.927	0.929	0.923	0.926	0.926	0.92	0.919	0.919	0.919	0.929	0.927	0.93	0.915	0.91	0.928	0.924	0.931	0.927	0.923	0.912	0.912	0.888	0.915	0.901	0.89	0.911	0.927	0.922	0.93	0.921	0.923	0.93	0.929
hsa-mir-504	0.939	0.939	0.939	0.935	0.936	0.928	0.937	0.932	0.931	0.928	0.923	0.928	0.931	0.939	0.941	0.947	0.942	0.934	0.943	0.935	0.935	0.967	0.937	0.937	0.937	0.937	0.932	0.934	0.906	0.896	0.937	0.941	0.942	0.942	0.925	0.906	0.906	0.874	0.896	0.894	0.877	0.909	0.926	0.926	0.934	0.959	0.916	0.93	0.927
hsa-mir-873	0.933	0.932	0.933	0.932	0.932	0.922	0.929	0.928	0.927	0.925	0.919	0.931	0.932	0.934	0.935	0.939	0.937	0.926	0.932	0.939	0.939	0.926	0.932	0.932	0.932	0.932	0.932	0.935	0.904	0.897	0.936	0.933	0.931	0.932	0.924	0.902	0.902	0.873	0.9	0.892	0.87	0.905	0.925	0.922	0.936	0.931	0.918	0.926	0.925
hsa-mir-675	0.885	0.885	0.885	0.876	0.889	0.891	0.888	0.887	0.888	0.89	0.893	0.891	0.893	0.896	0.894	0.893	0.891	0.896	0.902	0.884	0.884	0.876	0.873	0.873	0.873	0.888	0.89	0.892	0.888	0.891	0.891	0.88	0.896	0.885	0.894	0.88	0.88	0.88	0.881	0.893	0.887	0.88	0.888	0.895	0.889	0.88	0.888	0.898	0.903
hsa-mir-590	0.945	0.944	0.945	0.946	0.947	0.939	0.943	0.943	0.944	0.946	0.934	0.94	0.946	0.946	0.947	0.946	0.951	0.936	0.936	0.942	0.941	0.937	0.938	0.938	0.938	0.942	0.941	0.945	0.914	0.904	0.943	0.939	0.94	0.942	0.93	0.906	0.906	0.876	0.906	0.895	0.879	0.906	0.935	0.939	0.948	0.937	0.927	0.937	0.939
hsa-mir-1271	0.893	0.897	0.893	0.889	0.898	0.902	0.9	0.894	0.898	0.904	0.901	0.899	0.901	0.902	0.9	0.899	0.898	0.896	0.897	0.893	0.892	0.89	0.892	0.892	0.892	0.896	0.904	0.907	0.892	0.879	0.899	0.896	0.896	0.893	0.893	0.89	0.89	0.872	0.882	0.876	0.864	0.886	0.901	0.898	0.902	0.893	0.894	0.897	0.9
hsa-mir-671	0.904	0.905	0.904	0.898	0.908	0.903	0.907	0.902	0.903	0.899	0.901	0.906	0.914	0.914	0.911	0.903	0.902	0.913	0.908	0.898	0.898	0.894	0.891	0.891	0.891	0.904	0.904	0.909	0.895	0.892	0.904	0.896	0.903	0.898	0.901	0.882	0.882	0.867	0.889	0.897	0.878	0.89	0.902	0.904	0.908	0.889	0.901	0.906	0.912
hsa-mir-1827	0.956	0.956	0.956	0.958	0.954	0.943	0.952	0.95	0.95	0.948	0.937	0.94	0.942	0.944	0.948	0.955	0.958	0.933	0.945	0.955	0.954	0.951	0.958	0.958	0.958	0.946	0.939	0.944	0.896	0.898	0.951	0.949	0.949	0.953	0.93	0.903	0.903	0.872	0.902	0.891	0.872	0.906	0.932	0.928	0.95	0.949	0.922	0.929	0.93
hsa-mir-647	0.808	0.81	0.808	0.806	0.819	0.82	0.812	0.808	0.81	0.813	0.814	0.821	0.824	0.817	0.813	0.813	0.81	0.815	0.817	0.8	0.799	0.799	0.798	0.798	0.798	0.812	0.805	0.81	0.823	0.812	0.812	0.816	0.815	0.808	0.812	0.815	0.815	0.805	0.808	0.825	0.827	0.834	0.82	0.82	0.816	0.793	0.826	0.815	0.818
hsa-mir-632	0.8	0.797	0.8	0.796	0.807	0.805	0.8	0.805	0.803	0.803	0.804	0.82	0.819	0.813	0.81	0.808	0.804	0.815	0.808	0.8	0.799	0.796	0.791	0.791	0.791	0.807	0.802	0.799	0.812	0.792	0.802	0.8	0.813	0.799	0.798	0.799	0.799	0.813	0.799	0.824	0.828	0.809	0.784	0.798	0.806	0.789	0.808	0.816	0.826
hsa-mir-636	0.866	0.868	0.866	0.859	0.869	0.871	0.869	0.862	0.863	0.867	0.867	0.875	0.882	0.883	0.881	0.877	0.873	0.882	0.875	0.87	0.868	0.866	0.861	0.861	0.861	0.866	0.872	0.873	0.867	0.86	0.872	0.868	0.875	0.868	0.869	0.873	0.873	0.862	0.866	0.883	0.874	0.868	0.866	0.863	0.871	0.869	0.872	0.868	0.877
hsa-mir-1275	0.907	0.908	0.907	0.905	0.91	0.906	0.909	0.902	0.902	0.907	0.905	0.91	0.912	0.919	0.917	0.907	0.908	0.915	0.911	0.91	0.91	0.906	0.903	0.903	0.903	0.905	0.908	0.91	0.899	0.885	0.909	0.903	0.908	0.909	0.898	0.906	0.906	0.882	0.888	0.88	0.868	0.881	0.903	0.908	0.907	0.906	0.904	0.911	0.909
hsa-mir-617	0.797	0.799	0.797	0.786	0.803	0.799	0.798	0.797	0.797	0.798	0.796	0.815	0.813	0.804	0.803	0.799	0.794	0.807	0.808	0.791	0.79	0.785	0.785	0.785	0.785	0.797	0.811	0.808	0.816	0.791	0.803	0.801	0.809	0.792	0.79	0.805	0.805	0.819	0.801	0.805	0.802	0.812	0.785	0.799	0.793	0.791	0.81	0.796	0.814
hsa-mir-758	0.878	0.879	0.878	0.875	0.886	0.885	0.881	0.882	0.883	0.885	0.886	0.887	0.895	0.886	0.883	0.887	0.882	0.887	0.887	0.867	0.867	0.867	0.861	0.861	0.861	0.881	0.883	0.886	0.877	0.881	0.874	0.88	0.888	0.878	0.878	0.872	0.872	0.87	0.876	0.889	0.882	0.885	0.876	0.885	0.888	0.867	0.892	0.887	0.883
hsa-mir-766	0.953	0.954	0.953	0.956	0.95	0.934	0.949	0.947	0.946	0.942	0.931	0.938	0.938	0.943	0.946	0.952	0.96	0.927	0.939	0.954	0.954	0.946	0.952	0.952	0.952	0.943	0.934	0.939	0.895	0.895	0.949	0.95	0.941	0.952	0.925	0.893	0.893	0.855	0.9	0.884	0.861	0.906	0.927	0.927	0.947	0.941	0.92	0.92	0.924
hsa-mir-1286	0.865	0.866	0.865	0.858	0.868	0.866	0.864	0.863	0.862	0.864	0.867	0.867	0.878	0.874	0.872	0.874	0.871	0.876	0.873	0.866	0.866	0.852	0.855	0.855	0.855	0.863	0.868	0.869	0.863	0.841	0.867	0.861	0.878	0.861	0.869	0.87	0.87	0.863	0.855	0.882	0.866	0.864	0.858	0.861	0.863	0.869	0.869	0.877	0.883
hsa-mir-548d-1	0.945	0.945	0.945	0.943	0.941	0.93	0.938	0.937	0.936	0.936	0.928	0.937	0.935	0.947	0.949	0.949	0.951	0.933	0.941	0.948	0.947	0.934	0.947	0.947	0.947	0.941	0.94	0.943	0.91	0.912	0.944	0.943	0.946	0.951	0.923	0.909	0.909	0.877	0.898	0.899	0.881	0.905	0.93	0.931	0.948	0.932	0.923	0.928	0.931
hsa-mir-548d-2	0.945	0.945	0.945	0.943	0.941	0.93	0.938	0.937	0.936	0.936	0.928	0.937	0.935	0.947	0.949	0.949	0.951	0.933	0.941	0.948	0.947	0.934	0.947	0.947	0.947	0.941	0.94	0.943	0.91	0.912	0.944	0.943	0.946	0.951	0.923	0.909	0.909	0.877	0.898	0.899	0.881	0.905	0.93	0.931	0.948	0.932	0.923	0.928	0.931
hsa-mir-374a	0.941	0.941	0.941	0.942	0.941	0.931	0.936	0.938	0.937	0.94	0.928	0.936	0.943	0.942	0.943	0.945	0.945	0.931	0.934	0.941	0.941	0.93	0.936	0.936	0.936	0.939	0.943	0.947	0.91	0.912	0.941	0.942	0.943	0.945	0.93	0.912	0.912	0.882	0.91	0.895	0.883	0.915	0.934	0.935	0.944	0.931	0.931	0.933	0.93
hsa-mir-652	0.914	0.917	0.914	0.913	0.925	0.915	0.922	0.914	0.914	0.919	0.911	0.925	0.924	0.921	0.919	0.916	0.918	0.919	0.914	0.912	0.911	0.907	0.9	0.9	0.9	0.916	0.914	0.918	0.893	0.892	0.916	0.91	0.924	0.911	0.908	0.89	0.89	0.877	0.897	0.896	0.882	0.906	0.907	0.917	0.919	0.903	0.916	0.913	0.919
hsa-mir-502	0.883	0.887	0.883	0.872	0.887	0.889	0.888	0.882	0.886	0.888	0.884	0.891	0.892	0.902	0.9	0.89	0.888	0.9	0.9	0.89	0.889	0.89	0.88	0.88	0.88	0.894	0.894	0.896	0.903	0.876	0.892	0.888	0.894	0.888	0.898	0.9	0.9	0.888	0.876	0.883	0.876	0.879	0.884	0.89	0.89	0.893	0.884	0.89	0.904
hsa-mir-874	0.896	0.899	0.896	0.895	0.901	0.894	0.897	0.895	0.895	0.896	0.889	0.905	0.903	0.908	0.907	0.903	0.899	0.904	0.899	0.904	0.903	0.892	0.895	0.895	0.895	0.9	0.899	0.902	0.878	0.875	0.903	0.903	0.904	0.9	0.897	0.879	0.879	0.869	0.882	0.879	0.863	0.886	0.888	0.896	0.908	0.894	0.891	0.905	0.902
hsa-mir-147b	0.719	0.717	0.719	0.708	0.727	0.728	0.722	0.726	0.724	0.722	0.73	0.726	0.736	0.724	0.724	0.731	0.721	0.731	0.725	0.72	0.718	0.711	0.713	0.713	0.713	0.724	0.729	0.727	0.748	0.703	0.72	0.718	0.739	0.723	0.717	0.713	0.713	0.739	0.729	0.759	0.763	0.71	0.712	0.716	0.72	0.717	0.728	0.744	0.749
hsa-mir-105-1	0.886	0.888	0.886	0.886	0.894	0.897	0.892	0.889	0.89	0.894	0.898	0.903	0.908	0.909	0.906	0.896	0.893	0.908	0.902	0.893	0.893	0.884	0.882	0.882	0.882	0.891	0.898	0.9	0.896	0.878	0.895	0.89	0.906	0.896	0.899	0.887	0.887	0.889	0.885	0.893	0.889	0.895	0.89	0.901	0.904	0.89	0.906	0.914	0.909
hsa-mir-105-2	0.886	0.888	0.886	0.886	0.894	0.897	0.892	0.889	0.89	0.894	0.898	0.903	0.908	0.909	0.906	0.896	0.893	0.908	0.902	0.893	0.893	0.884	0.882	0.882	0.882	0.891	0.898	0.9	0.896	0.878	0.895	0.89	0.906	0.896	0.899	0.887	0.887	0.889	0.885	0.893	0.889	0.895	0.89	0.901	0.904	0.89	0.906	0.914	0.909
hsa-mir-506	0.91	0.911	0.91	0.901	0.914	0.911	0.909	0.908	0.91	0.91	0.911	0.91	0.917	0.913	0.914	0.913	0.909	0.914	0.913	0.905	0.904	0.9	0.91	0.91	0.91	0.911	0.912	0.912	0.896	0.884	0.909	0.906	0.913	0.91	0.91	0.892	0.892	0.872	0.888	0.889	0.874	0.896	0.904	0.907	0.91	0.899	0.904	0.921	0.912
hsa-mir-508	0.936	0.938	0.936	0.937	0.937	0.927	0.938	0.934	0.934	0.934	0.925	0.928	0.931	0.931	0.933	0.941	0.943	0.922	0.926	0.938	0.938	0.934	0.934	0.934	0.934	0.927	0.921	0.926	0.888	0.893	0.93	0.935	0.931	0.935	0.917	0.891	0.891	0.857	0.9	0.885	0.865	0.896	0.917	0.916	0.935	0.929	0.913	0.914	0.916
hsa-mir-509-1	0.897	0.898	0.897	0.893	0.906	0.902	0.899	0.899	0.9	0.902	0.901	0.904	0.909	0.902	0.902	0.906	0.898	0.903	0.901	0.902	0.902	0.893	0.893	0.893	0.893	0.903	0.904	0.904	0.892	0.877	0.902	0.901	0.907	0.897	0.904	0.896	0.896	0.876	0.879	0.897	0.89	0.895	0.893	0.9	0.911	0.894	0.904	0.912	0.906
hsa-mir-509-2	0.897	0.898	0.897	0.893	0.906	0.902	0.899	0.899	0.9	0.902	0.901	0.904	0.909	0.902	0.902	0.906	0.898	0.903	0.901	0.902	0.902	0.893	0.893	0.893	0.893	0.903	0.904	0.904	0.892	0.877	0.902	0.901	0.907	0.897	0.904	0.896	0.896	0.876	0.879	0.897	0.89	0.895	0.893	0.9	0.911	0.894	0.904	0.912	0.906
hsa-mir-513a-1	0.939	0.939	0.939	0.936	0.943	0.937	0.939	0.939	0.938	0.935	0.933	0.931	0.944	0.943	0.944	0.935	0.936	0.936	0.937	0.935	0.935	0.929	0.929	0.929	0.929	0.936	0.936	0.938	0.914	0.907	0.944	0.932	0.941	0.937	0.927	0.91	0.91	0.889	0.911	0.9	0.886	0.911	0.934	0.931	0.94	0.929	0.934	0.935	0.932
hsa-mir-513a-2	0.939	0.939	0.939	0.936	0.943	0.937	0.939	0.939	0.938	0.935	0.933	0.931	0.944	0.943	0.944	0.935	0.936	0.936	0.937	0.935	0.935	0.929	0.929	0.929	0.929	0.936	0.936	0.938	0.914	0.907	0.944	0.932	0.941	0.937	0.927	0.91	0.91	0.889	0.911	0.9	0.886	0.911	0.934	0.931	0.94	0.929	0.934	0.935	0.932
hsa-mir-513b	0.908	0.911	0.908	0.901	0.912	0.909	0.913	0.909	0.909	0.91	0.909	0.916	0.91	0.913	0.911	0.909	0.904	0.913	0.913	0.903	0.903	0.898	0.896	0.896	0.896	0.905	0.913	0.924	0.904	0.887	0.908	0.897	0.916	0.904	0.908	0.882	0.882	0.87	0.896	0.883	0.869	0.895	0.9	0.912	0.913	0.897	0.909	0.906	0.911
hsa-mir-513c	0.924	0.924	0.924	0.92	0.931	0.924	0.925	0.923	0.923	0.923	0.919	0.926	0.93	0.937	0.936	0.925	0.924	0.933	0.923	0.923	0.922	0.917	0.914	0.914	0.914	0.922	0.919	0.922	0.903	0.904	0.929	0.919	0.93	0.924	0.918	0.9	0.9	0.882	0.903	0.9	0.886	0.906	0.92	0.916	0.93	0.915	0.93	0.923	0.921
hsa-mir-711	0.843	0.844	0.843	0.834	0.849	0.851	0.844	0.843	0.842	0.846	0.848	0.854	0.855	0.855	0.853	0.848	0.844	0.856	0.851	0.835	0.834	0.829	0.832	0.832	0.832	0.84	0.845	0.845	0.844	0.829	0.849	0.835	0.856	0.84	0.849	0.844	0.844	0.85	0.835	0.866	0.853	0.848	0.837	0.845	0.844	0.835	0.847	0.858	0.864
hsa-mir-935	0.902	0.902	0.902	0.895	0.909	0.905	0.903	0.9	0.898	0.903	0.901	0.912	0.903	0.904	0.903	0.897	0.899	0.906	0.902	0.894	0.894	0.885	0.887	0.887	0.887	0.894	0.902	0.904	0.88	0.895	0.904	0.896	0.901	0.896	0.888	0.885	0.885	0.872	0.882	0.89	0.87	0.887	0.893	0.901	0.898	0.889	0.893	0.905	0.906
hsa-mir-1299	0.85	0.85	0.85	0.839	0.854	0.853	0.854	0.85	0.849	0.848	0.853	0.857	0.858	0.861	0.857	0.85	0.849	0.858	0.855	0.847	0.846	0.839	0.84	0.84	0.84	0.846	0.846	0.85	0.86	0.841	0.855	0.849	0.863	0.848	0.843	0.844	0.844	0.838	0.845	0.853	0.848	0.857	0.847	0.857	0.852	0.838	0.867	0.855	0.865
hsa-mir-450a-1	0.935	0.936	0.935	0.93	0.937	0.935	0.936	0.934	0.935	0.935	0.935	0.926	0.933	0.937	0.936	0.935	0.933	0.928	0.928	0.93	0.929	0.929	0.93	0.93	0.93	0.932	0.928	0.932	0.907	0.905	0.932	0.935	0.936	0.933	0.919	0.901	0.901	0.875	0.903	0.902	0.89	0.909	0.927	0.929	0.934	0.93	0.924	0.926	0.928
hsa-mir-450a-2	0.887	0.888	0.887	0.876	0.892	0.891	0.886	0.885	0.885	0.888	0.891	0.898	0.891	0.896	0.893	0.886	0.883	0.899	0.895	0.88	0.879	0.883	0.875	0.875	0.875	0.888	0.888	0.889	0.896	0.895	0.89	0.881	0.893	0.881	0.886	0.891	0.891	0.886	0.875	0.889	0.878	0.884	0.884	0.898	0.885	0.883	0.892	0.894	0.897
hsa-mir-450b	0.92	0.924	0.92	0.915	0.928	0.921	0.921	0.922	0.924	0.929	0.923	0.925	0.925	0.924	0.924	0.929	0.924	0.921	0.921	0.923	0.924	0.919	0.913	0.913	0.913	0.919	0.924	0.926	0.907	0.9	0.921	0.93	0.925	0.92	0.913	0.905	0.905	0.888	0.896	0.899	0.891	0.899	0.91	0.924	0.931	0.915	0.918	0.918	0.923
hsa-mir-605	0.925	0.926	0.925	0.918	0.933	0.925	0.924	0.923	0.921	0.927	0.925	0.926	0.928	0.922	0.922	0.924	0.924	0.922	0.925	0.918	0.918	0.913	0.911	0.911	0.911	0.931	0.927	0.928	0.911	0.916	0.923	0.919	0.928	0.923	0.922	0.909	0.909	0.896	0.899	0.903	0.893	0.912	0.916	0.926	0.926	0.916	0.919	0.919	0.927
hsa-mir-1293	0.888	0.89	0.888	0.883	0.895	0.897	0.891	0.888	0.886	0.894	0.896	0.893	0.899	0.9	0.898	0.898	0.889	0.9	0.892	0.886	0.885	0.883	0.883	0.883	0.883	0.892	0.894	0.895	0.888	0.881	0.894	0.883	0.892	0.887	0.886	0.891	0.891	0.872	0.881	0.895	0.873	0.893	0.889	0.893	0.891	0.885	0.893	0.896	0.904
hsa-mir-1233-1	0.932	0.933	0.932	0.927	0.935	0.927	0.929	0.931	0.932	0.931	0.924	0.931	0.932	0.934	0.934	0.938	0.934	0.928	0.939	0.935	0.935	0.929	0.929	0.929	0.929	0.938	0.933	0.934	0.901	0.898	0.931	0.929	0.932	0.935	0.923	0.916	0.916	0.887	0.898	0.9	0.885	0.913	0.914	0.926	0.932	0.926	0.922	0.926	0.929
hsa-mir-1233-2	0.932	0.933	0.932	0.927	0.935	0.927	0.929	0.931	0.932	0.931	0.924	0.931	0.932	0.934	0.934	0.938	0.934	0.928	0.939	0.935	0.935	0.929	0.929	0.929	0.929	0.938	0.933	0.934	0.901	0.898	0.931	0.929	0.932	0.935	0.923	0.916	0.916	0.887	0.898	0.9	0.885	0.913	0.914	0.926	0.932	0.926	0.922	0.926	0.929
hsa-mir-1290	0.851	0.852	0.851	0.848	0.859	0.853	0.85	0.85	0.85	0.851	0.851	0.86	0.872	0.864	0.862	0.866	0.858	0.865	0.868	0.856	0.856	0.851	0.843	0.843	0.843	0.856	0.857	0.859	0.862	0.853	0.858	0.86	0.872	0.857	0.854	0.858	0.858	0.856	0.846	0.873	0.865	0.863	0.848	0.861	0.862	0.851	0.868	0.862	0.866
hsa-mir-1234	0.879	0.881	0.879	0.875	0.887	0.884	0.88	0.877	0.877	0.879	0.881	0.885	0.895	0.89	0.888	0.892	0.892	0.884	0.89	0.881	0.88	0.884	0.874	0.874	0.874	0.885	0.885	0.886	0.87	0.873	0.887	0.883	0.89	0.879	0.875	0.869	0.869	0.854	0.868	0.874	0.866	0.881	0.875	0.887	0.883	0.877	0.886	0.883	0.888
hsa-mir-522	0.907	0.909	0.907	0.898	0.91	0.91	0.909	0.909	0.908	0.911	0.914	0.916	0.92	0.911	0.91	0.906	0.905	0.907	0.914	0.905	0.906	0.898	0.894	0.894	0.894	0.91	0.913	0.916	0.9	0.893	0.906	0.903	0.91	0.903	0.91	0.906	0.906	0.894	0.902	0.896	0.89	0.904	0.904	0.907	0.909	0.905	0.913	0.917	0.912
hsa-mir-2110	0.893	0.893	0.893	0.882	0.899	0.899	0.893	0.893	0.893	0.897	0.897	0.897	0.9	0.902	0.899	0.896	0.894	0.903	0.9	0.884	0.883	0.885	0.882	0.882	0.882	0.9	0.897	0.897	0.901	0.901	0.893	0.888	0.896	0.89	0.894	0.892	0.892	0.889	0.891	0.896	0.887	0.894	0.894	0.9	0.895	0.888	0.9	0.896	0.899
hsa-mir-323b	0.861	0.862	0.861	0.851	0.865	0.862	0.861	0.863	0.86	0.859	0.861	0.874	0.872	0.865	0.862	0.864	0.862	0.861	0.869	0.856	0.856	0.855	0.852	0.852	0.852	0.866	0.868	0.867	0.859	0.846	0.865	0.86	0.869	0.859	0.863	0.86	0.86	0.856	0.862	0.873	0.866	0.869	0.858	0.871	0.86	0.857	0.859	0.866	0.882
hsa-mir-765	0.934	0.935	0.934	0.934	0.937	0.93	0.931	0.934	0.934	0.934	0.929	0.927	0.936	0.939	0.94	0.938	0.938	0.926	0.929	0.938	0.937	0.93	0.937	0.937	0.937	0.935	0.934	0.937	0.911	0.901	0.943	0.935	0.935	0.937	0.93	0.906	0.906	0.877	0.909	0.895	0.876	0.912	0.926	0.929	0.939	0.929	0.928	0.927	0.924
hsa-mir-147a	0.888	0.889	0.888	0.886	0.897	0.892	0.894	0.889	0.889	0.894	0.89	0.896	0.902	0.908	0.907	0.897	0.896	0.904	0.895	0.894	0.894	0.892	0.89	0.89	0.89	0.893	0.891	0.891	0.881	0.87	0.893	0.887	0.901	0.892	0.895	0.9	0.9	0.869	0.89	0.885	0.881	0.884	0.894	0.897	0.897	0.892	0.894	0.904	0.906
hsa-mir-329-1	0.951	0.951	0.951	0.951	0.948	0.93	0.947	0.946	0.947	0.94	0.932	0.937	0.941	0.943	0.945	0.951	0.956	0.93	0.938	0.954	0.954	0.941	0.95	0.95	0.95	0.947	0.944	0.947	0.918	0.899	0.949	0.944	0.94	0.949	0.929	0.908	0.908	0.871	0.908	0.884	0.866	0.912	0.934	0.931	0.948	0.942	0.929	0.931	0.926
hsa-mir-329-2	0.951	0.951	0.951	0.951	0.948	0.93	0.947	0.946	0.947	0.94	0.932	0.937	0.941	0.943	0.945	0.951	0.956	0.93	0.938	0.954	0.954	0.941	0.95	0.95	0.95	0.947	0.944	0.947	0.918	0.899	0.949	0.944	0.94	0.949	0.929	0.908	0.908	0.871	0.908	0.884	0.866	0.912	0.934	0.931	0.948	0.942	0.929	0.931	0.926
hsa-mir-548b	0.92	0.922	0.92	0.919	0.921	0.918	0.922	0.918	0.92	0.921	0.917	0.921	0.928	0.929	0.928	0.925	0.926	0.922	0.919	0.923	0.923	0.911	0.92	0.92	0.92	0.926	0.924	0.926	0.912	0.9	0.924	0.919	0.929	0.925	0.921	0.898	0.898	0.882	0.897	0.903	0.889	0.906	0.91	0.913	0.933	0.912	0.914	0.916	0.917
hsa-mir-550a-3	0.883	0.886	0.883	0.883	0.888	0.891	0.888	0.891	0.892	0.892	0.892	0.887	0.892	0.892	0.889	0.894	0.89	0.887	0.889	0.881	0.88	0.886	0.878	0.878	0.878	0.885	0.879	0.881	0.869	0.865	0.878	0.886	0.89	0.882	0.876	0.866	0.866	0.846	0.866	0.869	0.856	0.882	0.875	0.884	0.889	0.882	0.88	0.884	0.885
hsa-mir-550b-1	0.889	0.894	0.889	0.883	0.894	0.888	0.889	0.889	0.89	0.892	0.887	0.895	0.9	0.9	0.898	0.895	0.892	0.897	0.896	0.885	0.883	0.89	0.88	0.88	0.88	0.888	0.888	0.889	0.869	0.877	0.889	0.896	0.901	0.891	0.883	0.867	0.867	0.851	0.869	0.875	0.862	0.891	0.879	0.885	0.896	0.883	0.891	0.884	0.884
hsa-mir-550b-2	0.889	0.894	0.889	0.883	0.894	0.888	0.889	0.889	0.89	0.892	0.887	0.895	0.9	0.9	0.898	0.895	0.892	0.897	0.896	0.885	0.883	0.89	0.88	0.88	0.88	0.888	0.888	0.889	0.869	0.877	0.889	0.896	0.901	0.891	0.883	0.867	0.867	0.851	0.869	0.875	0.862	0.891	0.879	0.885	0.896	0.883	0.891	0.884	0.884
hsa-mir-624	0.891	0.893	0.891	0.879	0.902	0.901	0.89	0.891	0.893	0.899	0.897	0.901	0.907	0.903	0.899	0.891	0.888	0.898	0.897	0.884	0.883	0.886	0.877	0.877	0.877	0.896	0.901	0.904	0.882	0.885	0.895	0.888	0.901	0.89	0.898	0.883	0.883	0.89	0.893	0.894	0.894	0.89	0.888	0.896	0.898	0.878	0.903	0.904	0.907
hsa-mir-517c	0.843	0.842	0.843	0.834	0.853	0.842	0.843	0.842	0.843	0.839	0.846	0.855	0.86	0.847	0.846	0.837	0.838	0.854	0.851	0.832	0.831	0.82	0.824	0.824	0.824	0.847	0.851	0.849	0.856	0.848	0.838	0.839	0.851	0.838	0.84	0.844	0.844	0.856	0.836	0.864	0.866	0.845	0.842	0.845	0.839	0.822	0.857	0.848	0.866
hsa-mir-320e	0.844	0.84	0.844	0.844	0.855	0.846	0.844	0.848	0.846	0.841	0.85	0.853	0.86	0.853	0.85	0.848	0.843	0.856	0.849	0.841	0.84	0.839	0.832	0.832	0.832	0.843	0.845	0.844	0.838	0.841	0.842	0.843	0.855	0.843	0.831	0.827	0.827	0.822	0.83	0.849	0.845	0.849	0.833	0.853	0.849	0.831	0.86	0.859	0.859
hsa-mir-490	0.913	0.913	0.913	0.906	0.917	0.917	0.914	0.917	0.916	0.921	0.917	0.918	0.92	0.921	0.922	0.92	0.913	0.924	0.912	0.909	0.909	0.906	0.9	0.9	0.9	0.91	0.914	0.913	0.893	0.893	0.915	0.907	0.921	0.911	0.908	0.891	0.891	0.882	0.898	0.901	0.892	0.895	0.907	0.908	0.918	0.905	0.912	0.917	0.925
hsa-mir-527	0.892	0.893	0.892	0.884	0.899	0.894	0.891	0.89	0.889	0.893	0.893	0.894	0.899	0.899	0.897	0.9	0.897	0.9	0.902	0.891	0.891	0.887	0.884	0.884	0.884	0.896	0.901	0.899	0.898	0.885	0.898	0.894	0.908	0.897	0.897	0.888	0.888	0.87	0.884	0.9	0.892	0.882	0.889	0.894	0.895	0.888	0.897	0.901	0.906
hsa-mir-500b	0.911	0.911	0.911	0.903	0.908	0.903	0.909	0.906	0.905	0.903	0.901	0.908	0.91	0.909	0.91	0.916	0.914	0.907	0.907	0.909	0.909	0.92	0.908	0.908	0.908	0.91	0.904	0.904	0.887	0.876	0.912	0.91	0.911	0.91	0.904	0.889	0.889	0.861	0.892	0.879	0.87	0.899	0.896	0.903	0.91	0.917	0.898	0.906	0.902
hsa-mir-922	0.884	0.885	0.884	0.879	0.894	0.895	0.888	0.89	0.89	0.89	0.897	0.896	0.904	0.903	0.898	0.888	0.886	0.902	0.892	0.881	0.88	0.875	0.874	0.874	0.874	0.887	0.888	0.889	0.888	0.889	0.889	0.884	0.897	0.886	0.885	0.875	0.875	0.871	0.892	0.897	0.883	0.895	0.887	0.892	0.898	0.869	0.895	0.894	0.9
hsa-mir-571	0.873	0.877	0.873	0.866	0.884	0.881	0.879	0.871	0.87	0.88	0.875	0.884	0.885	0.875	0.874	0.874	0.872	0.881	0.871	0.866	0.865	0.86	0.856	0.856	0.856	0.866	0.872	0.875	0.871	0.875	0.873	0.869	0.874	0.865	0.868	0.863	0.863	0.849	0.857	0.875	0.867	0.863	0.869	0.886	0.873	0.865	0.876	0.876	0.883
hsa-mir-548c	0.956	0.957	0.956	0.957	0.954	0.939	0.949	0.95	0.95	0.949	0.936	0.944	0.952	0.949	0.951	0.956	0.959	0.935	0.946	0.956	0.956	0.948	0.958	0.958	0.958	0.951	0.948	0.95	0.909	0.903	0.95	0.951	0.95	0.956	0.934	0.906	0.906	0.876	0.907	0.895	0.881	0.91	0.935	0.93	0.958	0.946	0.931	0.93	0.929
hsa-mir-3163	0.933	0.934	0.933	0.931	0.941	0.929	0.931	0.936	0.936	0.937	0.929	0.937	0.937	0.94	0.939	0.937	0.935	0.936	0.93	0.941	0.941	0.929	0.929	0.929	0.929	0.937	0.93	0.932	0.918	0.906	0.932	0.931	0.938	0.933	0.929	0.912	0.912	0.891	0.907	0.906	0.893	0.917	0.931	0.93	0.942	0.927	0.929	0.932	0.931
hsa-mir-1305	0.903	0.904	0.903	0.902	0.908	0.903	0.904	0.903	0.906	0.908	0.905	0.908	0.917	0.915	0.914	0.911	0.912	0.91	0.913	0.906	0.905	0.896	0.899	0.899	0.899	0.914	0.912	0.914	0.895	0.901	0.905	0.917	0.917	0.913	0.906	0.902	0.902	0.886	0.889	0.897	0.895	0.895	0.911	0.907	0.912	0.9	0.905	0.904	0.916
hsa-mir-1260a	0.89	0.891	0.89	0.891	0.897	0.896	0.893	0.887	0.89	0.89	0.89	0.899	0.901	0.901	0.903	0.892	0.894	0.899	0.895	0.889	0.888	0.887	0.885	0.885	0.885	0.892	0.9	0.9	0.886	0.883	0.893	0.891	0.893	0.892	0.879	0.873	0.873	0.856	0.878	0.876	0.866	0.886	0.889	0.898	0.896	0.889	0.884	0.889	0.896
hsa-mir-545	0.92	0.919	0.92	0.914	0.926	0.922	0.921	0.925	0.926	0.923	0.92	0.928	0.933	0.933	0.931	0.925	0.921	0.929	0.922	0.918	0.918	0.912	0.916	0.916	0.916	0.925	0.926	0.928	0.91	0.905	0.923	0.919	0.933	0.924	0.927	0.906	0.906	0.889	0.91	0.911	0.903	0.916	0.922	0.921	0.928	0.912	0.931	0.932	0.925
hsa-mir-369	0.905	0.909	0.905	0.905	0.915	0.911	0.906	0.911	0.909	0.917	0.909	0.917	0.923	0.92	0.92	0.918	0.916	0.914	0.908	0.91	0.91	0.899	0.9	0.9	0.9	0.907	0.914	0.915	0.897	0.897	0.912	0.905	0.922	0.913	0.909	0.898	0.898	0.877	0.899	0.888	0.878	0.901	0.906	0.91	0.919	0.902	0.918	0.915	0.918
hsa-mir-577	0.874	0.875	0.874	0.868	0.884	0.88	0.877	0.876	0.876	0.88	0.882	0.889	0.894	0.882	0.879	0.88	0.869	0.888	0.881	0.873	0.873	0.865	0.859	0.859	0.859	0.878	0.879	0.879	0.885	0.848	0.874	0.868	0.887	0.869	0.883	0.874	0.874	0.872	0.874	0.892	0.884	0.874	0.87	0.875	0.876	0.871	0.892	0.889	0.894
hsa-mir-518f	0.879	0.881	0.879	0.87	0.888	0.884	0.881	0.881	0.882	0.882	0.885	0.89	0.893	0.885	0.883	0.875	0.875	0.879	0.888	0.872	0.872	0.868	0.864	0.864	0.864	0.876	0.888	0.889	0.872	0.867	0.879	0.875	0.889	0.876	0.879	0.881	0.881	0.887	0.871	0.886	0.882	0.88	0.875	0.886	0.878	0.872	0.887	0.884	0.886
hsa-mir-591	0.833	0.833	0.833	0.824	0.843	0.835	0.833	0.835	0.833	0.833	0.835	0.835	0.838	0.837	0.833	0.838	0.83	0.84	0.833	0.833	0.833	0.817	0.818	0.818	0.818	0.826	0.827	0.829	0.84	0.821	0.83	0.824	0.839	0.827	0.83	0.828	0.828	0.834	0.831	0.858	0.849	0.825	0.824	0.832	0.833	0.821	0.837	0.854	0.857
hsa-mir-524	0.91	0.909	0.91	0.905	0.916	0.911	0.909	0.911	0.91	0.913	0.91	0.917	0.917	0.924	0.921	0.914	0.916	0.922	0.913	0.91	0.91	0.903	0.898	0.898	0.898	0.913	0.918	0.916	0.907	0.907	0.913	0.906	0.922	0.911	0.912	0.906	0.906	0.894	0.892	0.901	0.89	0.9	0.907	0.917	0.912	0.908	0.92	0.917	0.918
hsa-mir-595	0.868	0.87	0.868	0.872	0.877	0.871	0.872	0.873	0.872	0.878	0.868	0.887	0.884	0.885	0.885	0.882	0.88	0.885	0.871	0.875	0.875	0.879	0.865	0.865	0.865	0.873	0.879	0.877	0.867	0.857	0.874	0.872	0.883	0.877	0.873	0.855	0.855	0.847	0.862	0.86	0.856	0.863	0.869	0.881	0.886	0.872	0.875	0.874	0.886
hsa-mir-603	0.944	0.943	0.944	0.94	0.941	0.93	0.942	0.942	0.942	0.936	0.932	0.933	0.939	0.943	0.945	0.947	0.949	0.933	0.936	0.945	0.944	0.938	0.942	0.942	0.942	0.941	0.944	0.946	0.919	0.898	0.944	0.941	0.941	0.946	0.924	0.91	0.91	0.875	0.907	0.888	0.872	0.911	0.934	0.932	0.943	0.939	0.927	0.931	0.922
hsa-mir-1915	0.924	0.929	0.924	0.921	0.932	0.923	0.926	0.922	0.921	0.928	0.921	0.925	0.926	0.929	0.93	0.928	0.927	0.924	0.922	0.928	0.928	0.92	0.923	0.923	0.923	0.929	0.928	0.93	0.914	0.897	0.932	0.926	0.926	0.924	0.916	0.907	0.907	0.882	0.9	0.902	0.881	0.908	0.917	0.919	0.93	0.919	0.913	0.918	0.92
hsa-mir-548a-1	0.904	0.908	0.904	0.899	0.912	0.901	0.905	0.905	0.908	0.91	0.901	0.916	0.916	0.912	0.91	0.911	0.907	0.909	0.904	0.903	0.903	0.901	0.898	0.898	0.898	0.912	0.909	0.912	0.9	0.892	0.908	0.908	0.915	0.906	0.908	0.894	0.894	0.884	0.89	0.891	0.884	0.895	0.9	0.911	0.915	0.899	0.907	0.912	0.915
hsa-mir-548a-2	0.904	0.908	0.904	0.899	0.912	0.901	0.905	0.905	0.908	0.91	0.901	0.916	0.916	0.912	0.91	0.911	0.907	0.909	0.904	0.903	0.903	0.901	0.898	0.898	0.898	0.912	0.909	0.912	0.9	0.892	0.908	0.905	0.915	0.906	0.908	0.894	0.894	0.884	0.89	0.891	0.884	0.895	0.9	0.911	0.915	0.899	0.907	0.912	0.915
hsa-mir-548a-3	0.939	0.941	0.939	0.937	0.939	0.927	0.937	0.933	0.934	0.936	0.926	0.934	0.938	0.939	0.939	0.941	0.942	0.929	0.93	0.937	0.937	0.929	0.936	0.936	0.936	0.937	0.935	0.938	0.907	0.905	0.938	0.938	0.941	0.941	0.925	0.902	0.902	0.878	0.902	0.898	0.883	0.904	0.923	0.926	0.946	0.926	0.92	0.925	0.926
hsa-mir-1266	0.896	0.895	0.896	0.894	0.903	0.897	0.897	0.899	0.899	0.901	0.899	0.905	0.898	0.902	0.902	0.9	0.896	0.907	0.896	0.899	0.899	0.89	0.887	0.887	0.887	0.901	0.899	0.901	0.89	0.889	0.897	0.892	0.909	0.896	0.895	0.88	0.88	0.872	0.881	0.891	0.881	0.894	0.891	0.898	0.905	0.891	0.895	0.905	0.908
hsa-mir-103b-1	0.827	0.829	0.827	0.818	0.835	0.831	0.828	0.824	0.821	0.831	0.831	0.845	0.837	0.839	0.837	0.838	0.83	0.847	0.836	0.826	0.825	0.818	0.817	0.817	0.817	0.833	0.834	0.833	0.836	0.825	0.829	0.829	0.843	0.828	0.83	0.827	0.827	0.828	0.829	0.853	0.856	0.828	0.823	0.83	0.831	0.828	0.839	0.84	0.849
hsa-mir-103b-2	0.827	0.829	0.827	0.818	0.835	0.831	0.828	0.824	0.821	0.831	0.831	0.845	0.837	0.839	0.837	0.838	0.83	0.847	0.836	0.826	0.825	0.818	0.817	0.817	0.817	0.833	0.834	0.833	0.836	0.825	0.829	0.829	0.843	0.828	0.83	0.827	0.827	0.828	0.829	0.853	0.856	0.828	0.815	0.83	0.831	0.828	0.839	0.84	0.849
hsa-mir-1245b	0.893	0.894	0.893	0.888	0.902	0.898	0.897	0.894	0.894	0.897	0.896	0.898	0.903	0.899	0.896	0.897	0.893	0.902	0.897	0.892	0.892	0.884	0.882	0.882	0.882	0.896	0.898	0.902	0.884	0.879	0.898	0.885	0.897	0.888	0.887	0.883	0.883	0.877	0.879	0.885	0.874	0.889	0.888	0.888	0.899	0.888	0.899	0.893	0.902
hsa-mir-1245a	0.87	0.873	0.87	0.868	0.877	0.878	0.879	0.869	0.873	0.874	0.872	0.885	0.886	0.89	0.888	0.881	0.88	0.885	0.885	0.877	0.877	0.875	0.872	0.872	0.872	0.877	0.876	0.878	0.87	0.86	0.88	0.877	0.88	0.878	0.868	0.857	0.857	0.84	0.853	0.874	0.842	0.874	0.865	0.882	0.88	0.874	0.867	0.875	0.888
hsa-mir-1301	0.921	0.921	0.921	0.916	0.922	0.918	0.925	0.916	0.915	0.917	0.912	0.923	0.926	0.928	0.928	0.921	0.921	0.926	0.916	0.913	0.913	0.913	0.906	0.906	0.906	0.915	0.92	0.923	0.892	0.902	0.923	0.919	0.925	0.921	0.907	0.894	0.894	0.873	0.904	0.894	0.881	0.898	0.911	0.922	0.922	0.907	0.908	0.914	0.92
hsa-mir-1183	0.863	0.866	0.863	0.86	0.873	0.871	0.868	0.866	0.865	0.874	0.872	0.882	0.88	0.878	0.875	0.875	0.865	0.882	0.875	0.865	0.865	0.854	0.852	0.852	0.852	0.871	0.874	0.874	0.878	0.865	0.871	0.866	0.882	0.861	0.875	0.867	0.867	0.882	0.857	0.9	0.898	0.869	0.862	0.883	0.879	0.859	0.877	0.885	0.893
hsa-mir-1471	0.566	0.571	0.566	0.565	0.567	0.581	0.573	0.567	0.568	0.579	0.579	0.573	0.563	0.583	0.588	0.575	0.577	0.582	0.58	0.586	0.587	0.583	0.579	0.579	0.579	0.584	0.583	0.585	0.581	0.58	0.575	0.564	0.584	0.583	0.605	0.586	0.586	0.59	0.567	0.585	0.603	0.566	0.581	0.56	0.581	0.576	0.572	0.562	0.593
hsa-mir-1909	0.917	0.921	0.917	0.915	0.925	0.922	0.921	0.917	0.919	0.923	0.918	0.916	0.923	0.924	0.923	0.923	0.923	0.917	0.926	0.922	0.922	0.921	0.917	0.917	0.917	0.923	0.924	0.926	0.905	0.89	0.922	0.913	0.928	0.923	0.915	0.91	0.91	0.886	0.891	0.892	0.878	0.903	0.916	0.921	0.923	0.92	0.908	0.924	0.923
hsa-mir-610	0.843	0.843	0.843	0.841	0.85	0.853	0.848	0.847	0.845	0.851	0.851	0.848	0.858	0.856	0.854	0.855	0.85	0.857	0.847	0.842	0.841	0.832	0.827	0.827	0.827	0.836	0.846	0.847	0.832	0.833	0.849	0.837	0.857	0.841	0.835	0.818	0.818	0.824	0.843	0.864	0.847	0.839	0.828	0.843	0.847	0.828	0.85	0.852	0.868
hsa-mir-570	0.914	0.915	0.914	0.909	0.923	0.918	0.916	0.917	0.919	0.919	0.917	0.919	0.926	0.923	0.921	0.917	0.916	0.916	0.918	0.913	0.912	0.911	0.901	0.901	0.901	0.917	0.922	0.925	0.908	0.894	0.921	0.909	0.928	0.917	0.914	0.901	0.901	0.899	0.895	0.895	0.887	0.914	0.909	0.916	0.924	0.906	0.918	0.913	0.918
hsa-mir-1236	0.928	0.93	0.928	0.924	0.93	0.925	0.927	0.928	0.929	0.932	0.925	0.923	0.931	0.93	0.931	0.93	0.929	0.925	0.932	0.932	0.93	0.927	0.924	0.924	0.924	0.927	0.93	0.932	0.908	0.906	0.931	0.929	0.932	0.931	0.918	0.902	0.902	0.882	0.902	0.896	0.88	0.907	0.926	0.931	0.933	0.923	0.919	0.92	0.921
hsa-mir-614	0.621	0.625	0.621	0.626	0.627	0.622	0.629	0.615	0.611	0.619	0.619	0.629	0.614	0.624	0.622	0.62	0.617	0.629	0.624	0.631	0.632	0.604	0.609	0.609	0.609	0.615	0.619	0.622	0.617	0.617	0.605	0.604	0.618	0.616	0.615	0.614	0.614	0.596	0.609	0.601	0.611	0.63	0.609	0.602	0.615	0.602	0.622	0.606	0.641
hsa-mir-572	0.736	0.737	0.736	0.73	0.74	0.746	0.741	0.734	0.732	0.742	0.743	0.752	0.754	0.751	0.752	0.748	0.741	0.759	0.749	0.734	0.732	0.74	0.731	0.731	0.731	0.75	0.752	0.75	0.767	0.735	0.734	0.732	0.758	0.744	0.747	0.739	0.739	0.748	0.744	0.767	0.783	0.732	0.736	0.731	0.742	0.733	0.756	0.747	0.765
hsa-mir-648	0.854	0.858	0.854	0.849	0.861	0.86	0.862	0.858	0.858	0.865	0.86	0.869	0.865	0.86	0.859	0.862	0.857	0.869	0.852	0.86	0.86	0.852	0.847	0.847	0.847	0.864	0.857	0.857	0.862	0.841	0.857	0.856	0.86	0.852	0.865	0.849	0.849	0.836	0.854	0.862	0.851	0.856	0.849	0.861	0.868	0.855	0.852	0.861	0.867
hsa-mir-4306	0.921	0.92	0.921	0.917	0.926	0.922	0.922	0.924	0.921	0.921	0.921	0.92	0.929	0.928	0.927	0.923	0.921	0.927	0.925	0.921	0.921	0.919	0.917	0.917	0.917	0.919	0.925	0.926	0.904	0.89	0.926	0.913	0.92	0.923	0.919	0.898	0.898	0.879	0.904	0.9	0.878	0.902	0.917	0.92	0.921	0.92	0.913	0.927	0.923
hsa-mir-4257	0.932	0.934	0.932	0.933	0.935	0.927	0.934	0.933	0.93	0.934	0.929	0.929	0.929	0.929	0.931	0.937	0.934	0.922	0.927	0.935	0.934	0.927	0.928	0.928	0.928	0.931	0.93	0.933	0.895	0.889	0.93	0.929	0.935	0.93	0.92	0.902	0.902	0.879	0.902	0.895	0.878	0.904	0.914	0.921	0.935	0.924	0.916	0.924	0.922
hsa-mir-1323	0.873	0.872	0.873	0.874	0.877	0.873	0.882	0.876	0.874	0.872	0.876	0.881	0.887	0.889	0.887	0.886	0.883	0.884	0.884	0.886	0.885	0.875	0.871	0.871	0.871	0.881	0.885	0.89	0.869	0.872	0.879	0.88	0.892	0.883	0.88	0.875	0.875	0.866	0.875	0.878	0.875	0.888	0.878	0.885	0.889	0.877	0.881	0.893	0.884
hsa-mir-718	0.675	0.676	0.675	0.656	0.681	0.693	0.677	0.674	0.671	0.679	0.692	0.675	0.686	0.683	0.685	0.684	0.681	0.684	0.678	0.674	0.675	0.678	0.671	0.671	0.671	0.681	0.677	0.678	0.693	0.694	0.677	0.672	0.695	0.69	0.673	0.685	0.685	0.68	0.678	0.696	0.71	0.673	0.672	0.687	0.678	0.673	0.698	0.686	0.708
hsa-mir-2355	0.904	0.904	0.904	0.901	0.907	0.904	0.902	0.903	0.903	0.904	0.901	0.908	0.911	0.911	0.909	0.908	0.904	0.906	0.909	0.908	0.908	0.904	0.904	0.904	0.904	0.906	0.913	0.912	0.897	0.882	0.906	0.906	0.913	0.899	0.906	0.908	0.908	0.877	0.898	0.891	0.877	0.904	0.899	0.91	0.907	0.905	0.91	0.907	0.908
hsa-mir-3186	0.758	0.759	0.758	0.751	0.768	0.769	0.764	0.76	0.756	0.759	0.764	0.76	0.753	0.76	0.759	0.759	0.759	0.75	0.76	0.763	0.763	0.745	0.75	0.75	0.75	0.753	0.754	0.755	0.763	0.765	0.749	0.75	0.762	0.758	0.756	0.774	0.774	0.763	0.76	0.768	0.782	0.782	0.757	0.759	0.758	0.737	0.771	0.757	0.779
hsa-mir-3130-1	0.882	0.885	0.882	0.878	0.891	0.89	0.886	0.884	0.886	0.887	0.889	0.89	0.897	0.901	0.898	0.893	0.892	0.903	0.897	0.889	0.888	0.883	0.879	0.879	0.879	0.894	0.896	0.898	0.892	0.881	0.887	0.888	0.895	0.89	0.888	0.882	0.882	0.862	0.885	0.885	0.878	0.89	0.878	0.889	0.894	0.88	0.892	0.892	0.889
hsa-mir-3130-2	0.882	0.885	0.882	0.878	0.891	0.89	0.886	0.884	0.886	0.887	0.889	0.89	0.897	0.901	0.898	0.893	0.892	0.903	0.897	0.889	0.888	0.883	0.879	0.879	0.879	0.894	0.896	0.898	0.892	0.881	0.887	0.888	0.895	0.89	0.888	0.882	0.882	0.862	0.885	0.885	0.878	0.89	0.878	0.889	0.894	0.88	0.892	0.892	0.889
hsa-mir-1469	0.597	0.6	0.597	0.589	0.603	0.606	0.601	0.593	0.59	0.597	0.601	0.6	0.6	0.594	0.594	0.608	0.605	0.588	0.593	0.601	0.601	0.587	0.593	0.593	0.593	0.599	0.584	0.589	0.614	0.582	0.592	0.6	0.611	0.604	0.585	0.604	0.604	0.59	0.587	0.62	0.639	0.607	0.584	0.594	0.599	0.58	0.612	0.599	0.623
hsa-mir-1285-1	0.921	0.925	0.921	0.918	0.924	0.919	0.923	0.918	0.918	0.925	0.916	0.924	0.924	0.927	0.927	0.928	0.927	0.924	0.926	0.922	0.921	0.923	0.919	0.919	0.919	0.921	0.92	0.922	0.9	0.894	0.917	0.921	0.925	0.923	0.919	0.9	0.9	0.875	0.896	0.893	0.878	0.9	0.914	0.916	0.928	0.922	0.914	0.914	0.917
hsa-mir-1285-2	0.913	0.916	0.913	0.908	0.915	0.912	0.915	0.91	0.91	0.917	0.91	0.917	0.913	0.918	0.918	0.917	0.916	0.917	0.92	0.911	0.91	0.911	0.906	0.906	0.906	0.911	0.91	0.913	0.9	0.889	0.909	0.909	0.917	0.913	0.908	0.894	0.894	0.87	0.889	0.89	0.875	0.894	0.908	0.908	0.917	0.911	0.907	0.907	0.91
hsa-mir-1322	0.819	0.817	0.819	0.817	0.826	0.822	0.821	0.82	0.819	0.822	0.824	0.825	0.839	0.83	0.826	0.826	0.822	0.837	0.83	0.812	0.81	0.81	0.803	0.803	0.803	0.821	0.82	0.823	0.825	0.829	0.816	0.816	0.834	0.819	0.816	0.818	0.818	0.828	0.829	0.838	0.845	0.826	0.818	0.825	0.826	0.809	0.832	0.834	0.829
hsa-mir-1207	0.935	0.936	0.935	0.934	0.94	0.933	0.936	0.931	0.932	0.933	0.929	0.93	0.937	0.94	0.941	0.94	0.941	0.933	0.936	0.936	0.936	0.936	0.932	0.932	0.932	0.939	0.935	0.937	0.913	0.902	0.938	0.931	0.936	0.936	0.926	0.91	0.91	0.88	0.902	0.897	0.876	0.91	0.921	0.929	0.942	0.928	0.921	0.927	0.929
hsa-mir-1273c	0.737	0.734	0.737	0.721	0.737	0.741	0.734	0.732	0.731	0.728	0.741	0.734	0.753	0.736	0.738	0.739	0.73	0.735	0.748	0.716	0.715	0.718	0.719	0.719	0.719	0.74	0.742	0.74	0.749	0.736	0.728	0.737	0.759	0.74	0.727	0.719	0.719	0.728	0.714	0.76	0.78	0.743	0.732	0.731	0.73	0.728	0.75	0.74	0.751
hsa-mir-1303	0.91	0.914	0.91	0.906	0.918	0.91	0.912	0.91	0.911	0.916	0.907	0.913	0.92	0.917	0.917	0.912	0.912	0.914	0.912	0.91	0.909	0.903	0.902	0.902	0.902	0.913	0.915	0.916	0.895	0.892	0.911	0.907	0.916	0.91	0.903	0.89	0.89	0.872	0.884	0.894	0.881	0.894	0.9	0.905	0.92	0.902	0.914	0.911	0.911
hsa-mir-567	0.91	0.911	0.91	0.904	0.912	0.911	0.911	0.912	0.914	0.913	0.912	0.916	0.92	0.918	0.917	0.913	0.91	0.916	0.911	0.911	0.911	0.906	0.905	0.905	0.905	0.917	0.909	0.912	0.909	0.892	0.909	0.906	0.917	0.909	0.914	0.917	0.917	0.895	0.9	0.893	0.884	0.906	0.911	0.915	0.914	0.907	0.912	0.913	0.913
hsa-mir-941-1	0.836	0.836	0.836	0.831	0.842	0.83	0.838	0.832	0.828	0.827	0.831	0.852	0.847	0.842	0.836	0.838	0.835	0.848	0.839	0.831	0.83	0.824	0.82	0.82	0.82	0.829	0.831	0.836	0.822	0.824	0.831	0.825	0.841	0.829	0.826	0.823	0.823	0.816	0.834	0.844	0.837	0.834	0.818	0.829	0.834	0.822	0.842	0.839	0.847
hsa-mir-941-3	0.836	0.836	0.836	0.831	0.842	0.83	0.838	0.832	0.828	0.827	0.831	0.852	0.847	0.842	0.836	0.838	0.835	0.848	0.839	0.831	0.83	0.824	0.82	0.82	0.82	0.829	0.831	0.836	0.822	0.824	0.831	0.825	0.841	0.829	0.826	0.823	0.823	0.816	0.834	0.844	0.833	0.834	0.818	0.829	0.834	0.822	0.842	0.839	0.847
hsa-mir-941-4	0.836	0.836	0.836	0.831	0.842	0.83	0.838	0.832	0.828	0.827	0.831	0.852	0.847	0.842	0.836	0.838	0.835	0.848	0.839	0.831	0.83	0.824	0.82	0.82	0.82	0.829	0.831	0.836	0.822	0.824	0.831	0.825	0.841	0.829	0.826	0.823	0.823	0.816	0.834	0.844	0.837	0.834	0.818	0.829	0.834	0.822	0.842	0.839	0.847
hsa-mir-592	0.839	0.841	0.839	0.828	0.848	0.841	0.835	0.837	0.836	0.845	0.841	0.852	0.85	0.843	0.841	0.842	0.836	0.85	0.843	0.83	0.829	0.819	0.823	0.823	0.823	0.841	0.846	0.843	0.844	0.826	0.839	0.831	0.844	0.833	0.835	0.832	0.832	0.844	0.829	0.867	0.857	0.818	0.817	0.835	0.835	0.828	0.857	0.852	0.865
hsa-mir-598	0.777	0.781	0.777	0.771	0.787	0.786	0.783	0.777	0.774	0.786	0.788	0.787	0.791	0.779	0.777	0.785	0.774	0.784	0.775	0.779	0.779	0.772	0.768	0.768	0.768	0.78	0.778	0.779	0.802	0.767	0.771	0.771	0.783	0.776	0.773	0.789	0.789	0.768	0.795	0.782	0.794	0.79	0.777	0.787	0.78	0.766	0.8	0.779	0.795
hsa-mir-760	0.91	0.914	0.91	0.908	0.918	0.91	0.915	0.904	0.904	0.91	0.906	0.917	0.916	0.916	0.914	0.909	0.91	0.915	0.913	0.91	0.91	0.898	0.898	0.898	0.898	0.909	0.908	0.913	0.891	0.889	0.912	0.905	0.914	0.906	0.903	0.9	0.9	0.876	0.89	0.897	0.88	0.895	0.906	0.91	0.914	0.902	0.906	0.913	0.918
hsa-mir-151b	0.789	0.787	0.789	0.778	0.794	0.792	0.786	0.786	0.783	0.786	0.787	0.79	0.801	0.797	0.797	0.796	0.79	0.797	0.789	0.783	0.781	0.777	0.775	0.775	0.775	0.783	0.792	0.79	0.8	0.786	0.791	0.781	0.803	0.783	0.788	0.783	0.783	0.795	0.785	0.814	0.826	0.786	0.788	0.779	0.79	0.78	0.798	0.802	0.815
hsa-mir-4792	0.858	0.86	0.858	0.851	0.864	0.868	0.866	0.86	0.86	0.865	0.868	0.877	0.869	0.868	0.868	0.864	0.859	0.867	0.866	0.864	0.864	0.859	0.856	0.856	0.856	0.863	0.869	0.871	0.864	0.849	0.864	0.862	0.866	0.857	0.868	0.858	0.858	0.867	0.852	0.867	0.86	0.858	0.851	0.868	0.863	0.863	0.872	0.869	0.876
hsa-mir-551a	0.575	0.58	0.575	0.577	0.582	0.6	0.582	0.579	0.582	0.596	0.596	0.598	0.588	0.601	0.604	0.594	0.595	0.598	0.601	0.6	0.601	0.601	0.594	0.594	0.594	0.61	0.615	0.611	0.609	0.597	0.597	0.584	0.606	0.606	0.627	0.62	0.62	0.651	0.592	0.616	0.642	0.581	0.595	0.586	0.6	0.593	0.596	0.59	0.62
hsa-mir-564	0.865	0.869	0.865	0.857	0.872	0.871	0.868	0.864	0.865	0.873	0.871	0.87	0.881	0.878	0.876	0.873	0.872	0.874	0.873	0.866	0.865	0.872	0.856	0.856	0.856	0.869	0.872	0.872	0.864	0.853	0.872	0.865	0.878	0.867	0.87	0.854	0.854	0.85	0.863	0.863	0.852	0.871	0.861	0.87	0.873	0.869	0.859	0.869	0.871
hsa-mir-3151	0.883	0.882	0.883	0.875	0.886	0.882	0.885	0.881	0.879	0.877	0.884	0.886	0.895	0.891	0.889	0.888	0.887	0.892	0.899	0.884	0.885	0.877	0.878	0.878	0.878	0.892	0.893	0.896	0.89	0.872	0.891	0.877	0.891	0.887	0.891	0.877	0.877	0.873	0.888	0.884	0.881	0.872	0.886	0.891	0.889	0.882	0.889	0.896	0.897
hsa-mir-938	0.847	0.848	0.847	0.845	0.854	0.853	0.851	0.848	0.847	0.849	0.849	0.863	0.862	0.861	0.857	0.854	0.851	0.861	0.857	0.85	0.85	0.847	0.842	0.842	0.842	0.845	0.851	0.852	0.844	0.841	0.853	0.846	0.858	0.848	0.857	0.839	0.839	0.836	0.853	0.86	0.855	0.852	0.84	0.849	0.856	0.843	0.856	0.862	0.871
hsa-mir-2861	0.861	0.862	0.861	0.847	0.861	0.863	0.861	0.856	0.856	0.858	0.861	0.866	0.875	0.869	0.867	0.865	0.862	0.874	0.871	0.852	0.852	0.854	0.851	0.851	0.851	0.866	0.876	0.876	0.867	0.849	0.864	0.856	0.875	0.862	0.865	0.865	0.865	0.866	0.844	0.879	0.881	0.861	0.863	0.869	0.861	0.859	0.87	0.878	0.882
hsa-mir-3196	0.866	0.867	0.866	0.859	0.877	0.877	0.871	0.87	0.871	0.875	0.878	0.876	0.885	0.882	0.88	0.873	0.867	0.878	0.878	0.861	0.86	0.865	0.856	0.856	0.856	0.874	0.871	0.873	0.88	0.868	0.869	0.864	0.881	0.869	0.871	0.868	0.872	0.879	0.872	0.882	0.885	0.883	0.875	0.877	0.878	0.861	0.878	0.877	0.884
hsa-mir-378b	0.815	0.815	0.815	0.811	0.824	0.818	0.818	0.817	0.816	0.817	0.821	0.825	0.833	0.831	0.827	0.831	0.819	0.83	0.828	0.821	0.82	0.81	0.81	0.81	0.81	0.824	0.82	0.821	0.833	0.807	0.817	0.817	0.833	0.816	0.824	0.824	0.824	0.839	0.817	0.841	0.837	0.846	0.807	0.831	0.828	0.812	0.832	0.837	0.843
hsa-mir-378c	0.818	0.818	0.818	0.818	0.826	0.817	0.821	0.818	0.815	0.817	0.823	0.829	0.835	0.831	0.826	0.83	0.82	0.833	0.827	0.824	0.823	0.81	0.813	0.813	0.813	0.825	0.821	0.822	0.828	0.807	0.819	0.818	0.832	0.816	0.824	0.821	0.821	0.832	0.818	0.834	0.828	0.847	0.807	0.83	0.829	0.814	0.831	0.839	0.839
hsa-mir-378d-1	0.808	0.809	0.808	0.806	0.819	0.812	0.812	0.81	0.81	0.811	0.814	0.819	0.828	0.826	0.821	0.825	0.804	0.825	0.821	0.815	0.815	0.806	0.803	0.803	0.803	0.818	0.811	0.813	0.824	0.799	0.811	0.812	0.826	0.809	0.816	0.817	0.817	0.832	0.812	0.834	0.829	0.84	0.8	0.824	0.821	0.807	0.824	0.831	0.835
hsa-mir-378d-2	0.808	0.809	0.808	0.806	0.819	0.812	0.812	0.81	0.81	0.811	0.814	0.819	0.828	0.826	0.821	0.825	0.814	0.825	0.821	0.815	0.815	0.806	0.803	0.803	0.803	0.818	0.811	0.813	0.824	0.799	0.811	0.812	0.826	0.809	0.816	0.817	0.817	0.832	0.812	0.834	0.829	0.84	0.8	0.824	0.821	0.807	0.824	0.831	0.835
hsa-mir-378e	0.808	0.809	0.808	0.806	0.819	0.812	0.812	0.81	0.81	0.811	0.814	0.819	0.828	0.826	0.821	0.825	0.814	0.825	0.821	0.815	0.815	0.806	0.803	0.803	0.803	0.818	0.811	0.813	0.824	0.799	0.811	0.812	0.826	0.809	0.816	0.817	0.817	0.832	0.812	0.834	0.829	0.84	0.8	0.824	0.821	0.807	0.824	0.831	0.835
hsa-mir-378f	0.808	0.809	0.808	0.806	0.819	0.812	0.812	0.81	0.81	0.811	0.814	0.819	0.828	0.826	0.821	0.825	0.814	0.825	0.821	0.815	0.815	0.806	0.803	0.803	0.803	0.818	0.811	0.813	0.824	0.799	0.811	0.812	0.826	0.809	0.816	0.817	0.817	0.832	0.812	0.834	0.829	0.84	0.8	0.824	0.821	0.807	0.824	0.831	0.835
hsa-mir-378g	0.843	0.843	0.843	0.833	0.844	0.844	0.841	0.836	0.833	0.837	0.843	0.846	0.855	0.845	0.845	0.842	0.84	0.849	0.858	0.833	0.832	0.822	0.824	0.824	0.824	0.839	0.84	0.841	0.842	0.849	0.84	0.84	0.858	0.844	0.84	0.844	0.844	0.84	0.829	0.868	0.871	0.85	0.841	0.841	0.842	0.826	0.862	0.848	0.859
hsa-mir-378h	0.808	0.809	0.808	0.806	0.819	0.812	0.812	0.81	0.81	0.811	0.814	0.819	0.828	0.826	0.821	0.825	0.814	0.825	0.821	0.815	0.815	0.806	0.803	0.803	0.803	0.818	0.811	0.813	0.824	0.799	0.811	0.812	0.826	0.809	0.816	0.817	0.817	0.832	0.812	0.834	0.829	0.84	0.8	0.824	0.821	0.807	0.824	0.831	0.835
hsa-mir-378i	0.808	0.809	0.808	0.806	0.819	0.812	0.812	0.81	0.81	0.811	0.814	0.819	0.828	0.826	0.821	0.825	0.814	0.825	0.821	0.815	0.815	0.806	0.803	0.803	0.803	0.818	0.811	0.813	0.824	0.799	0.811	0.812	0.826	0.809	0.816	0.817	0.817	0.832	0.812	0.834	0.829	0.84	0.8	0.824	0.821	0.807	0.824	0.831	0.835
hsa-mir-633	0.862	0.863	0.862	0.851	0.875	0.874	0.866	0.868	0.87	0.872	0.874	0.873	0.877	0.872	0.87	0.87	0.862	0.877	0.87	0.858	0.858	0.863	0.855	0.855	0.855	0.863	0.868	0.868	0.866	0.852	0.863	0.862	0.877	0.862	0.868	0.856	0.856	0.856	0.858	0.888	0.883	0.867	0.863	0.87	0.872	0.86	0.874	0.884	0.89
hsa-mir-933	0.733	0.733	0.733	0.723	0.742	0.739	0.736	0.73	0.73	0.732	0.735	0.735	0.745	0.744	0.739	0.741	0.743	0.732	0.73	0.722	0.722	0.717	0.718	0.718	0.718	0.729	0.719	0.725	0.738	0.73	0.726	0.728	0.745	0.734	0.717	0.739	0.739	0.721	0.727	0.747	0.758	0.759	0.723	0.729	0.74	0.71	0.752	0.739	0.75
hsa-mir-499b	0.88	0.882	0.88	0.879	0.886	0.893	0.884	0.882	0.884	0.888	0.889	0.892	0.893	0.887	0.889	0.889	0.887	0.884	0.88	0.883	0.882	0.878	0.873	0.873	0.873	0.879	0.886	0.886	0.869	0.865	0.891	0.882	0.893	0.881	0.876	0.877	0.877	0.871	0.864	0.885	0.872	0.88	0.881	0.891	0.891	0.879	0.884	0.889	0.898
hsa-mir-668	0.843	0.844	0.843	0.841	0.852	0.847	0.844	0.839	0.839	0.843	0.849	0.853	0.858	0.855	0.855	0.846	0.846	0.856	0.85	0.84	0.839	0.842	0.833	0.833	0.833	0.849	0.855	0.854	0.841	0.839	0.847	0.843	0.855	0.844	0.846	0.839	0.839	0.842	0.846	0.861	0.865	0.841	0.843	0.851	0.85	0.839	0.853	0.85	0.854
hsa-mir-518a-1	0.901	0.902	0.901	0.891	0.907	0.901	0.898	0.897	0.897	0.903	0.9	0.902	0.908	0.905	0.904	0.906	0.904	0.905	0.909	0.899	0.899	0.897	0.892	0.892	0.892	0.905	0.91	0.909	0.908	0.891	0.908	0.901	0.915	0.905	0.901	0.898	0.898	0.881	0.888	0.905	0.897	0.884	0.899	0.902	0.901	0.898	0.904	0.906	0.914
hsa-mir-518a-2	0.901	0.902	0.901	0.891	0.907	0.901	0.898	0.897	0.897	0.903	0.9	0.902	0.908	0.905	0.904	0.906	0.904	0.905	0.909	0.899	0.899	0.897	0.892	0.892	0.892	0.905	0.91	0.909	0.908	0.891	0.908	0.901	0.908	0.905	0.901	0.898	0.898	0.881	0.888	0.905	0.897	0.884	0.899	0.902	0.901	0.898	0.904	0.906	0.914
hsa-mir-1256	0.826	0.827	0.826	0.815	0.829	0.829	0.828	0.823	0.823	0.824	0.827	0.835	0.84	0.833	0.831	0.823	0.821	0.841	0.835	0.814	0.811	0.817	0.814	0.814	0.814	0.832	0.83	0.834	0.847	0.83	0.827	0.825	0.824	0.825	0.819	0.822	0.822	0.84	0.827	0.834	0.835	0.83	0.831	0.837	0.823	0.82	0.832	0.828	0.836
hsa-mir-1231	0.815	0.814	0.815	0.813	0.826	0.821	0.818	0.82	0.819	0.82	0.82	0.831	0.837	0.837	0.83	0.829	0.822	0.833	0.826	0.823	0.823	0.808	0.81	0.81	0.81	0.822	0.82	0.82	0.825	0.802	0.817	0.812	0.826	0.815	0.819	0.817	0.817	0.819	0.826	0.842	0.84	0.828	0.807	0.819	0.829	0.805	0.831	0.837	0.834
hsa-mir-451b	0.898	0.9	0.898	0.894	0.903	0.9	0.898	0.893	0.893	0.897	0.896	0.899	0.911	0.911	0.91	0.902	0.899	0.911	0.898	0.895	0.895	0.899	0.89	0.89	0.89	0.9	0.896	0.899	0.892	0.877	0.9	0.892	0.907	0.901	0.894	0.88	0.88	0.862	0.888	0.889	0.876	0.872	0.901	0.895	0.902	0.895	0.898	0.898	0.899
hsa-mir-3179-1	0.909	0.907	0.909	0.902	0.913	0.912	0.912	0.912	0.912	0.909	0.913	0.907	0.914	0.913	0.912	0.914	0.913	0.913	0.908	0.912	0.911	0.904	0.902	0.902	0.902	0.91	0.909	0.913	0.906	0.9	0.909	0.908	0.908	0.908	0.903	0.909	0.909	0.889	0.893	0.898	0.885	0.903	0.906	0.91	0.918	0.905	0.905	0.915	0.918
hsa-mir-3179-2	0.909	0.907	0.909	0.902	0.913	0.912	0.912	0.912	0.912	0.909	0.913	0.907	0.914	0.913	0.912	0.914	0.913	0.913	0.908	0.912	0.911	0.904	0.902	0.902	0.902	0.91	0.909	0.913	0.906	0.9	0.909	0.908	0.908	0.908	0.903	0.909	0.909	0.889	0.893	0.898	0.885	0.903	0.906	0.91	0.918	0.905	0.905	0.915	0.918
hsa-mir-3179-3	0.909	0.907	0.909	0.902	0.913	0.912	0.912	0.912	0.912	0.909	0.913	0.907	0.914	0.913	0.912	0.914	0.913	0.913	0.908	0.912	0.911	0.904	0.902	0.902	0.902	0.91	0.909	0.913	0.906	0.9	0.909	0.908	0.908	0.908	0.903	0.905	0.909	0.889	0.893	0.898	0.885	0.903	0.906	0.91	0.918	0.905	0.905	0.915	0.918
hsa-mir-642b	0.885	0.886	0.885	0.874	0.892	0.889	0.889	0.882	0.882	0.888	0.885	0.893	0.902	0.898	0.896	0.888	0.889	0.895	0.89	0.884	0.884	0.88	0.869	0.869	0.869	0.892	0.885	0.89	0.877	0.89	0.886	0.883	0.894	0.888	0.879	0.885	0.885	0.867	0.886	0.876	0.867	0.89	0.878	0.889	0.89	0.871	0.892	0.884	0.888
hsa-mir-544a	0.901	0.903	0.901	0.895	0.908	0.907	0.905	0.9	0.901	0.906	0.907	0.911	0.908	0.909	0.909	0.903	0.902	0.913	0.905	0.9	0.9	0.894	0.893	0.893	0.893	0.899	0.905	0.905	0.898	0.901	0.904	0.901	0.908	0.904	0.898	0.901	0.901	0.883	0.883	0.899	0.884	0.887	0.906	0.904	0.903	0.898	0.904	0.91	0.914
hsa-mir-544b	0.909	0.912	0.909	0.907	0.912	0.91	0.912	0.909	0.908	0.917	0.911	0.915	0.91	0.912	0.915	0.915	0.914	0.914	0.913	0.911	0.911	0.905	0.902	0.902	0.902	0.908	0.902	0.905	0.885	0.894	0.906	0.906	0.91	0.91	0.898	0.875	0.875	0.848	0.881	0.889	0.865	0.88	0.902	0.908	0.911	0.903	0.906	0.909	0.913
hsa-mir-944	0.892	0.89	0.892	0.884	0.894	0.896	0.889	0.891	0.891	0.893	0.887	0.896	0.9	0.903	0.901	0.894	0.893	0.902	0.894	0.883	0.882	0.884	0.878	0.878	0.878	0.894	0.888	0.889	0.893	0.884	0.89	0.883	0.901	0.892	0.895	0.879	0.879	0.881	0.89	0.889	0.881	0.888	0.888	0.891	0.896	0.892	0.892	0.899	0.898
hsa-mir-1297	0.911	0.913	0.911	0.912	0.919	0.914	0.914	0.912	0.913	0.914	0.911	0.913	0.919	0.916	0.915	0.913	0.914	0.915	0.912	0.908	0.907	0.903	0.902	0.902	0.902	0.91	0.915	0.917	0.892	0.897	0.916	0.916	0.916	0.919	0.904	0.883	0.883	0.868	0.896	0.884	0.869	0.889	0.905	0.912	0.917	0.899	0.904	0.906	0.909
hsa-mir-663b	0.808	0.812	0.808	0.804	0.82	0.819	0.813	0.804	0.802	0.813	0.817	0.823	0.817	0.817	0.813	0.813	0.81	0.808	0.808	0.798	0.797	0.794	0.791	0.791	0.791	0.811	0.802	0.802	0.803	0.816	0.801	0.809	0.814	0.8	0.805	0.819	0.819	0.802	0.816	0.832	0.832	0.825	0.809	0.81	0.815	0.783	0.824	0.809	0.822
hsa-mir-3940	0.872	0.873	0.872	0.862	0.877	0.877	0.876	0.868	0.869	0.872	0.874	0.878	0.886	0.887	0.886	0.877	0.875	0.886	0.876	0.866	0.865	0.864	0.859	0.859	0.859	0.871	0.871	0.874	0.875	0.875	0.878	0.869	0.884	0.873	0.87	0.866	0.866	0.86	0.871	0.891	0.88	0.878	0.873	0.879	0.877	0.866	0.877	0.883	0.887
hsa-mir-190b	0.801	0.803	0.801	0.79	0.806	0.812	0.807	0.796	0.796	0.805	0.81	0.814	0.816	0.816	0.815	0.813	0.807	0.804	0.813	0.789	0.79	0.791	0.789	0.789	0.789	0.808	0.808	0.808	0.811	0.804	0.807	0.801	0.824	0.807	0.805	0.808	0.808	0.818	0.793	0.824	0.832	0.809	0.799	0.811	0.811	0.788	0.83	0.813	0.817
hsa-mir-1228	0.922	0.922	0.922	0.922	0.924	0.918	0.921	0.924	0.926	0.926	0.914	0.926	0.92	0.923	0.924	0.926	0.927	0.915	0.917	0.923	0.922	0.916	0.917	0.917	0.917	0.923	0.918	0.919	0.895	0.886	0.922	0.922	0.925	0.92	0.918	0.892	0.892	0.866	0.89	0.889	0.875	0.9	0.914	0.914	0.922	0.92	0.905	0.918	0.923
hsa-mir-3148	0.914	0.917	0.914	0.912	0.92	0.918	0.917	0.917	0.919	0.922	0.92	0.923	0.923	0.927	0.926	0.923	0.917	0.919	0.922	0.916	0.915	0.917	0.91	0.91	0.91	0.922	0.926	0.927	0.898	0.888	0.922	0.919	0.926	0.919	0.923	0.903	0.903	0.895	0.899	0.899	0.886	0.912	0.92	0.928	0.926	0.919	0.918	0.925	0.925
[truncated: 501 more columns]
